# Supplementary material for: Transcriptional portrait of M. bovis BCG during biofilm production shows genes differentially expressed during intercellular aggregation and substrate attachment
Source: Sci Rep. 2020 Jul 28;10:12578. doi: 10.1038/s41598-020-69152-2 (PMC7387457; doi:10.1038/s41598-020-69152-2)
Supplement: Supplementary file 1 — Supplementary Table 1. [file 41598_2020_69152_MOESM1_ESM.xlsx]

## Sheet: Intercellular upreg
GENE_NAME	GENE_ID	PRODUCT	LOG2FOLD	AVG_PVALUE	AVG_RANK	RoundRobin	RankProduct	SAM	EdgeR	DESeq	T1Wk	Not T1Wk
lppB	BCG_2567	Probable conserved lipoprotein lppB	2.7988	2.68095e-08	31.29	7	1	10	26	258	82.48	11.89	sig	248	>1 log2FC, P-val < 0.05
BCG_3184c	BCG_3184c	Possible transcriptional regulatory protein (probably tetR-family)	2.5898	1.29656e-15	4.92	10	3	1	3	12	80.37	14.07	sig
PE22	BCG_2124	PE family protein	2.5607	5.75489e-15	5.91	9	2	2	6	15	175.05	32.3	sig
BCG_2486c	BCG_2486c	Conserved hypothetical protein	2.496	0.000174564	119.91	66	16	25	225	512	27.97	4.31	sig
BCG_3185c	BCG_3185c	Possible dioxygenase	2.4789	5.66434e-19	2.97	3	4	3	2	3	153.86	30.06	sig
BCG_1115	BCG_1115	Conserved hypothetical protein	2.4553	3.66425e-16	5.99	1	6	7	11	8	209.52	42.6	sig
BCG_2748c	BCG_2748c	Conserved hypothetical protein	2.3981	3.53399e-09	26.66	2	5	15	21	188	711.79	149.23	sig
sigE	BCG_1281	Alternative RNA polymerase sigma factor sigE	2.2979	1.16239e-16	7.32	5	7	9	9	7	821.85	186.24	sig
BCG_0010c	BCG_0010c	Probable conserved membrane protein	2.2359	5.18231e-21	4	4	9	4	4	1	1997.41	482.94	sig
BCG_0040c	BCG_0040c	Probable conserved membrane protein	2.2296	8.44259e-20	6.36	6	8	6	7	5	1961.96	477.36	sig
lprR	BCG_2566	Probable conserved lipoprotein lprR	2.2247	1.51396e-09	27.47	26	12	12	28	79	43.99	10.01	sig
fadD23	BCG_3889	Probable fatty-acid-CoA ligase fadD23	2.1317	3.0718e-22	5.05	8	10	8	1	2	291.33	74.51	sig
PPE70	BCG_3183c	PPE family protein	2.1152	2.70291e-20	6.87	11	11	5	5	4	227.5	58.47	sig
hupB	BCG_3007c	Probable DNA-binding protein HU homolog hupB	2.1028	5.22151e-07	61.14	13	15	26	74	321	700.83	180.03	sig
BCG_0088	BCG_0088	Hypothetical protein	2.1007	9.08444e-15	15.04	12	17	24	14	10	1305.1	347.46	sig
BCG_0221	BCG_0221	Conserved hypothetical protein	2.0983	1.44873e-11	18.38	16	13	16	16	34	94.47	23.71	sig
BCG_3929	BCG_3929	Conserved hypothetical protein	2.0163	8.42209e-20	10.34	14	14	11	8	6	1180.13	328.97	sig
ppsC	BCG_2955	Phenolpthiocerol synthesis type-I polyketide synthase ppsC	1.8996	9.30601e-19	12.99	15	18	14	10	9	391.55	117.26	sig
rplK	BCG_0689	Probable 50S ribosomal protein l11 rplK	1.8485	4.97959e-10	34.12	17	20	38	66	40	5650.03	1754.65	sig
PPE53	BCG_3182c	PPE family protein	1.848	9.55105e-17	14.42	18	19	13	12	11	362.81	112.96	sig
recX	BCG_2749c	Regulatory protein recX	1.7905	5.94005e-11	26.78	22	21	28	31	33	255.01	81.19	sig
BCG_0653	BCG_0653	Hypothetical protein	1.7809	3.40086e-05	119.46	131	28	78	203	220	38.08	12.13	sig
BCG_1191	BCG_1191	Conserved hypothetical protein	1.7798	5.19487e-05	134.82	123	52	77	232	248	9.64	2.27	sig
BCG_2192c	BCG_2192c	Possible transposase	1.7692	7.06913e-14	17.23	20	22	18	13	14	202.52	66.64	sig
lpqK	BCG_0436c	Possible conserved lipoprotein lpqK	1.7462	6.91946e-12	22.82	27	24	20	17	27	78.76	25.58	sig
BCG_1053	BCG_1053	Hypothetical protein	1.7207	5.49445e-09	42.13	46	25	22	45	86	216.84	73.19	sig
parA_1	BCG_3976c	Probable chromosome partitioning protein parA	1.7153	6.48597e-14	18.55	24	23	19	15	13	147.72	50.46	sig
BCG_0343	BCG_0343	Probable dehydrogenase/reductase	1.7095	6.08841e-11	27.12	36	27	17	20	39	81.87	27.46	sig
BCG_1826	BCG_1826	Conserved hypothetical protein	1.7054	1.41989e-09	43.35	19	26	47	82	57	2541.08	870.36	sig
rpsK	BCG_3524c	Probable 30S ribosomal protein S11 rpsK	1.704	1.04045e-09	43.43	21	31	52	75	48	2154.43	739.85	sig
rpoA	BCG_3522c	Probable DNA-directed RNA polymerase (alpha chain) rpoA	1.6876	2.41204e-10	36.75	23	29	42	56	38	982.01	340.1	sig
BCG_0127c	BCG_0127c	Conserved hypothetical protein	1.6783	3.40176e-10	34.83	39	32	23	27	58	75.71	26.03	sig
lpqS	BCG_0899	Probable lipoprotein lpqS	1.6781	0.000833099	179.93	283	38	37	355	367	19.35	6.28	sig
BCG_1054	BCG_1054	Hypothetical protein	1.6641	2.50736e-08	49.95	55	33	21	60	97	103.6	36.17	sig
esxJ	BCG_1096c	Putative ESAT-6 like protein 2	1.6577	8.71384e-11	35.22	25	34	36	48	35	4266.82	1515.58	sig
BCG_1996	BCG_1996	Hypothetical protein	1.6485	5.29212e-08	65.92	41	44	61	99	96	198.74	69.62	sig
BCG_3908	BCG_3908	Hypothetical protein	1.6432	0.000643368	193.68	175	58	101	395	354	39.43	12.97	sig
nuoK	BCG_3178	Probable NADH dehydrogenase I (chain K) nuoK	1.634	5.06638e-13	25.43	30	30	32	19	18	515.1	188.27	sig
BCG_2440c	BCG_2440c	Probable transposase [second part]	1.6335	3.20338e-10	41.75	37	39	58	32	45	133.1	48.67	sig
BCG_3528	BCG_3528	Conserved hypothetical protein	1.6309	9.24602e-07	94.07	68	60	86	128	142	59.37	20.97	sig
ppiA_1	BCG_0009	Probable iron-regulated peptidyl-prolyl cis-trans isomerase A ppiA	1.6296	7.94964e-09	60.09	38	50	56	88	75	366.58	131.42	sig
parA_2	BCG_0024c	Probable chromosome partitioning protein parA	1.6215	3.20005e-12	28.18	33	35	34	22	19	142.61	52.25	sig
BCG_3532	BCG_3532	Conserved hypothetical protein	1.6215	4.12739e-09	51.9	43	47	46	53	73	92.84	33.62	sig
ppiA_2	BCG_0039	Probable iron-regulated peptidyl-prolyL cis-trans isomerase a ppiA	1.6114	2.63613e-12	28.87	35	36	30	25	20	359.27	132.03	sig
rpsM	BCG_3525c	Probable 30S ribosomal protein S13 rpsM	1.608	3.46122e-09	58.04	28	46	71	92	64	4364.71	1600.54	sig
ssb	BCG_0085	Probable single-strand binding protein ssb	1.5932	6.24948e-12	31.51	31	37	35	35	21	1616.01	601.25	sig
BCG_1975	BCG_1975	Possible monooxygenase	1.5811	4.47879e-05	141.05	157	73	68	219	233	15.75	5.27	sig
BCG_1740c	BCG_1740c	Conserved hypothetical protein	1.5766	2.00453e-11	36.26	42	48	33	30	30	123.67	45.88	sig
tuf	BCG_0734	Probable elongation factor TU tuf (EF-TU)	1.5692	4.05069e-11	41.33	32	43	55	47	32	2557.91	971.5	sig
mmpL7	BCG_2964	Conserved transmembrane transport protein mmpL7	1.5665	1.98474e-15	26.05	29	40	31	18	16	326.35	124.22	sig
BCG_0663A	BCG_0663A	Conserved hypothetical protein, antitoxin	1.5603	1.90652e-09	51.77	49	41	50	46	76	428.61	161.98	sig
BCG_0090	BCG_0090	Hypothetical protein	1.556	4.98389e-12	33.61	45	49	29	23	26	190.66	72.52	sig
BCG_3927	BCG_3927	Conserved hypothetical protein	1.5423	3.55833e-14	28.15	34	42	27	24	17	2317.85	903	sig
lexA	BCG_2733	Repressor lexA	1.5399	3.27912e-10	46.31	48	45	51	34	55	159.26	61.18	sig
BCG_1206	BCG_1206	Probable short-chain type dehydrogenase/reductase	1.5294	1.97616e-06	103.43	89	69	73	142	160	57.03	21.61	sig
BCG_3494c	BCG_3494c	Hypothetical protein	1.518	6.8801e-09	61.22	62	56	48	58	85	253.71	99.63	sig
frr	BCG_2903c	Ribosome recycling factor frr	1.5169	7.19424e-12	40.42	40	51	53	39	23	4204.78	1657.94	sig
BCG_2774c	BCG_2774c	Conserved hypothetical protein	1.514	0.000119314	155.64	184	55	74	258	280	56.5	21.97	sig
leuD	BCG_3008c	Probable 3-isopropylmalate dehydratase (small subunit) leuD	1.5107	7.22121e-09	63.14	61	54	62	52	90	141.06	54.61	sig
BCG_1757	BCG_1757	Conserved hypothetical protein	1.5096	0.000187923	159.46	215	63	44	276	299	21.69	7.86	sig
trxB2_2	BCG_0019	Probable thioredoxin reductase trxB2 (TRXR)	1.4982	5.95949e-07	100.2	65	79	90	147	132	125.35	48.38	sig
BCG_0664	BCG_0664	Conserved hypothetical protein	1.4964	1.53081e-10	45.64	57	53	45	29	47	254.67	101.68	sig
BCG_1159c	BCG_1159c	Conserved hypothetical protein	1.4948	9.46857e-10	66.91	47	64	114	70	49	1301.25	526.22	sig
sahH	BCG_3277c	Probable adenosylhomocysteinase sahH	1.4946	3.78894e-10	55.33	44	59	69	63	44	1906.84	759.98	sig
BCG_3203	BCG_3203	Conserved hypothetical protein	1.4804	0.046796	443.4	563	183	221	782	635	7.85	2.69	sig
BCG_0242	BCG_0242	Probable conserved transmembrane protein	1.4763	2.02456e-10	54.63	59	57	80	36	46	104.01	41.56	sig
BCG_0564	BCG_0564	Possible methyltransferase/methylase (fragment)	1.4741	0.0423125	409.33	501	159	149	797	662	13.96	4.44	sig
sodA	BCG_3909	Superoxide dismutase [fe] sodA	1.4651	5.40662e-10	60.83	50	66	76	62	52	938.25	380.78	sig
BCG_3311	BCG_3311	Conserved hypothetical protein	1.46	0.000127293	177.58	91	112	120	207	448	149.21	59.54	sig
trxB2_1	BCG_3971	Probable thioredoxin reductase trxB2	1.4555	0.000108006	167.7	71	90	118	211	460	120.67	47.79	sig
esxM	BCG_1824	Conserved hypothetical protein	1.4515	4.9245e-05	149.84	53	87	107	192	416	6569.19	2671.8	sig
BCG_2849c	BCG_2849c	Conserved hypothetical protein	1.4477	0.0156116	363.79	365	138	203	691	575	18.18	6.39	sig
BCG_3476	BCG_3476	Probable dioxygenase	1.4475	0.00745695	318.27	361	128	181	547	486	7.45	2.28	sig
BCG_1209c	BCG_1209c	Conserved hypothetical protein	1.4458	3.9501e-12	41.49	54	61	41	33	24	163.55	66.9	sig
BCG_0074c	BCG_0074c	Probable transcriptional regulatory protein (probably gntR-FAMILY)	1.4369	7.28393e-08	89.57	73	81	88	102	106	156.77	63.89	sig
BCG_1625c	BCG_1625c	Partial REP13E12 repeat protein	1.4352	1.22126e-08	66.23	81	68	43	51	95	71.44	29.11	sig
rplJ	BCG_0700	Probable 50S ribosomal protein L10 rplJ	1.4322	9.03172e-08	101.59	60	80	158	124	100	558.13	234.81	sig
BCG_0235c	BCG_0235c	Probable zinc metalloprotease	1.4294	1.5504e-12	41.46	51	62	40	38	22	344.4	144.57	sig
acn	BCG_1537c	Probable aconitate hydratase acn	1.429	2.01531e-10	58.42	58	71	63	59	43	221.73	91.97	sig
BCG_2165c	BCG_2165c	Conserved hypothetical protein	1.4161	1.85349e-09	66.8	79	74	65	42	78	113.99	47.53	sig
leuC	BCG_3009c	Probable 3-isopropylmalate dehydratase (large subunit) leuC	1.4157	7.6946e-11	52.12	67	67	49	40	41	113.78	47.5	sig
BCG_2747	BCG_2747	Conserved hypothetical protein	1.4154	2.63313e-12	43.23	56	65	39	37	25	404.5	171.72	sig
nrdE	BCG_3075c	Probable ribonucleoside-diphosphate reductase (alpha chain) nrdE	1.4102	4.53397e-12	49.48	52	70	60	43	28	875.84	372.14	sig
rpsR1	BCG_0086	Probable 30s ribosomal protein s18-1 rpsR1	1.4065	1.09419e-08	81.15	78	78	81	80	89	513.65	216.97	sig
sigG	BCG_0219c	Probable alternative rna polymerase sigma factor sigG	1.4046	9.26017e-10	67.97	70	77	87	50	59	111.73	47.46	sig
BCG_3911	BCG_3911	Probable conserved transmembrane protein	1.4018	1.01457e-06	112.02	113	75	115	111	153	37.81	15.87	sig
BCG_1092c	BCG_1092c	Probable transposase (fragment)	1.4012	0.0322529	417.34	517	199	172	760	606	11.3	4.04	sig
BCG_0264c	BCG_0264c	Probable conserved membrane protein	1.4002	8.01287e-12	55.78	64	72	79	41	31	411.46	175.98	sig
nusG	BCG_0688	Probable transcription antitermination protein nusG	1.3971	2.59579e-11	57.28	63	76	67	49	36	1722.66	737.09	sig
BCG_2072c	BCG_2072c	Probable transmembrane protein	1.3933	9.40245e-09	84.32	75	84	89	86	88	327.95	140.88	sig
mpb53	BCG_2900c	Soluble secreted antigen mpb53	1.3898	1.96765e-05	164.41	100	99	185	239	228	107.86	45.48	sig
esxS	BCG_3043c	PE family protein	1.3797	0.000149387	194.01	173	113	124	309	294	93.43	39.18	sig
PPE4	BCG_0326	PPE family protein	1.3711	2.31609e-08	93.39	72	85	116	103	94	112.93	48.32	sig
BCG_1994	BCG_1994	Hypothetical protein	1.3668	2.13476e-07	107.92	77	88	134	133	114	356.67	154.63	sig
BCG_3931	BCG_3931	Conserved hypothetical protein	1.3547	2.20365e-12	53.96	69	82	54	44	29	463.22	204.17	sig
BCG_3979c	BCG_3979c	Probable conserved transmembrane protein	1.3456	2.17884e-10	64.72	74	83	59	57	53	183.66	81.51	sig
BCG_0041c	BCG_0041c	Probable conserved transmembrane protein	1.3385	7.75251e-07	124.8	87	94	178	135	141	323.9	146.62	sig
BCG_1987c	BCG_1987c	Hypothetical protein	1.3329	2.16876e-07	116.02	94	97	162	112	121	240.28	109.12	sig
rpsN1	BCG_0767	Probable 30S ribosomal protein S14 rpsN1	1.3308	4.66574e-07	118.96	85	105	127	157	127	1369.08	607.07	sig
glyA2	BCG_0101c	Probable serine hydroxymethyltransferase glyA2	1.3297	3.45144e-07	103.02	120	95	70	97	140	39.15	16.99	sig
BCG_0329	BCG_0329	Conserved hypothetical protein	1.3276	0.000627762	241.02	118	137	160	332	585	72.3	31.13	sig
pip	BCG_0892c	Probable proline iminopeptidase pip	1.3209	0.000107445	184.03	194	118	106	268	268	25.39	10.92	sig
BCG_0260c	BCG_0260c	Probable aldehyde dehydrogenase	1.3177	0.000888038	251.8	244	129	175	397	369	42.18	18.5	sig
rpmI	BCG_1681	50S ribosomal protein L35 rpmI	1.3149	4.74791e-06	147.09	96	116	152	200	185	602.04	269.27	sig
papA2	BCG_3882c	Possible conserved polyketide synthase associated protein papA2	1.3143	9.46593e-11	63.58	82	89	57	54	42	166.39	75.37	sig
BCG_3079c	BCG_3079c	Conserved hypothetical protein	1.3093	0.00587577	306.77	409	130	137	505	474	12.09	5	sig
ilvN	BCG_3024c	Probable acetolactate synthase (small subunit) ilvN	1.3084	1.62217e-07	102.22	119	98	84	85	129	125.02	56.17	sig
BCG_0518	BCG_0518	Possible conserved secreted protein	1.3006	1.247e-08	92.8	92	92	108	81	92	259.37	119.62	sig
TB18.5	BCG_0200	Conserved hypothetical protein TB18.5	1.2991	6.23485e-09	94.75	76	93	133	100	77	2778.89	1288.2	sig
BCG_3858	BCG_3858	Conserved hypothetical protein	1.2986	1.82421e-10	70.4	86	96	64	61	50	202.1	92.53	sig
dnaA_1	BCG_0001	chromosomal replication initiation protein dnaA	1.2981	1.77328e-11	66.07	80	91	75	55	37	575.28	265.28	sig
gpsI	BCG_2801c	Bifunctional protein polyribonucleotide nucleotidyltransferase gpsI: guanosine pentaphosphate synthetase polyribonucleotide nucleotidyltransferase	1.2977	3.76278e-09	89.67	84	101	98	95	72	626.73	286.38	sig
BCG_0823	BCG_0823	Possible 4-carboxymuconolactone decarboxylase	1.2946	6.33489e-08	98.7	114	100	92	77	113	167.07	76.4	sig
ogt	BCG_1377c	Probable methylated-DNA--protein-cysteine Methyltransferase ogt	1.2886	6.30349e-06	141.44	145	107	112	150	203	85.81	38.72	sig
PPE21	BCG_1601c	PPE family protein	1.2871	2.33466e-09	82.75	97	103	82	67	68	74.97	34.08	sig
mce2Da	BCG_0637	mce-family protein mce2Da [first part]	1.283	6.68458e-09	94.23	99	104	99	87	83	109	49.69	sig
BCG_3465	BCG_3465	Probable membrane protein	1.283	2.18326e-05	156.44	172	111	100	176	244	47.81	21.54	sig
php	BCG_0267c	Probable phosphotriesterase php	1.2711	2.8009e-06	138.09	146	131	105	132	182	50.62	22.73	sig
fadE23	BCG_3163	Probable acyl-CoA dehydrogenase fadE23	1.2646	1.52717e-06	144.98	102	141	144	191	154	317.78	147.01	sig
BCG_3449c	BCG_3449c	Hypothetical protein	1.2645	2.42066e-10	76.4	90	102	66	68	60	505.53	238.11	sig
nrdI	BCG_3076c	Probable nrdI protein	1.2548	5.68018e-09	104.2	101	120	119	96	87	977.02	460.3	sig
BCG_1763c	BCG_1763c	Hypothetical protein	1.2547	6.30956e-06	154.1	148	122	147	155	204	111.92	52.26	sig
infC	BCG_1680	PROBABLE INITIATION FACTOR IF-3 INFC	1.2542	4.8838e-08	117.14	93	126	143	123	104	1885.02	890.77	sig
BCG_3898	BCG_3898	Probable conserved membrane protein	1.2526	5.23707e-10	83.36	104	106	85	64	63	136.52	64.46	sig
BCG_1041	BCG_1041	Probable adhesion component transport atp-binding protein ABC transporter	1.2516	4.15606e-09	89.91	110	109	72	78	84	174.91	82.63	sig
dnaA_2	BCG_0031	Chromosomal replication initiator protein dnaA	1.2513	1.18725e-10	84.33	88	108	110	69	54	606.53	289.43	sig
BCG_2611c	BCG_2611c	Probable conserved membrane protein secretion factor yajC	1.2497	2.19562e-06	149.59	127	124	177	152	172	253.95	119.96	sig
cmaA1	BCG_3461c	Cyclopropane-fatty-acyl-phospholipid synthase 1 cmaA1	1.2494	1.405e-09	90.96	105	110	102	72	70	194.13	91.95	sig
BCG_1043	BCG_1043	Possible conserved exported protein	1.2425	0.000404913	259.61	83	136	320	328	566	378.13	182.19	sig
BCG_2288	BCG_2288	Conserved hypothetical protein	1.2396	7.8429e-11	86.8	98	114	109	71	51	2297.08	1104.55	sig
BCG_3073c	BCG_3073c	Probable monooxygenase	1.2354	1.29325e-09	95.85	106	123	103	83	69	199.57	95.22	sig
mbtG	BCG_2392c	Lysine-N-oxygenase mbtG	1.2349	9.21486e-06	166.59	155	144	161	163	214	34.26	15.71	sig
BCG_0011c	BCG_0011c	Probable conserved transmembrane protein	1.2309	1.09402e-05	190.96	122	134	305	221	200	310.11	152.19	sig
cspA	BCG_3706c	Probable cold shock protein A cspA	1.2304	1.15859e-09	95.88	95	115	117	90	67	4641.93	2250.15	sig
BCG_1597	BCG_1597	Possible ketoacyl reductase	1.2288	3.40458e-07	127.88	139	117	151	98	138	89.95	43.42	sig
PPE33b	BCG_1843	PPE family protein [second part]	1.2288	5.06054e-05	188.92	187	153	139	218	260	36.8	17.06	sig
BCG_1774c	BCG_1774c	Hypothetical membrane protein	1.2274	0.00160008	274.21	320	157	140	416	406	25.64	11.63	sig
mmpL1a	BCG_0440c	Probable conserved transmembrane transport protein mmpL1a [first part]	1.2264	7.49838e-11	85.17	103	119	91	65	56	296.86	143.57	sig
BCG_2993	BCG_2993	Probable oxidoreductase	1.2257	5.74848e-07	141.71	109	151	145	168	139	1641.53	786.69	sig
esxK	BCG_1257	Putative ESAT-6 like protein 3	1.2256	1.25292e-06	150.24	126	145	157	169	156	538.45	256.81	sig
mce2C	BCG_0636	mce-family protein mce2C	1.2246	3.61767e-07	136.69	112	132	198	121	128	71.72	34.65	sig
BCG_3592c	BCG_3592c	Hypothetical protein	1.2237	2.76604e-10	91.83	107	125	96	76	62	752.39	363.79	sig
BCG_0027c	BCG_0027c	Probable conserved transmembrane protein	1.2206	1.17693e-09	95	115	121	94	79	71	175.79	84.8	sig
adhC	BCG_3069	Probable NADP-dependent alcohol dehydrogenase adhC	1.2205	1.52048e-07	131.26	111	148	138	139	122	709.25	340.64	sig
alkA	BCG_1378c	Putative ada regulatory protein alkA	1.2192	5.44715e-06	156.41	165	155	121	148	198	31.1	14.5	sig
lppU	BCG_2802c	Probable lipoprotein lppU	1.219	2.1737e-10	88.84	108	127	83	73	61	770.5	374.51	sig
ilvC	BCG_3023c	Probable ketol-acid reductoisomerase ilvC	1.2146	4.13943e-08	122.44	134	139	126	107	108	144.38	69.32	sig
atsA	BCG_0761	Possible arylsulfatase atsA	1.214	2.22145e-08	121.07	125	149	123	110	101	98.85	47.33	sig
BCG_0347c	BCG_0347c	Hypothetical protein	1.2125	5.73356e-05	188.54	205	135	142	210	266	56.5	27.06	sig
BCG_2763	BCG_2763	Possible transferase	1.2119	0.000337451	283.4	151	172	414	407	333	78.58	38.81	sig
recA	BCG_2750c	RecA protein [contains: endonuclease pi-mtui	1.2097	0.000525548	259.43	116	185	188	342	574	252.73	120.98	sig
BCG_0180	BCG_0180	Probable transcriptional regulatory protein (possibly tetR-family)	1.2024	2.85639e-09	106.95	121	133	111	94	80	276.61	135.98	sig
bioF2	BCG_0063	Possible 8-amino-7-oxononanoate synthase bioF2	1.2007	2.95277e-06	171.42	135	167	206	180	173	50.61	24.12	sig
rpmD	BCG_0772	Probable 50S ribosomal protein L30 rpmD	1.2002	0.000451461	265.33	129	179	259	308	532	809.46	396.88	sig
lepA	BCG_2420c	Probable GTP-binding protein lepA	1.1984	7.4479e-09	118.25	132	150	122	101	91	117.1	56.82	sig
BCG_2384c	BCG_2384c	Conserved hypothetical protein	1.1924	5.6293e-08	124.66	137	142	125	109	112	99.13	48.64	sig
PPE30	BCG_1834	PPE family protein	1.1892	9.29614e-05	208.53	228	176	135	237	283	17.16	7.9	sig
mce2B	BCG_0635	mce-family protein mce2B	1.1858	4.20615e-08	117.88	144	147	95	93	116	99.03	48.92	sig
gyrB_2	BCG_0035	Dna gyrase subunit B gyrB (DNA topoisomerase)	1.1833	3.94819e-10	103.12	117	140	113	89	65	586.77	292.44	sig
BCG_1995	BCG_1995	Possible transcriptional regulatory protein	1.1824	0.000136822	222.1	225	168	154	283	300	66.51	32.47	sig
BCG_0346	BCG_0346	Putative oxidoreductase	1.1822	5.24079e-05	218.12	167	173	240	254	267	71	34.66	sig
gyrB_1	BCG_0005	DNA gyrase subunit B gyrB	1.1815	3.66994e-10	102.11	124	146	93	91	66	582.88	290.36	sig
BCG_0259c	BCG_0259c	Probable aldehyde dehydrogenase	1.1785	5.16169e-10	105.37	130	143	104	84	74	502.39	250.93	sig
BCG_1988c	BCG_1988c	Conserved hypothetical protein	1.1764	6.9254e-08	138.61	142	154	169	115	117	161.83	80.45	sig
BCG_1928c	BCG_1928c	Hypothetical protein	1.1759	6.41208e-05	199.83	222	162	128	227	278	47.54	23.24	sig
BCG_1735	BCG_1735	Conserved hypothetical protein	1.1755	1.62589e-06	170.69	128	175	207	190	159	328.96	163.62	sig
rplI	BCG_0087	Probable 50s ribosomal protein l9 rplI	1.1747	1.0979e-07	138.7	149	152	156	116	123	257.55	128.41	sig
esxG	BCG_0327	Conserved hypothetical protein TB9.8	1.1715	0.00076589	283.53	254	216	182	418	385	104.61	50.47	sig
PPE33a	BCG_1842	PPE Family protein [first part]	1.1712	0.00338247	339.72	341	242	213	520	430	28.94	13.72	sig
BCG_3313	BCG_3313	Conserved hypothetical protein	1.1711	2.50332e-06	158.61	170	166	136	138	186	163.27	80.86	sig
BCG_3943c	BCG_3943c	Conserved membrane protein	1.1693	0.000286228	261.64	163	189	236	400	361	89.4	43.43	sig
BCG_0973	BCG_0973	Possible resolvase	1.1672	2.22592e-07	160.67	140	163	254	137	124	429.71	218.9	sig
BCG_3899	BCG_3899	Conserved hypothetical protein	1.163	0.000118993	226.05	210	181	163	288	306	109	53.36	sig
BCG_2970c	BCG_2970c	Conserved hypothetical protein	1.1612	5.37027e-09	128.09	136	158	146	113	93	1602.01	808.91	sig
fbpA	BCG_3866c	Secreted antigen 85-A fbpA	1.1612	2.80029e-08	132.14	141	169	131	119	105	2053.82	1035.89	sig
BCG_0972c	BCG_0972c	Putative transposase	1.1607	1.79142e-08	128.55	150	161	129	106	102	127	63.52	sig
BCG_2773c	BCG_2773c	Conserved hypothetical protein	1.1591	0.00048772	256.75	272	178	159	339	371	48.5	24.02	sig
tesA	BCG_2950	Probable thioesterase tesA	1.1536	2.40916e-08	137.34	133	156	192	117	98	1214.6	622.91	sig
ppsA	BCG_2953	Phenolpthiocerol synthesis type-I polyketide synthase ppsA	1.1483	1.08841e-09	121.2	138	160	130	105	81	570.87	290.73	sig
BCG_3719	BCG_3719	Conserved hypothetical protein	1.1468	5.56014e-06	174.66	181	184	150	151	211	72.07	35.7	sig
rplT	BCG_1682	50S ribosomal protein L20 rplT	1.1431	1.38904e-05	208.93	153	186	235	255	224	374.57	189.72	sig
moaA3	BCG_3392c	Probable molybdenum cofactor biosynthesis protein A moaA1	1.1419	0.000847626	286.14	235	201	214	421	397	24.92	11.72	sig
clpC	BCG_3661c	Probable ATP-dependent clp proteasE ATP-binding subunit clpC	1.1351	1.13361e-09	123.41	143	165	132	104	82	609.92	313.56	sig
BCG_2471	BCG_2471	Hypothetical proline and serine rich protein	1.135	4.08043e-06	194.78	160	180	302	166	181	217.65	113.55	sig
PPE36	BCG_2125	PPE family protein	1.1316	1.00687e-05	193.05	176	187	186	193	225	118.64	60.05	sig
mmpL1b	BCG_0439c	Probable conserved transmembrane transport protein mmpL1b [second part]	1.1311	1.68774e-08	133.28	147	164	148	114	99	221.69	114.91	sig
oppC	BCG_1341c	Probable oligopeptide-transport integral membrane protein ABC transporter oppC	1.1239	1.01851e-05	208.03	156	182	299	209	207	110.2	57.51	sig
BCG_1984	BCG_1984	Conserved hypothetical protein	1.1233	3.05579e-08	137.15	159	174	141	108	110	102.69	52.93	sig
rpsD	BCG_3523c	Probable 30S ribosomal protein S4 rpsD	1.1196	1.3415e-05	211.57	154	197	212	291	215	1060.09	544.61	sig
PE19	BCG_1823	PE family protein	1.1182	1.26349e-06	171.2	164	192	171	173	157	1027.07	529.64	sig
BCG_3980c	BCG_3980c	Possible hemolysin	1.1172	4.23752e-07	153.11	169	170	166	118	146	256.98	134.56	sig
rho	BCG_1357	Probable transcription termination factor rho homolog	1.1126	2.11968e-08	145.17	152	177	180	122	103	682.14	357.79	sig
lppX	BCG_2967c	Probable conserved lipoprotein lppX	1.108	1.19598e-06	175.28	158	191	190	181	158	756.61	393.31	sig
esxQ	BCG_3039c	Putative ESAT-6 like protein 8 esxQ	1.1052	0.00753978	394.85	387	263	280	595	499	37.11	18.88	sig
BCG_3197c	BCG_3197c	Probable transcriptional regulatory protein (probably tetR/acrR-family)	1.1048	4.20143e-05	214.57	220	196	173	228	261	77.92	40.4	sig
accD5	BCG_3309	PRobable propionyl-CoA carboxylase beta chain 5 accD5	1.0921	3.74522e-06	191.4	166	205	197	213	178	273.6	143.02	sig
BCG_3198	BCG_3198	Probable short-chain dehydrogenase/reductase	1.0834	0.0304314	457.14	552	254	248	689	649	6.45	2.95	sig
35kd_ag	BCG_2760c	Conserved 35 kda alanine rich protein	1.0807	4.96782e-06	198.84	182	225	202	208	179	368.43	195.21	sig
moxR2	BCG_3751	Putative methanol dehydrogenase transcriptional regulatory protein moxR2	1.0725	7.22062e-05	244.72	199	214	237	285	296	62.73	32.6	sig
ponA2	BCG_3741	Probable bifunctional membrane-associated penicillin-binding protein 1A/1B ponA2	1.0714	3.29744e-08	156.1	161	188	209	127	107	243.38	131.07	sig
BCG_3014c	BCG_3014c	Possible 2-hydroxyhepta-2,4-diene-1,7-dioate isomerase	1.0704	4.01317e-08	148.43	174	190	155	120	111	258.91	139.31	sig
rpoB	BCG_0716	DNA-directed RNA polymerase (beta chain) rpoB	1.0702	2.22819e-06	190.85	162	204	224	202	166	1101.97	590.35	sig
cpsY	BCG_0858c	Possible udp-glucose-4-epimerase cpsY	1.0645	1.26742e-07	157.74	171	198	164	136	125	191.14	103.03	sig
BCG_0735	BCG_0735	Probable membrane protein	1.061	1.86587e-07	156.67	183	194	153	126	133	159.34	86.02	sig
BCG_0330	BCG_0330	Probable conserved transmembrane protein	1.0593	8.11601e-05	238.56	241	207	216	243	290	24.25	12.68	sig
BCG_3714c	BCG_3714c	Conserved hypothetical protein	1.0589	0.0340217	439.29	546	220	168	749	690	26.31	13.62	sig
BCG_0095	BCG_0095	Probable conserved transmembrane protein	1.0569	5.00609e-08	158.8	168	195	196	129	115	154.21	83.66	sig
BCG_2676	BCG_2676	Hypothetical protein	1.0565	0.01651	438.23	455	292	244	682	601	43.1	22.19	sig
BCG_0642c	BCG_0642c	Conserved hypothetical protein	1.0547	0.0329529	452.53	531	218	252	738	651	21.2	11.2	sig
BCG_3591	BCG_3591	Hypothetical protein	1.0535	4.42758e-05	229.83	226	203	234	217	272	104.2	56.27	sig
BCG_1193	BCG_1193	Conserved membrane protein	1.053	7.94734e-05	263.83	180	241	257	368	291	121.82	64.6	sig
BCG_1553	BCG_1553	Probable membrane protein	1.0527	8.97975e-06	202.15	216	209	195	164	230	46.98	25.06	sig
PE3	BCG_0195c	PE family protein	1.0523	5.18336e-07	172.12	188	202	199	130	148	77.26	41.67	sig
ltp1	BCG_2808c	Probable lipid-transfer protein ltp1	1.0522	5.3829e-08	155.97	179	193	170	125	120	157.29	85.71	sig
esxN	BCG_1825	Putative ESAT-6 like protein 5	1.0507	8.12937e-06	215.13	178	226	228	246	201	1646.22	889.55	sig
BCG_2841c	BCG_2841c	Hypothetical protein	1.0466	0.00315494	364.02	252	262	285	573	507	88.65	46.46	sig
BCG_1131	BCG_1131	Conserved hypothetical protein	1.039	2.06069e-05	247.94	207	276	239	287	235	639.56	348.34	sig
BCG_0547c	BCG_0547c	Conserved hypothetical protein	1.037	1.31144e-05	221.2	209	229	220	206	243	203.95	110.77	sig
grcC2	BCG_1044c	Probable polyprenyl-diphosphate synthase grcC2	1.0358	1.35062e-06	185.76	208	222	183	159	161	125.41	68.18	sig
BCG_3074c	BCG_3074c	Probable transcriptional regulatory protein (probably asnC-family)	1.0341	6.25119e-07	181.79	190	210	204	160	149	241.33	132.25	sig
BCG_0128c	BCG_0128c	Conserved hypothetical protein	1.0323	0.00017234	268.61	259	245	219	299	328	53.55	28.73	sig
BCG_1439c	BCG_1439c	Conserved hypothetical protein	1.0319	6.63899e-06	208.51	224	213	243	156	212	42.63	23.17	sig
BCG_1595	BCG_1595	Possible fatty acyl-CoA reductase	1.0303	1.53778e-05	235.77	186	244	241	282	231	519.16	284.03	sig
BCG_2842c	BCG_2842c	Conserved hypothetical protein	1.0301	1.35198e-05	225.81	223	240	242	178	250	26.68	14.17	sig
BCG_3580	BCG_3580	Conserved hypothetical protein	1.0293	0.0173328	477.92	374	264	507	731	584	13.24	7	sig
BCG_1042	BCG_1042	Probable adhesion component transport transmembrane protein ABC transporter	1.0269	9.23769e-07	195.11	196	221	256	162	150	58.15	31.83	sig
BCG_3890c	BCG_3890c	Putative transposase	1.0255	3.51777e-06	187.34	221	208	165	154	193	64.03	35.17	sig
fusA1	BCG_0733	Probable elongation factor g fusA1 (EF-G)	1.0253	8.6979e-07	192.87	185	234	211	184	155	1007.45	557.02	sig
fadD29	BCG_2971c	Probable fatty-acid-CoA ligase fadD29	1.0247	5.65249e-08	160.16	177	200	167	144	119	1156.34	644.81	sig
plsC	BCG_2501c	Possible transmembrane phospholipid biosynthesis bifunctionnal enzyme plsC: putative l-3-phosphoserine phosphatase 1-ACYL-SN-GLYCEROL-3-PHOSPHATE ACYLTRANSFERASE	1.0245	9.46907e-06	228.72	192	233	275	240	208	99.35	54.39	sig
BCG_3186c	BCG_3186c	Possible integral membrane protein	1.0238	0.0386422	538.84	438	252	644	824	634	12.48	6.74	sig
oppA	BCG_1339c	Probable periplasmic oligopeptide-binding lipoprotein oppA	1.0221	1.68968e-07	169.36	195	212	176	140	131	103.46	57.28	sig
mscL	BCG_1040c	Possible large-conductance ion mechanosensitive channel mscL	1.0203	2.69952e-06	202.44	198	219	232	196	170	465.63	259.99	sig
PE15	BCG_1447	PE family protein	1.0186	0.00143208	345.82	314	230	369	429	407	68.79	38.64	sig
PPE43	BCG_2785c	PPE family protein	1.0182	0.00490155	384.42	346	301	250	558	513	16.89	8.47	sig
ftsX	BCG_3126c	Putative cell division protein ftsX	1.0163	4.00394e-08	166.17	197	217	179	131	118	367.44	205.16	sig
PPE62	BCG_3597c	PPE family protein	1.0162	0.00125126	342.83	284	297	274	462	418	19.11	9.89	sig
ftsK	BCG_2764c	Possible cell division transmembrane protein ftsK	1.0155	2.2488e-06	205.23	213	247	222	175	174	54.24	29.42	sig
BCG_3727	BCG_3727	Probable conserved transmembrane protein	1.0135	1.39376e-05	232.78	201	206	331	214	223	191.26	108.2	sig
BCG_3780	BCG_3780	Possible fatty acid synthase	1.0134	3.1414e-07	183.79	202	227	201	153	143	159.04	88.6	sig
mmpL3	BCG_0243c	Conserved transmembrane transport protein mmpL3	1.0116	2.29999e-08	164.36	189	215	187	134	109	219.36	122.95	sig
trxC_1	BCG_3972	Thioredoxin trxC	1.0111	0.000106622	256.05	268	236	210	250	323	119.1	65.86	sig
PPE54	BCG_3413c	PPE family protein	1.0102	8.10056e-08	176.24	200	237	184	141	130	91.74	50.81	sig
BCG_0723	BCG_0723	Conserved hypothetical protein	1.006	0.036181	512.38	486	305	346	810	708	11.06	5.39	sig
topA	BCG_3704c	DNA topoisomerase I topA	1.0057	8.02558e-08	178.35	193	223	218	143	126	162.31	91.11	sig
BCG_3880	BCG_3880	Hypothetical protein	1.0053	2.25459e-07	185.38	191	211	253	149	135	161.19	91.18	sig
BCG_3307c	BCG_3307c	Probable conserved transmembrane protein	1.0019	1.14922e-07	175.71	204	228	174	145	136	642.78	362.57	sig
TB27.3	BCG_0622	Conserved hypothetical protein TB27.3	1.0007	0.000624537	302.82	322	249	215	362	384	32.12	17.63	sig
BCG_0644c	BCG_0644c	Conserved hypothetical protein	0.997	0.000248981	288.23	274	224	296	300	355	77.54	43.78	not.sig
fadD28	BCG_2963	fatty-acid-CoA ligase fadD28	0.9951	3.02746e-06	217.07	217	253	230	212	177	1035.8	585.37	not.sig
BCG_1844	BCG_1844	Conserved hypothetical protein	0.9951	0.000523236	317.16	285	265	289	382	374	110.01	62.15	not.sig
BCG_3930	BCG_3930	Conserved hypothetical protein	0.9929	3.32822e-07	189.58	219	239	193	158	147	418.32	237.07	not.sig
esxI	BCG_1095c	Putative ESAT-6 like protein 1	0.9894	2.15906e-06	208.34	227	246	225	174	175	461.62	261.48	not.sig
PPE24	BCG_1792c	PPE family protein	0.9887	9.09074e-07	200.47	212	235	245	167	152	55.11	31.12	not.sig
BCG_3717c	BCG_3717c	Conserved hypothetical protein	0.9877	0.027161	511.9	548	352	399	676	624	5.19	2.58	not.sig
esxC	BCG_3946c	Putative ESAT-6 like protein 11 esxC	0.9876	0.00143985	336.16	353	251	247	419	435	60.67	33.76	not.sig
cysW	BCG_2413c	Probable sulfate-transport integral membrane protein ABC transporter cysW	0.987	5.34626e-05	257.76	260	248	265	235	282	61.41	34.65	not.sig
PPE12	BCG_0806c	PPE family protein	0.9858	1.0131e-07	184.05	218	243	191	146	134	151.69	86.12	not.sig
PPE35a	BCG_1957c	PPE family protein	0.9852	4.38091e-06	216.99	233	256	223	183	194	63.21	35.48	not.sig
BCG_1524	BCG_1524	Probable conserved ATP-binding protein ABC transporter	0.9819	1.19963e-05	244.2	214	257	262	261	229	373.29	211.75	not.sig
nanT	BCG_1941c	Probable sialic acid-transport integral membrane protein nanT	0.9809	3.0531e-07	199.16	206	232	264	161	145	276.71	159.39	not.sig
BCG_3448c	BCG_3448c	Possible cyclase	0.9806	3.16272e-06	214.58	203	231	258	205	180	263.34	151.09	not.sig
BCG_0079c	BCG_0079c	Possible membrane protein	0.9801	0.00029296	332.45	256	284	428	365	343	64.19	36.69	not.sig
BCG_0837	BCG_0837	Conserved hypothetical protein	0.9776	3.47505e-05	251.93	248	258	260	215	281	58.28	32.73	not.sig
frdBC	BCG_1605	Probable fumarate reductase [iron-sulfur subunit] frdB and [membrane anchor subunit] frdC	0.9767	0.0363601	567.52	480	341	683	772	616	5.79	3.08	not.sig
BCG_2840c	BCG_2840c	Conserved hypothetical protein	0.9727	0.000303074	300.42	307	278	229	322	376	52.89	29.5	not.sig
BCG_1379c	BCG_1379c	Possible adenylate cyclase	0.9716	0.000410711	315.2	309	269	304	334	364	16.52	9.19	not.sig
BCG_0884c	BCG_0884c	Conserved hypothetical protein	0.9714	2.69365e-07	192.73	211	238	208	170	144	762.28	441.5	not.sig
bpoC	BCG_0599	Possible peroxidase bpoC (non-haem peroxidase)	0.9672	3.39765e-06	219.46	239	255	249	172	189	136.92	78.69	not.sig
BCG_2692	BCG_2692	Probable enoyl-CoA hydratase echA15	0.9621	0.00255657	377.15	334	288	327	483	475	28.97	16.05	not.sig
BCG_3602	BCG_3602	Probable dehydrogenase	0.9617	0.0031573	383.35	383	320	268	494	477	25.04	13.76	not.sig
cysT	BCG_2414c	Probable sulfate-transport integral membrane protein ABC transporter cysT	0.9614	5.95127e-06	224.54	250	271	217	185	205	125.79	72.34	not.sig
trxC_2	BCG_0020	Thioredoxin trxC (TRX) (MPT46)	0.9611	0.00160357	360.97	291	302	292	484	461	121.69	68.64	not.sig
parB_1	BCG_3975c	Probable chromosome partitioning protein parB	0.9605	7.1552e-05	279.39	270	304	246	278	301	79.45	44.96	not.sig
BCG_2512	BCG_2512	Hypothetical protein	0.9604	0.00117124	349.3	326	259	361	409	403	33.36	19.24	not.sig
BCG_3029c	BCG_3029c	Possible oxidoreductase	0.9596	7.67212e-06	224.38	261	266	200	182	219	146.89	84.57	not.sig
lsr2	BCG_3662c	Probable lsr2 protein precursor	0.9543	1.43741e-06	204.33	238	250	194	177	169	446.05	260.72	not.sig
BCG_1626c	BCG_1626c	Partial REP13E12 repeat protein	0.9524	0.000120045	271.47	298	274	205	264	324	63.66	36.74	not.sig
BCG_3932	BCG_3932	Possible conserved membrane protein	0.9513	3.52817e-07	209.95	234	273	233	171	151	313.32	182.26	not.sig
BCG_3456	BCG_3456	Possible transposase	0.9507	0.00360675	401.11	349	294	376	515	494	32.35	18.21	not.sig
BCG_0284	BCG_0284	Probable conserved integral membrane protein	0.9497	9.14709e-07	220.45	232	277	251	187	165	298.96	173.83	not.sig
lppE	BCG_1918c	Possible conserved lipoprotein lppE	0.9468	0.00050371	322.15	329	282	270	349	388	76.22	44.08	not.sig
mmaA4	BCG_0691c	Methoxy mycolic acid synthase 4 mmaA4	0.9455	3.20236e-06	237.39	231	279	281	216	187	492.91	288.18	not.sig
BCG_3933	BCG_3933	Possible conserved membrane protein	0.9429	1.17812e-07	201.29	230	261	227	165	137	267.75	157.8	not.sig
mce2A	BCG_0634	mce-family protein mce2A	0.9399	3.97272e-06	234.47	247	260	307	179	191	89.03	52.55	not.sig
BCG_0992	BCG_0992	Possible ATP dependant DNA ligase	0.9377	1.26052e-05	247.3	258	272	272	194	245	34.47	20.06	not.sig
dnaE1	BCG_1600	Probable DNA polymerase III (alpha chain) dnaE1	0.9373	2.80286e-06	244.1	229	280	313	226	183	229.15	135.02	not.sig
dnaB	BCG_0089	Probable replicative dna helicase dnaB	0.9373	3.02662e-06	239.61	240	285	295	204	184	86.27	50.52	not.sig
atpB	BCG_1364	Probable ATP synthase a chain atpB (protein 6)	0.9366	1.07378e-06	225.78	236	270	288	186	162	296.18	175.71	not.sig
BCG_3531	BCG_3531	Conserved hypothetical protein	0.9366	0.000389786	320.97	303	295	276	351	386	65.74	37.86	not.sig
BCG_0520c	BCG_0520c	Probable conserved membrane protein	0.9359	9.04893e-07	218.27	242	281	226	188	164	438.64	258.13	not.sig
BCG_0279c	BCG_0279c	Conserved hypothetical protein	0.9348	3.24415e-05	262.26	280	289	238	231	276	91.64	53.58	not.sig
BCG_3120	BCG_3120	Hypothetical transcriptional regulatory protein	0.9286	0.000463883	338.08	302	267	388	361	381	77.49	46.31	not.sig
clpP1	BCG_2481c	Probable atp-dependent clp protease proteolytic subunit 1 clpP1	0.928	1.19067e-05	260.47	255	300	267	256	227	405.12	238.53	not.sig
cysA3	BCG_3142	Probable thiosulfate sulfurtransferase cysA3	0.9277	7.55932e-05	303.61	243	322	294	358	307	370.92	217.47	not.sig
BCG_0058	BCG_0058	Hypothetical protein	0.922	0.0111462	483.3	478	412	375	620	552	76.31	44.34	not.sig
cysA2	BCG_0867c	Probable thiosulfate sulfurtransferase cysA2	0.9217	0.000131871	320.14	246	327	314	387	335	489.46	288.74	not.sig
BCG_3936c	BCG_3936c	Conserved hypothetical alanine and glycine rich protein	0.9191	4.14484e-06	250.05	251	307	266	238	195	470.87	279.93	not.sig
BCG_1458c	BCG_1458c	Conserved hypothetical protein	0.9174	8.21942e-05	286	305	296	255	257	320	153.03	91.04	not.sig
rpsP	BCG_2930c	Probable 30S ribosomal protein S16 rpsP	0.9164	1.18244e-05	264.37	262	298	291	236	238	279.34	166.32	not.sig
gca	BCG_0145	Possible gdp-mannose 4,6-dehydratase gca	0.9163	9.66455e-06	259.15	263	291	308	222	218	127.79	76.03	not.sig
rpmJ	BCG_3526c	Probable 50S ribosomal protein L36 rpmJ	0.9153	8.50265e-07	231.21	245	290	269	201	163	15804.5	9475.8	not.sig
BCG_3386c	BCG_3386c	Conserved hypothetical protein	0.9152	7.57057e-05	300.34	287	283	387	249	304	136.66	82.45	not.sig
BCG_3734	BCG_3734	Probable transcriptional regulatory protein (probably crp/fnr-family)	0.9148	8.71224e-07	230.92	253	287	271	189	167	466.34	279.7	not.sig
PPE47	BCG_3044c	PPE family protein	0.9148	0.00174588	401.1	308	286	559	465	419	22.02	13.14	not.sig
drrC	BCG_2960	Probable daunorubicin-DIM-transport integral membrane protein ABC transporter drrC	0.9145	1.7367e-05	280.74	237	275	389	275	240	333.71	201.72	not.sig
metE	BCG_1194c	Probable 5-methyltetrahydropteroyltriglutamate--homocysteine methyltransferase metE	0.914	0.00948228	468.18	249	376	347	618	872	237.82	139.07	not.sig
BCG_2289	BCG_2289	Probable conserved membrane protein	0.9087	0.00268275	396.61	373	319	337	478	492	71.53	41.96	not.sig
nirA	BCG_2405	Probable ferredoxin-dependant nitrite reductase nirA	0.9063	1.68256e-06	240.87	257	306	279	199	176	190.75	114.52	not.sig
BCG_0558	BCG_0558	Conserved 13E12 repeat family protein	0.906	4.39555e-06	237.68	273	299	231	197	197	80.68	48.24	not.sig
BCG_1103	BCG_1103	Hypothetical protein	0.9035	0.000761061	367.48	319	321	396	394	413	46	27.22	not.sig
BCG_1349c	BCG_1349c	Conserved hypothetical protein	0.9021	0.000143497	318.16	312	309	370	270	334	26.96	16.02	not.sig
sigB	BCG_2723	RNA polymerase sigma factor sigB	0.8975	3.1167e-05	295.69	279	345	297	304	257	565.82	341.19	not.sig
apa	BCG_1896	alanine and proline rich secreted protein apa	0.897	0.000695869	360.86	299	346	325	422	421	65.74	38.62	not.sig
lpqE	BCG_3649	Possible conserved lipoprotein lpqE	0.895	6.73487e-05	306.17	276	325	315	311	305	219.44	132.01	not.sig
BCG_0505c	BCG_0505c	Probable transcriptional regulatory protein	0.8947	1.40019e-05	275.06	275	326	278	263	237	248.88	150.42	not.sig
ftsH	BCG_3674c	Membrane-bound protease ftsH	0.8944	9.19939e-07	236.61	265	308	261	195	168	123.13	74.57	not.sig
BCG_3399	BCG_3399	Probable aminotransferase	0.8893	3.84702e-05	297.37	292	313	368	242	279	59.33	36.11	not.sig
BCG_3885	BCG_3885	Conserved hypothetical protein	0.8891	0.0014432	385.01	360	348	332	437	456	40.5	23.88	not.sig
fadD14	BCG_1116	Probable medium chain fatty-acid-CoA ligase fadD14	0.8886	0.000125592	310.5	327	335	273	279	342	34.59	20.52	not.sig
fadE4	BCG_0268	Probable acyl-CoA dehydrogenase fadE4	0.8858	7.01367e-05	307.09	300	340	323	266	309	47.91	28.82	not.sig
gcpE	BCG_2890c	Probable gcpE protein	0.8852	1.14026e-05	281.35	269	330	312	267	234	327.73	199.2	not.sig
BCG_0463c	BCG_0463c	Hypothetical protein	0.8834	0.00215472	401.8	384	317	400	451	466	91.44	55.82	not.sig
esxD	BCG_3947c	Conserved hypothetical protein	0.8831	0.000147745	338.05	282	368	324	383	338	998.23	604.91	not.sig
BCG_2117c	BCG_2117c	Conserved hypothetical protein	0.8821	8.26243e-07	242.08	267	312	277	198	171	351.13	215.4	not.sig
BCG_3112	BCG_3112	Conserved hypothetical protein	0.8816	0.0200963	528.22	518	410	438	677	623	6.56	3.56	not.sig
BCG_2292	BCG_2292	Conserved hypothetical protein	0.8793	3.7489e-05	305.66	264	293	416	303	264	195.65	121.02	not.sig
BCG_0375	BCG_0375	Conserved 13E12 repeat family protein	0.8771	9.74156e-06	263.75	289	314	284	223	216	73.18	44.9	not.sig
nrdF2	BCG_3072c	Ribonucleoside-diphosphate reductase (beta chain) nrdF2	0.8764	5.06093e-05	331.55	266	339	467	333	271	661.13	410.97	not.sig
ASpks	EBG00001157369		0.8737	0.000420258	336	359	311	283	345	387	405.09	251.69	not.sig
BCG_3838	BCG_3838	Conserved hypothetical protein	0.8733	8.80138e-06	264.61	294	329	263	224	221	79.16	48.49	not.sig
PPE13	BCG_0930c	PPE family protein	0.8725	6.13381e-05	300.33	323	332	293	244	314	51.17	31.15	not.sig
mbtH	BCG_2391c	Putative conserved protein mbtH	0.8717	0.038039	540.09	559	350	356	787	725	38.65	23.15	not.sig
gltD	BCG_3921c	Putative NADH-dependent glutamate synthase (small subunit) gltD	0.8699	1.25816e-05	285.17	295	338	310	253	236	142.49	87.69	not.sig
BCG_0559c	BCG_0559c	Conserved hypothetical protein	0.8692	0.000188689	321.24	344	315	298	301	350	98.87	61.2	not.sig
BCG_3851	BCG_3851	Conserved hypothetical protein	0.8683	0.000151568	326.65	328	310	359	298	340	147.46	92.04	not.sig
narX	BCG_1775c	Probable nitrate reductase NarX	0.8658	0.00835917	474.74	446	414	391	585	553	8.32	4.64	not.sig
PE26	BCG_2540	PE family protein	0.8653	5.3069e-06	278.69	271	318	382	241	199	258.89	161.55	not.sig
BCG_3945c	BCG_3945c	Hypothetical protein	0.8653	7.30875e-05	326.87	301	361	340	317	317	164.45	100.84	not.sig
rplW	BCG_0753	Probable 50S ribosomal protein L23 rplW	0.8642	2.65699e-06	265.79	286	331	306	229	190	1150.01	714.05	not.sig
BCG_0091	BCG_0091	Conserved hypothetical protein	0.862	3.32719e-06	273.3	277	324	357	233	192	397	248.28	not.sig
parB_2	BCG_0023c	Probable chromosome partitioning protein parB	0.8605	8.0407e-05	314.35	335	349	290	274	327	75.52	46.17	not.sig
narU	BCG_0305	Putative integral membrane nitrite extrusion protein narU	0.8603	0.032721	566.43	390	400	448	745	948	29.91	17.69	not.sig
BCG_3145	BCG_3145	Probable transcriptional regulatory protein	0.8597	0.000380899	359.95	352	370	334	354	391	65.55	39.99	not.sig
dctA	BCG_2463	Probable C4-dicarboxylate-transport transmembrane protein dctA	0.8576	2.5707e-05	308.38	281	316	411	293	252	125.38	78.55	not.sig
argS	BCG_1352	Probable arginyl-tRNA synthetase argS	0.8562	3.00218e-06	265.81	293	333	300	220	196	119.21	74.12	not.sig
BCG_0630c	BCG_0630c	Probable conserved integral membrane protein	0.8559	0.00679455	489.88	427	429	540	556	505	9.14	5.31	not.sig
BCG_0952	BCG_0952	Possible membrane protein	0.8552	0.00800969	457.4	470	386	316	563	581	124.19	75.92	not.sig
BCG_3729c	BCG_3729c	Putative membrane-associated serine protease	0.8532	0.00913721	529.33	321	416	742	503	732	63.39	40.64	not.sig
treS	BCG_0160	Trehalose synthase treS	0.8518	8.4345e-06	280.69	311	353	282	245	222	92.34	57.24	not.sig
BCG_2649	BCG_2649	Possible methyltransferase (methylase)	0.8507	0.000212407	340.94	356	337	350	307	356	58.36	36.5	not.sig
BCG_3873	BCG_3873	Conserved hypothetical protein	0.847	8.99013e-06	289.88	304	355	322	252	226	141.74	88.44	not.sig
BCG_2472c	BCG_2472c	Hypothetical protein	0.8457	0.00464842	418.44	448	354	286	511	519	140.04	87.6	not.sig
BCG_1565	BCG_1565	Conserved hypothetical protein	0.8455	2.04207e-05	307.98	278	323	401	297	251	553.45	350.35	not.sig
BCG_2119	BCG_2119	Conserved hypothetical protein	0.8442	8.12116e-06	285.32	306	342	345	230	217	80.16	50.34	not.sig
rplF	BCG_0769	Probable 50S ribosomal protein L6 rplF	0.8436	0.000235747	365.38	288	389	364	423	370	1878.92	1172.95	not.sig
BCG_1741c	BCG_1741c	Probable catechol-o-methyltransferase	0.843	1.46616e-05	300.75	290	328	373	280	241	609.24	386.35	not.sig
BCG_1523	BCG_1523	Conserved hypothetical protein	0.8427	1.27128e-05	304.64	297	360	351	277	246	295.64	185.8	not.sig
thrC	BCG_1355	Probable threonine synthase thrC	0.8423	0.000102181	344.27	324	375	366	327	331	98.85	61.49	not.sig
BCG_0472	BCG_0472	Conserved hypothetical protein	0.8421	6.5281e-06	276.04	313	344	287	234	213	132.93	83.58	not.sig
BCG_1306c	BCG_1306c	Conserved hypothetical protein	0.8416	0.00196019	398.62	419	362	311	434	478	95.79	59.71	not.sig
BCG_1549	BCG_1549	Conserved membrane protein	0.8412	3.97215e-05	316.16	332	351	365	251	289	214.37	135.4	not.sig
BCG_2673c	BCG_2673c	Hypothetical protein	0.8412	0.0150148	505.75	504	398	397	634	622	63.08	38.31	not.sig
PPE55a	BCG_3417c	PPE Family protein [first part]	0.841	9.38148e-06	301.86	296	366	335	289	232	338.73	212.82	not.sig
BCG_3104c	BCG_3104c	Conserved hypothetical protein	0.8331	0.00195291	407.16	417	371	354	431	468	30.71	19.14	not.sig
BCG_3808c	BCG_3808c	Conserved hypothetical protein	0.833	0.000149423	338.92	367	364	317	292	358	117.01	73.96	not.sig
idsB	BCG_3452c	Possible polyprenyl synthetase idsB	0.831	1.8134e-05	302.31	333	357	329	248	253	109.05	69.07	not.sig
BCG_0285c	BCG_0285c	Probable succinate dehydrogenase [iron-sulfur subunit]	0.8302	3.72542e-06	289.53	317	372	321	247	206	666.02	422.1	not.sig
BCG_3906c	BCG_3906c	Probable conserved transmembrane protein	0.8302	2.94933e-05	329.38	315	347	453	294	254	163.99	105.01	not.sig
BCG_1324	BCG_1324	Hypothetical protein	0.8281	0.000996006	400.64	380	385	405	414	420	69.87	44.22	not.sig
nrdH	BCG_3077c	Probable glutaredoxin electron transport component of nrdEF (glutaredoxin-like protein) nrdH	0.8278	1.94619e-05	314.14	340	379	318	286	255	786.91	498.47	not.sig
PPE71	BCG_2370c	PPE family protein	0.8277	3.65293e-05	330.13	310	383	362	324	277	354.3	224.28	not.sig
BCG_0028c	BCG_0028c	Possible hemolysin	0.8266	6.75951e-05	333.93	342	343	419	265	310	221.55	142.62	not.sig
ppm1	BCG_2070c	Polyprenol-monophosphomannose synthase Ppm1	0.8247	6.76434e-05	348.09	338	404	358	336	308	143.36	90.84	not.sig
BCG_1900c	BCG_1900c	Conserved hypothetical protein	0.8242	7.40338e-05	326.34	354	359	342	260	322	94	60.11	not.sig
BCG_0078c	BCG_0078c	Conserved hypothetical protein	0.8229	4.94468e-05	330.01	331	369	348	318	287	407.35	260.38	not.sig
BCG_1190c	BCG_1190c	Probable transcriptional regulator protein	0.8221	0.0177184	526.03	547	446	402	630	626	7.1	4.11	not.sig
rpsB	BCG_2911c	Probable 30S ribosomal protein S2 rpsB	0.8201	0.000211318	374.45	316	401	385	408	366	672.25	426.7	not.sig
ASpks	EBG00001157354		0.8188	0.0004217	362.05	385	356	333	346	392	454.62	292.68	not.sig
entC_2	BCG_3335	Probable isochorismate synthase entC	0.8173	2.69093e-05	312.4	345	367	326	269	262	98.1	62.87	not.sig
BCG_3809c	BCG_3809c	Putative excisionase	0.8164	4.22805e-05	332.56	351	384	339	296	297	309.96	198.04	not.sig
dxs2	BCG_3450c	Probable 1-deoxy-D-xylulose 5-phosphate synthase dxs2	0.8122	1.26539e-05	316.95	343	387	343	273	249	119.6	76.46	not.sig
def	BCG_0468c	Probable polypeptide deformylase def	0.8121	0.000451606	367.1	392	382	309	363	393	84.33	53.99	not.sig
icd1	BCG_3409c	Probable isocitrate dehydrogenase [NADP] icd1	0.8099	3.63637e-05	334.86	330	358	434	295	269	115.53	74.85	not.sig
entC_1	BCG_3242	Probable isochorismate synthase entC	0.8078	3.11983e-05	318.94	357	380	319	272	274	96.88	62.43	not.sig
BCG_2576c	BCG_2576c	Probable conserved membrane protein	0.8072	6.68117e-05	359.85	350	392	450	306	311	85.82	55.47	not.sig
infA	BCG_3527c	Probable translation initiation factor IF-1 infA	0.8069	3.53937e-06	298.13	325	381	328	271	202	11398	7372.54	not.sig
modA	BCG_1893	Probable molybdate-binding lipoprotein modA	0.8054	0.00162861	431.04	403	388	470	444	453	52.54	33.84	not.sig
BCG_2519c	BCG_2519c	Possible oxidase regulatory-related protein	0.804	0.00645639	470.72	474	394	420	527	548	32.75	21.07	not.sig
fecB	BCG_3068	Probable FeIII-dicitrate-binding periplasmic lipoprotein fecB	0.8037	6.79418e-05	350.32	366	399	355	320	315	145.44	93.74	not.sig
glgE	BCG_1389c	Probable glucanase glgE	0.8018	4.21874e-06	305.68	337	390	352	259	209	197.68	127.75	not.sig
BCG_3078c	BCG_3078c	Conserved hypothetical protein	0.8018	3.92516e-05	341.79	318	363	452	319	270	1128.82	737.8	not.sig
BCG_0515	BCG_0515	Probable transcriptional regulatory protein	0.8004	0.000669357	406.13	393	422	395	410	411	209.78	135.12	not.sig
fadA6	BCG_3620c	Probable acetyl-CoA acetyltransferase fadA6	0.7998	0.0122414	512.72	465	440	430	627	620	16.17	9.85	not.sig
BCG_3215c	BCG_3215c	Probable conserved transmembrane protein	0.7997	4.31429e-06	305.41	336	393	344	262	210	167.81	108.59	not.sig
BCG_2622	BCG_2622	Probable conserved membrane protein	0.7986	0.0240129	549.56	538	402	485	708	642	28.19	18.12	not.sig
PPE46	BCG_3040c	PPE family protein	0.7979	0.00199629	441.96	391	377	525	468	457	27.87	18.01	not.sig
BCG_1989c	BCG_1989c	Conserved hypothetical protein	0.7969	0.00609798	484.03	492	437	398	552	551	222.62	141.74	not.sig
hsdM	BCG_2772c	Possible type I restriction/modification system dna methylase hsdM	0.795	0.000308214	377.94	386	403	392	329	382	33.19	21.26	not.sig
BCG_1336	BCG_1336	Conserved hypothetical protein	0.7947	0.000581485	395.54	410	409	377	366	417	36.4	23.23	not.sig
rpsL	BCG_0731	Probable 30S ribosomal protein S12 rpsL	0.7934	3.9763e-05	346.56	347	408	372	326	286	1036.94	673.39	not.sig
BCG_2978	BCG_2978	Possible glycosyl transferase	0.7929	0.00116196	426.44	416	455	386	430	447	72.21	46.21	not.sig
BCG_1114	BCG_1114	Conserved hypothetical protein	0.792	0.00183543	425.83	437	425	353	450	469	49.99	32.04	not.sig
cyp121	BCG_2293	Cytochrome P450 121 CYP121	0.79	2.08913e-05	334.53	364	396	378	290	256	128.49	83.85	not.sig
rplM	BCG_3509c	Probable 50S ribosomal protein L13 rplM	0.7864	0.00041355	393.43	379	413	407	371	398	171.83	111.38	not.sig
serA2	BCG_0778c	Possible D-3-phosphoglycerate dehydrogenase serA2	0.7864	0.0304718	593.4	594	524	473	747	648	20.79	13.09	not.sig
BCG_1568c	BCG_1568c	Conserved hypothetical protein	0.7862	0.000152738	362.19	398	407	338	305	368	108.06	70.28	not.sig
malQ	BCG_1814c	Probable 4-alpha-glucanotransferase malQ	0.7857	0.000129691	358.41	395	417	336	302	348	34.77	22.23	not.sig
BCG_3772	BCG_3772	Possible ligase	0.7853	0.00522264	501.99	463	448	590	519	496	26.03	16.9	not.sig
BCG_3600c	BCG_3600c	Probable hydratase	0.7842	0.030429	621.64	430	509	628	692	900	48.78	31.86	not.sig
esxH	BCG_0328	Low molecular weight protein antigen 7 cfp7	0.784	0.00709505	496.08	456	421	481	570	561	127.6	82.65	not.sig
BCG_2980c	BCG_2980c	Possible methyltransferase	0.7838	0.000224582	392.92	339	424	417	413	375	1164.25	759.36	not.sig
BCG_0467c	BCG_0467c	Hypothetical protein	0.7822	0.00566479	474.11	457	411	433	534	543	25.34	16.38	not.sig
metB	BCG_1137	Probable cystathionine gamma-synthase metB	0.782	8.876e-05	370.16	371	438	360	356	330	213.71	138.91	not.sig
rplX	BCG_0765	Probable 50S ribosomal protein L24 rplX	0.7807	9.41433e-06	332.11	362	397	394	281	242	951.24	627.39	not.sig
arsB2	BCG_3643	Possible arsenical pump integral membrane protein arsB2	0.7796	0.00492553	473.62	477	435	412	508	542	17.42	11.03	not.sig
BCG_0372	BCG_0372	Hypothetical protein	0.776	0.00906844	508.35	436	450	431	615	629	80.36	51.41	not.sig
BCG_2271	BCG_2271	Possible secreted unknown protein	0.7751	0.0432874	595.44	592	428	462	785	755	15.91	10.15	not.sig
BCG_2548	BCG_2548	Conserved hypothetical protein	0.775	0.00420552	480.82	488	465	409	517	530	138.43	89.34	not.sig
atpH	BCG_1367	Probable ATP synthase delta chain atpH	0.7737	0.000175347	393.73	348	426	455	392	353	264.13	173.85	not.sig
PPE55b	BCG_3416c	PPE family protein [second part]	0.7732	8.5627e-06	321.7	363	406	330	284	239	123.08	81.21	not.sig
BCG_3794c	BCG_3794c	Conserved hypothetical protein	0.7707	0.000799857	432.6	368	461	426	473	439	97.68	63.58	not.sig
BCG_2426c	BCG_2426c	Conserved hypothetical protein	0.7697	0.000404086	402.05	397	443	404	369	399	82.83	53.95	not.sig
bfrA	BCG_1912	Probable bacterioferritin bfrA	0.7696	0.000228908	408.45	370	427	524	373	359	273.02	182.27	not.sig
BCG_0201c	BCG_0201c	Possible transcriptional regulatory protein (probably gntR-family)	0.7675	8.06839e-05	360.88	388	420	349	323	329	147.58	97.38	not.sig
BCG_2159c	BCG_2159c	Hypothetical protein	0.7671	0.000169026	389.17	355	395	472	385	345	1371.73	914.9	not.sig
purU	BCG_2985	Probable formyltetrahydrofolate deformylase purU	0.7639	0.00436366	464.95	473	418	422	502	514	25.68	16.87	not.sig
pknB	BCG_0044c	Transmembrane serine/threonine-protein kinase B pknB	0.7627	3.7027e-05	357.22	376	431	390	314	285	108.82	72.03	not.sig
mutT1	BCG_3006	Possible hydrolase mutT1	0.7619	0.000118908	387.1	382	442	418	357	341	166.08	110.08	not.sig
rplC	BCG_0751	Probable 50S ribosomal protein L3 rplC	0.7613	0.000153317	398.86	358	444	444	396	357	869.5	577.68	not.sig
rplD	BCG_0752	Probable 50S ribosomal protein L4 rplD	0.7611	4.48809e-05	370.07	369	433	415	350	292	893.25	594.03	not.sig
BCG_1175	BCG_1175	Possible exported protein	0.7606	0.0490079	629.05	648	485	557	784	693	18.68	12.2	not.sig
BCG_3864c	BCG_3864c	Conserved hypothetical protein	0.7597	8.19217e-05	375.33	372	405	443	344	319	182.93	122.49	not.sig
BCG_2535c	BCG_2535c	Conserved hypothetical protein	0.7591	0.0350742	590.94	585	482	408	776	748	25.1	15.98	not.sig
BCG_0026c	BCG_0026c	Hypothetical protein similar to jag protein	0.7584	0.000438727	399.07	424	430	383	352	409	101.8	67.43	not.sig
BCG_3453c	BCG_3453c	Conserved hypothetical protein	0.7583	0.012148	525.33	526	447	449	598	619	43.65	28.66	not.sig
BCG_3766c	BCG_3766c	Conserved hypothetical proline rich protein	0.7573	0.0223127	568.7	505	415	570	725	655	56.57	37.84	not.sig
BCG_3099	BCG_3099	Conserved hypothetical protein	0.7546	0.000731992	420.25	434	472	380	381	438	44.85	29.38	not.sig
rmlB1	BCG_3529	Probable dTDP-glucose 4,6-dehydratase rmlB1	0.7494	5.48698e-05	372.65	400	445	384	330	312	169.39	113.4	not.sig
BCG_3594c	BCG_3594c	Possible oxidoreductase	0.7491	0.00190287	456.04	443	423	513	433	471	43.68	29.35	not.sig
BCG_2069	BCG_2069	Conserved hypothetical protein	0.7454	0.000752925	443.24	425	484	458	439	412	362.86	243.77	not.sig
BCG_2220c	BCG_2220c	Conserved hypothetical protein	0.7445	3.65449e-05	367.58	394	449	393	325	288	670.59	451.75	not.sig
atpA	BCG_1368	Probable ATP synthase alpha chain atpA	0.7439	5.88142e-05	385.32	381	457	439	341	318	185.24	124.64	not.sig
nadD	BCG_2437c	Probable nicotinate-nucleotide adenylyltransferase nadD	0.7432	0.000166403	402.74	405	451	435	378	349	344.19	232.14	not.sig
BCG_1561c	BCG_1561c	Probable methyltransferase	0.7426	0.00386561	487.01	483	494	427	509	525	63.97	42.44	not.sig
nirB	BCG_0290	Probable nitrite reductase [NAD(P)H] large subunit [fad flavoprotein] nirB	0.7423	0.0027432	494.54	428	487	585	497	482	23.51	15.55	not.sig
BCG_0529	BCG_0529	Probable conserved integral membrane protein	0.7418	0.017427	538.97	561	471	403	638	643	22.8	15.09	not.sig
ppsB	BCG_2954	Phenolpthiocerol synthesis type-I polyketide synthase ppsB	0.7414	1.01843e-05	343.98	375	432	371	310	247	244.97	165.88	not.sig
BCG_0504c	BCG_0504c	Conserved hypothetical protein	0.7413	0.000101241	391.5	408	453	410	353	339	286.28	193.33	not.sig
gcvB	BCG_1867	Probable glycine dehydrogenase gcvB	0.7412	2.09983e-05	360.12	402	459	379	312	265	106.67	71.49	not.sig
arsB1	BCG_2698	Probable arsenic-transport integral membrane protein arsB1	0.7399	0.00363198	482.68	472	466	479	488	509	24.32	16.14	not.sig
BCG_2645	BCG_2645	Conserved hypothetical protein	0.7391	0.0105212	528.09	528	463	480	582	594	25.97	17.41	not.sig
BCG_2675	BCG_2675	Hypothetical protein	0.739	0.00131697	447.32	441	436	482	417	462	186.53	126.8	not.sig
BCG_3519	BCG_3519	Probable conserved transmembrane protein	0.7375	0.000148571	392.12	426	467	363	348	363	66.2	44.23	not.sig
aceE	BCG_2258	Pyruvate dehydrogenase E1 component aceE	0.7368	2.6438e-05	369.17	378	454	436	321	273	142.06	96.09	not.sig
rpoC	BCG_0717	DNA-directed RNA polymerase (beta' chain) rpoC	0.7351	0.000164084	413.98	377	477	459	401	362	434.84	294.05	not.sig
rpmE	BCG_1358	Probable 50S ribosomal protein l31 rpmE	0.735	7.02568e-05	392.63	396	434	492	338	316	706.05	482.79	not.sig
BCG_3742	BCG_3742	Conserved hypothetical protein	0.7316	0.000227391	419.82	413	480	441	390	379	183.72	124.19	not.sig
BCG_1925c	BCG_1925c	Possible transmembrane protein	0.7313	0.00100089	459.61	435	511	440	464	450	155.64	104.63	not.sig
fadD30	BCG_0442	Probable fatty-acid-CoA ligase fadD30	0.7302	6.83903e-05	395.35	399	439	506	335	313	82.84	56.64	not.sig
BCG_3923	BCG_3923	Conserved hypothetical protein	0.729	8.34575e-05	391.43	415	452	429	337	332	124.13	84.66	not.sig
BCG_3301	BCG_3301	Conserved hypothetical protein	0.7272	0.000139801	401.82	422	469	425	340	360	88.15	59.84	not.sig
BCG_0641c	BCG_0641c	Conserved hypothetical protein	0.7241	0.0182286	566.42	557	504	451	663	674	47.13	31.4	not.sig
galE2	BCG_0544	Possible udp-glucose 4-epimerase galE2	0.7233	1.80552e-05	368.27	401	462	424	315	259	348.66	239.28	not.sig		1.65095
BCG_2043c	BCG_2043c	Conserved hypothetical protein	0.7217	4.83867e-05	386.07	414	479	447	313	295	28.37	19.15	not.sig
ndh	BCG_1890c	Probable NADH dehydrogenase ndh	0.7214	0.000293991	430.68	406	488	454	420	389	249.92	170.14	not.sig
ppsD	BCG_2956	Phenolpthiocerol synthesis type-I polyketide synthase ppsD	0.7206	2.01009e-05	364.68	404	468	374	331	263	109.68	74.95	not.sig
mtr	BCG_2875	Probable mycothiol reductase mtr	0.7204	0.000809174	445.84	440	476	491	386	440	38.61	26.22	not.sig
menD	BCG_0600	Probable bifunctional menaquinone biosynthesis protein menD	0.7192	0.000952025	453.21	389	419	574	472	423	74.34	51.14	not.sig
sigH_2	BCG_3344c	Alternative RNA polymerase sigma-E factor (sigma-24) sigH	0.719	2.46491e-05	373.97	411	464	421	316	275	435.92	300.38	not.sig
sdaA	BCG_0100c	Probable l-serine dehydratase sdaA	0.7171	0.00877473	558.9	554	518	636	553	537	23.59	16.05	not.sig
BCG_1813	BCG_1813	Conserved hypothetical protein	0.7164	0.000180553	425.38	407	456	551	380	347	323.51	224.59	not.sig
BCG_2291c	BCG_2291c	Hypothetical protein	0.715	0.00307548	477.32	503	478	413	480	516	106.02	72.89	not.sig
rpfC	BCG_1921c	Probable resuscitation-promoting factor rpfC	0.7145	0.00067339	441.77	452	495	437	391	437	137.65	94.05	not.sig
BCG_1586	BCG_1586	Probable transcriptional regulator	0.7123	0.00279744	489.16	482	503	456	485	521	67.5	45.81	not.sig
BCG_2042c	BCG_2042c	Hypothetical protein	0.7122	0.00359257	503.78	471	470	593	479	511	34.53	23.76	not.sig
narH	BCG_1224	Probable respiratory nitrate reductase (beta chain) narH	0.7116	0.00218958	484.05	466	506	477	469	503	26.27	17.63	not.sig
fadD4	BCG_0251	Probable fatty-acid-CoA ligase fadD4	0.7108	0.00132693	474.08	433	500	520	453	467	43.66	29.76	not.sig
BCG_3267c	BCG_3267c	Probable conserved integral membrane protein	0.7093	0.00176121	471.67	475	475	502	427	481	54.64	37.8	not.sig
BCG_2600	BCG_2600	Conserved hypothetical protein	0.7084	0.000851619	449.35	461	489	463	388	449	32.64	22.26	not.sig
BCG_1522	BCG_1522	Conserved hypothetical protein	0.7033	4.58945e-05	402.79	412	483	466	364	303	455.89	316.7	not.sig
PE_PGRS47	BCG_2756	PE-PGRS family protein	0.7027	0.0205072	598.64	543	519	591	667	682	12.62	8.39	not.sig
gltA2	BCG_0948	probable citrate synthase i gltA2	0.7018	3.6688e-05	396.1	420	481	460	343	293	273.22	189.87	not.sig
ppsE	BCG_2957	Phenolpthiocerol synthesis type-I polyketide synthase ppsE	0.7017	2.84607e-05	392.32	423	493	432	347	284	141.19	97.87	not.sig
mtc28	BCG_0071c	Secreted proline rich protein MTC28 (PROLINE RICH 28 KDA ANTIGEN)	0.6998	0.00110276	484.17	469	501	553	470	432	145.87	101.39	not.sig
BCG_0883	BCG_0883	Conserved hypothetical protein	0.6994	0.000115554	412.27	432	486	423	376	351	304.28	211.48	not.sig
kgd	BCG_1308c	alpha-ketoglutarate decarboxylase	0.6994	0.000408036	449.9	418	517	469	449	401	178.85	123.25	not.sig
lppOa	BCG_2306	Probable conserved lipoprotein lppOa	0.6983	0.0261994	601.65	577	515	476	728	736	108.11	73.92	not.sig
uvrB	BCG_1671	Excinuclease ABC subunit B uvrB	0.6969	0.000184301	430.51	444	505	461	372	378	59.68	41.14	not.sig
BCG_0131	BCG_0131	Conserved hypothetical protein	0.6969	0.0291572	608.91	507	532	493	650	906	647.46	444.75	not.sig
BCG_0194	BCG_0194	Probable transcriptional regulatory protein (possibly tetR-family)	0.6967	0.00646326	526.72	522	496	512	538	567	43.49	30.22	not.sig
BCG_0278	BCG_0278	Conserved hypothetical protein	0.6962	0.00144059	472.55	439	460	563	441	465	152.71	107.38	not.sig
PE_PGRS24	BCG_1387c	PE-PGRS family protein	0.6949	0.00986255	552.4	565	559	468	567	608	11.38	7.48	not.sig
fadD1	BCG_1789c	Possible fatty-acid-CoA ligase fadD1	0.6928	0.000692724	447.91	468	498	465	370	444	35.3	24.48	not.sig
BCG_2860c	BCG_2860c	Conserved hypothetical protein	0.6896	4.30387e-05	409.24	429	492	486	359	298	1351.94	949.77	not.sig
fixA	BCG_3052c	Probable electron transfer flavoprotein (beta-subunit) fixA	0.689	0.00010169	422.75	445	512	446	377	344	470.49	328.47	not.sig
BCG_1350	BCG_1350	Hypothetical protein	0.6875	0.00386624	509.85	467	473	576	514	523	148.23	104.84	not.sig
BCG_0287c	BCG_0287c	Putative succinate dehydrogenase [membrane anchor subunit]	0.6867	7.39094e-05	422.17	431	499	504	367	325	356.21	250.52	not.sig
sdhB	BCG_3385	Probable succinate dehydrogenase (iron-sulphur protein subunit) sdhB	0.685	0.0106111	558.28	513	534	511	606	633	37.08	25.37	not.sig
dnaE2	BCG_3442c	Probable dna polymerase III (alpha chain) dnaE2	0.6842	0.00740401	559.4	542	574	592	533	557	6.26	4.15	not.sig
BCG_1736	BCG_1736	Conserved hypothetical protein	0.6825	0.00298994	508.96	493	537	488	493	535	53.47	36.93	not.sig
BCG_3470	BCG_3470	Probable hydrolase	0.6814	0.00686301	553.5	535	594	487	578	577	63.21	43.71	not.sig
mtrA	BCG_3275c	Two component sensory transduction transcriptional regulatory protein mtrA	0.6778	0.000717327	476.14	421	525	539	477	425	587.57	414.63	not.sig
mmpS4	BCG_0490c	Probable conserved membrane protein mmpS4	0.677	0.000389574	461.64	447	497	589	399	390	266.94	190.65	not.sig
gap	BCG_1497	Probable glyceraldehyde 3-phosphate dehydrogenase gap	0.6769	0.000425658	460.11	454	536	483	425	408	168.75	118.33	not.sig
deoC	BCG_0519	Probable deoxyribose-phosphate aldolase deoC	0.6749	0.00170827	482.68	508	507	471	442	487	71.73	50.65	not.sig
kdtB	BCG_2986c	Probable phosphopantetheine adenylyltransferase kdtB	0.6741	0.00582796	541.53	524	538	537	550	559	91.15	64.42	not.sig
gltB	BCG_3922c	Putative ferredoxin-dependent glutamate synthase [NADPH] (large subunit) gltB	0.6739	4.57615e-05	418.21	442	513	494	360	302	103.05	72.87	not.sig
umaA1	BCG_0509	Possible mycolic acid synthase umaA1	0.6739	0.000215683	448.16	458	531	478	405	377	646.99	457.83	not.sig
BCG_2132c	BCG_2132c	Probable ATPase	0.673	7.25246e-05	423.85	449	522	457	379	326	379.39	268.65	not.sig
BCG_3957c	BCG_3957c	Conserved hypothetical alanine rich protein	0.6727	0.0149701	580.24	566	565	489	623	666	24.28	16.6	not.sig
BCG_2001c	BCG_2001c	Conserved hypothetical protein	0.6727	0.0202766	604.61	569	523	601	651	686	44.88	31.56	not.sig
BCG_1684c	BCG_1684c	Conserved hypothetical protein	0.6714	0.00192305	515.02	451	490	740	456	464	62.31	44.9	not.sig
BCG_2311	BCG_2311	Conserved hypothetical protein	0.6701	0.00121794	485.38	494	526	516	415	480	96.2	67.9	not.sig
serC	BCG_0936c	Possible phosphoserine aminotransferase serC	0.6683	0.00700347	560.3	553	592	500	577	582	70.5	49.08	not.sig
BCG_2977	BCG_2977	Conserved hypothetical protein	0.6681	0.000936927	475.61	464	502	527	454	434	146.96	104.67	not.sig
rnpA_1	BCG_3981c	Ribonuclease P protein component rnpA	0.6665	0.00210047	498.46	490	508	523	474	498	175.35	125	not.sig
BCG_1830	BCG_1830	Conserved hypothetical protein	0.6662	9.2034e-05	433.69	460	527	484	375	337	113.69	80.81	not.sig
BCG_3396c	BCG_3396c	Hypothetical protein	0.6658	0.016609	617.75	521	529	866	626	576	77.14	56.22	not.sig
mpb83	BCG_2895	Cell surface lipoprotein mpb83	0.6645	0.0436765	655.48	622	569	530	794	785	40.59	28.01	not.sig
BCG_3870c	BCG_3870c	Galactofuranosyl transferase	0.6631	8.78835e-05	429.89	459	520	474	374	336	141.39	100.88	not.sig
BCG_0776c	BCG_0776c	Conserved hypothetical protein	0.663	0.000629529	479.47	476	550	510	452	415	187.43	133.43	not.sig
BCG_0977c	BCG_0977c	divalent cation-transport integral membrane protein mntH	0.6588	0.00400407	543.84	519	551	594	542	515	138.27	98.46	not.sig
BCG_2275c	BCG_2275c	Conserved hypothetical protein	0.6584	0.00131059	497.62	491	562	497	458	483	103.69	73.35	not.sig
PPE49a	BCG_3147c	PPE family protein	0.6582	0.000667696	471.79	489	521	543	389	426	85.82	61.58	not.sig
rpsG	BCG_0732	Probable 30S ribosomal protein S7 rpsG	0.6565	0.000410932	474.97	479	564	503	435	402	815.99	583.57	not.sig
moaC2	BCG_0916	Putative molybdenum cofactor biosynthesis protein C 2 moaC2	0.6545	0.000835512	482.7	502	543	508	412	454	188.61	134.86	not.sig
BCG_2080c	BCG_2080c	Conserved hypothetical protein	0.6479	0.0267014	622.5	651	597	490	678	709	68.95	48.37	not.sig
BCG_0459c	BCG_0459c	Possible transmembrane protein	0.6476	0.00156341	499.45	515	546	515	432	493	146.33	105.26	not.sig
BCG_2041c	BCG_2041c	Hypothetical protein	0.6457	0.00410572	538.96	495	510	653	510	534	78.87	57.38	not.sig
BCG_0324	BCG_0324	Possible conserved membrane protein	0.6447	0.000130339	463.38	450	530	635	384	346	84.27	61.34	not.sig
rpsF	BCG_0084	Probable 30s ribosomal protein s6 rpsF	0.6412	0.00141899	523.95	462	528	718	491	442	605.69	444.98	not.sig
BCG_2513	BCG_2513	Conserved hypothetical protein	0.6404	0.0254256	618.68	604	552	519	701	731	78.46	56.62	not.sig
BCG_1997c	BCG_1997c	Hypothetical protein	0.6399	0.0131523	589.23	568	598	498	624	665	51.96	36.69	not.sig
efp	BCG_2556c	Probable elongation factor P efp	0.6398	0.000727496	496.46	484	571	531	466	436	293.33	211.89	not.sig
BCG_2033	BCG_2033	Hypothetical protein	0.6372	0.00578368	550.06	564	579	499	523	588	66.15	47.42	not.sig
gmhA	BCG_0146	Probable phosphoheptose isomerase gmhA	0.6369	0.0020429	524.25	516	561	603	447	501	95.02	69.16	not.sig
celA1	BCG_0093	Possible cellulase celA1 (ENDOGLUCANASE)	0.6365	0.0316743	652.75	628	621	517	756	758	31.77	22.18	not.sig
rfbD	BCG_3845	Probable O-antigen/lipopolysaccharide transport integral membrane protein ABC transporter rfbD	0.6363	0.000717539	484.35	510	544	545	404	428	103.48	75.45	not.sig
adhE2	BCG_2277	Probable zinc-dependent alcohol dehydrogenase AdhE2	0.6361	0.00638509	564.38	453	491	773	574	556	65.78	48.3	not.sig
BCG_0258	BCG_0258	Conserved hypothetical protein	0.6358	0.00076309	497.5	514	577	514	460	429	200.8	145.44	not.sig
rplU	BCG_2462c	Probable 50S ribosomal protein L21 rplU	0.6342	0.000616288	497.69	509	591	505	467	424	1042.75	755.03	not.sig
BCG_0494c	BCG_0494c	Conserved hypothetical protein	0.634	0.000139589	468.67	481	566	546	402	365	881.09	643.49	not.sig
fadB2	BCG_0508	Probable 3-hydroxybutyryl-CoA dehydrogenase fadB2	0.634	0.000178169	469.16	499	568	509	403	380	498.66	363.15	not.sig
rpsO	BCG_2803c	Probable 30S ribosomal protein S15 rpsO	0.6328	0.00011397	461.98	487	563	533	393	352	1294.96	947.18	not.sig
papA5	BCG_2961	Possible conserved polyketide synthase associated protein papA5	0.6326	0.000146031	459.94	485	547	501	406	372	458.92	335.31	not.sig
phoR	BCG_0810	Possible two component system response sensor kinase membrane associated phoR	0.6315	0.000274643	474.31	500	554	536	411	383	135.91	99.33	not.sig
BCG_1156	BCG_1156	Possible glycosyl hydrolase	0.631	0.000786777	501.58	511	560	584	436	427	116.37	85.23	not.sig
BCG_1618c	BCG_1618c	Conserved hypothetical membrane protein	0.6296	0.000158698	471.07	498	567	535	398	373	97.76	71.47	not.sig
ppiB	BCG_2605	Probable peptidyl-prolyl cis-trans isomerase B ppiB	0.6295	0.00069131	501.92	497	580	548	461	431	170.66	124.25	not.sig
BCG_1401	BCG_1401	Conserved hypothetical protein	0.6293	0.00263755	537.21	530	585	572	492	510	97.55	71.13	not.sig
BCG_3709	BCG_3709	Conserved hypothetical protein	0.6276	0.000534632	493.82	496	542	611	424	410	116.12	85.54	not.sig
BCG_3881	BCG_3881	Hypothetical protein	0.6274	0.00899112	575.32	560	540	609	569	600	96.89	71.35	not.sig
TB16.3	BCG_2200c	Conserved hypothetical protein TB16.3	0.627	0.00119575	513.66	529	588	518	475	463	294.11	214.37	not.sig
glbN	BCG_1594c	Probable hemoglobin glbN	0.6257	0.0224471	625.51	587	548	642	671	685	50.63	37.24	not.sig
hsdS'	BCG_2771c	Possible type I restriction/modification system specificity determinant (fragment) hsdS'	0.6229	0.0257418	636.69	605	581	565	693	749	66.22	48.2	not.sig
BCG_2086c	BCG_2086c	Conserved hypothetical protein	0.6219	0.00512566	568.71	523	545	727	516	545	37.9	28.01	not.sig
BCG_3743	BCG_3743	Probable lyase	0.6215	0.000625934	490.51	512	557	522	446	422	132.67	97.44	not.sig
BCG_0315c	BCG_0315c	Conserved hypothetical protein	0.6192	0.00100506	508.95	533	583	529	455	451	241.71	177.83	not.sig
glnA1	BCG_2237	Glutamine synthetase glnA1	0.6165	0.00261021	551.14	588	613	532	537	490	1046.22	765.73	not.sig
BCG_2279c	BCG_2279c	Conserved hypothetical protein	0.614	0.00761	579.02	573	596	587	543	597	21.73	15.83	not.sig
pbpA	BCG_0046c	Probable penicillin-binding protein pbpA	0.611	0.000429045	490.88	520	578	538	426	404	103.75	76.8	not.sig
BCG_0218c	BCG_0218c	Conserved hypothetical protein	0.6109	0.0252722	644.2	598	573	673	680	702	25.84	19.1	not.sig
pknA	BCG_0045c	Transmembrane serine/threonine-protein kinase A pknA	0.6084	0.000812132	515.46	527	593	599	428	443	75.92	56.21	not.sig
trxA	BCG_1531	Probable thioredoxin trxA	0.6074	0.0489031	686.76	682	616	521	814	826	35.64	25.91	not.sig
BCG_0631	BCG_0631	Probable transcriptional regulatory protein (gntR-family)	0.6073	0.00155457	544.24	506	553	732	495	455	251.47	188.73	not.sig
BCG_3253	BCG_3253	Conserved hypothetical protein	0.6058	0.01145	612.01	579	595	687	591	611	168.56	126.42	not.sig
atpC	BCG_1371	PRobable ATP synthase epsilon chain atpC	0.6025	0.00178419	533.47	551	601	558	459	504	197.29	146.66	not.sig
nuoD	BCG_3171	Probable NADH dehydrogenase I (chain D) nuoD	0.6024	0.000334085	499.83	525	602	555	438	394	154.02	114.5	not.sig
BCG_0073c	BCG_0073c	Possible transcriptional regulatory protein (marR-FAMILY)	0.6018	0.000958356	512.29	550	599	526	443	452	155.34	115.44	not.sig
BCG_2001A	BCG_2001A	Conserved hypothetical protein, antitoxin	0.6002	0.0217614	628.07	619	605	547	653	723	77.22	57.2	not.sig
BCG_1764c	BCG_1764c	Conserved hypothetical protein	0.5976	0.0434475	685.67	653	633	560	786	813	20.7	14.96	not.sig
bfrB	BCG_3904	Possible bacterioferritin bfrB	0.5959	0.00505532	599.07	582	631	709	564	518	303.52	228.21	not.sig
BCG_2236c	BCG_2236c	Probable membrane protein	0.5949	0.0143438	620.74	660	630	586	601	628	114.22	84.64	not.sig
rplO	BCG_0773	Probable 50S ribosomal protein L15 rplO	0.5948	0.00138431	535.86	541	590	618	463	476	213.23	160.38	not.sig
BCG_1942	BCG_1942	Probable conserved membrane protein	0.5933	0.00350071	567.05	536	570	721	501	520	171.34	129.85	not.sig
mmaA3	BCG_0692c	MEthoxy mycolic acid synthase 3 mmaA3	0.592	0.000369689	507.69	537	607	564	440	405	212.91	159.68	not.sig
BCG_1854c	BCG_1854c	Probable drugs-transport transmembrane ATP-binding protein ABC transporter	0.59	0.00152858	539.92	532	626	556	507	484	82.42	61.13	not.sig
BCG_3212c	BCG_3212c	Hypothetical protein	0.5883	0.0122349	619.82	641	634	630	583	612	37.4	27.71	not.sig
PPE64	BCG_3622	PPE family protein	0.5881	0.0319181	667.41	725	668	549	688	715	15.03	10.87	not.sig
PE1	BCG_0187c	PE family protein	0.5869	0.00262384	559.17	549	627	612	487	527	40.99	30.51	not.sig
BCG_3891c	BCG_3891c	Possible resolvase	0.5852	0.0310267	673.6	580	549	877	719	667	79.57	60.87	not.sig
secA1	BCG_3269c	Probable preprotein translocase subunit 1 secA1	0.5844	0.000296879	511.09	539	636	544	457	396	180.56	135.49	not.sig
trpS	BCG_3407c	Probable tryptophanyl-tRNA synthetase trpS	0.5826	0.00177587	546.44	555	600	613	486	485	98.35	74.39	not.sig
BCG_3544c	BCG_3544c	Conserved hypothetical protein	0.5824	0.00109234	535.71	556	624	567	481	459	98.73	74.13	not.sig
BCG_0386	BCG_0386	Probable conserved membrane protein	0.5821	0.00386495	569.23	540	587	657	529	538	90.13	68.21	not.sig
BCG_3779	BCG_3779	Conserved hypothetical protein	0.5818	0.000485232	512.41	545	606	562	448	414	118.84	89.88	not.sig
BCG_3346	BCG_3346	Conserved hypothetical protein	0.5799	0.0251355	662.05	683	635	680	642	671	166.21	125.84	not.sig
BCG_3355c	BCG_3355c	Conserved hypothetical protein	0.5781	0.0143201	607.76	613	615	552	608	653	255.57	193.56	not.sig
cycA	BCG_1742c	Probable D-serine/alanine/glycine transporter protein cycA	0.5776	0.00127551	542.57	567	639	568	476	472	62.73	47.15	not.sig
BCG_3900c	BCG_3900c	Probable phosphoglycerate mutase	0.5773	0.00936913	610.24	639	618	639	562	595	96.25	72.44	not.sig
ino1	BCG_0077c	Myo-inositol-1-phosphate synthase INO1	0.5763	0.000298702	511.76	544	619	573	445	395	322.2	244.26	not.sig
BCG_3270c	BCG_3270c	Conserved hypothetical protein	0.5744	0.0289422	663.92	742	644	595	686	657	125.91	94.07	not.sig
hab	BCG_3103	Probable hydroxylaminobenzene mutase hab	0.5724	0.0323738	675.93	640	611	655	723	756	48.88	37.25	not.sig
BCG_2686	BCG_2686	Probable conserved transmembrane protein	0.5708	0.00723968	608.62	534	584	806	565	572	58.24	44.73	not.sig
pirG	BCG_3872	Exported repetitive protein precursor pirG	0.5705	0.0283617	670.74	744	656	604	704	650	132.74	99.5	not.sig
BCG_3590	BCG_3590	Possible oxidoreductase	0.5633	0.00167982	555.11	572	646	578	496	491	102.72	78.12	not.sig
hisB	BCG_1639	Probable imidazole glycerol-phosphate dehydratase hisB	0.5617	0.00159026	553.57	581	648	569	490	488	162.99	124.3	not.sig
BCG_1104c	BCG_1104c	Hypothetical protein	0.5593	0.000328655	524.49	558	628	582	471	400	1734.87	1335.24	not.sig
wag31	BCG_2162c	Conserved hypothetical protein wag31	0.5563	0.00151476	562.43	571	658	600	513	479	284.73	218.14	not.sig
BCG_2729	BCG_2729	Conserved hypothetical protein	0.5553	0.00530669	599.6	578	622	697	544	563	115.91	89.56	not.sig
wbbL1	BCG_3294c	Probable dTDP-RHA:A-D-GlcNAc-diphosphoryl polyprenol, A-3-L-rhamnosyl transferase wbbL1	0.5529	0.0072301	629.84	570	645	827	555	571	83.76	65.27	not.sig
BCG_0266c	BCG_0266c	Possible conserved membrane protein	0.5517	0.014935	627.22	632	655	575	617	659	52.38	40.05	not.sig
PPE49b	BCG_3146c	PPE family protein	0.5497	0.017347	642.56	633	662	596	628	696	100.22	76.77	not.sig
TB22.2	BCG_3060c	Probable conserved secreted protein TB22.2	0.5497	0.0321655	684.36	717	710	566	703	733	50.58	38.19	not.sig
ilvB1	BCG_3025c	Probable acetolactate synthase (large subunit) ilvB1	0.5487	0.00278594	570.14	590	647	608	489	524	38.13	29.31	not.sig
fadD34	BCG_0066	Probable fatty-acid-coa ligase fadD34 (FATTY-ACID-COA SYNTHETASE) (FATTY-ACID-COA SYNTHASE)	0.5484	0.00561606	597.65	606	664	614	518	591	31.64	24.19	not.sig
BCG_1189c	BCG_1189c	Conserved hypothetical protein	0.5483	0.0190942	653.23	638	675	619	632	704	20.04	15.17	not.sig
clpX	BCG_2477c	Probable ATP-dependent clp protease ATP-binding subunit clpX	0.5478	0.000790003	553.15	574	663	598	498	446	687.51	530.76	not.sig
gid_1	BCG_3977c	Probable glucose-inhibited division protein B gid	0.5474	0.0146679	638.57	618	654	671	604	647	47.24	36.48	not.sig
BCG_2973	BCG_2973	Possible methyltransferase	0.5465	0.00891555	652.35	656	632	872	586	539	223.87	175.87	not.sig
gid_2	BCG_0025c	Probable glucose-inhibited division protein B GID	0.545	0.0206603	659.21	637	678	602	662	720	46.11	35.14	not.sig
BCG_1767c	BCG_1767c	Conserved hypothetical protein	0.5448	0.0177536	658.83	690	716	606	639	646	91.69	69.97	not.sig
BCG_3165c	BCG_3165c	Hypothetical protein	0.5442	0.00334788	585.44	584	638	662	528	522	249.72	194.37	not.sig
BCG_2101	BCG_2101	Conserved hypothetical protein	0.5431	0.00621881	621.33	642	669	649	590	560	111.81	86.08	not.sig
BCG_1922c	BCG_1922c	Conserved hypothetical protein	0.5424	0.00366369	592.94	603	688	580	549	550	196.1	150.91	not.sig
rhlE	BCG_3238	Probable ATP-dependent RNA helicase rhlE	0.5417	0.00711098	630.65	621	670	702	600	565	157.56	122.12	not.sig
BCG_3338	BCG_3338	Conserved hypothetical protein	0.5415	0.00470704	602.69	597	653	700	504	569	58.88	45.84	not.sig
sigH_1	BCG_3251c	Alternative rna polymerase sigma-E factor (sigma-24) sigH	0.5409	0.000769685	556.64	575	649	663	482	433	395.21	308.5	not.sig
BCG_2992	BCG_2992	Conserved hypothetical protein	0.5404	0.00400152	604.58	593	691	641	568	536	1447.26	1123.17	not.sig
BCG_1748	BCG_1748	Conserved hypothetical protein	0.5398	0.00574888	617.57	589	660	753	530	568	81.83	64.05	not.sig
fdxC	BCG_1240	Probable ferredoxin fdxC	0.5389	0.00487698	627.76	627	661	813	551	508	1056.38	831.55	not.sig
BCG_3478	BCG_3478	Conserved hypothetical protein	0.5375	0.0395196	706.18	734	725	588	726	765	78.26	59.85	not.sig
BCG_2479	BCG_2479	Probable conserved integral membrane transport protein	0.5372	0.0106957	644.65	693	703	654	580	598	54.65	42.17	not.sig
BCG_1739	BCG_1739	Probable integrase/recombinase	0.5359	0.0391043	710.02	684	676	652	744	799	18.79	14.44	not.sig
BCG_2905	BCG_2905	Probable transcriptional regulatory protein	0.5326	0.0213442	670.49	620	651	780	646	661	45.01	35.38	not.sig
BCG_3664c	BCG_3664c	Conserved hypothetical protein	0.5313	0.0332161	702.64	672	667	686	714	777	24.95	19.38	not.sig
BCG_1162c	BCG_1162c	Conserved hypothetical protein	0.5302	0.0192407	660.03	611	637	771	629	658	116.96	92.49	not.sig
BCG_1620c	BCG_1620c	hypothetical membrane protein	0.5274	0.0265241	692.65	659	690	695	698	722	117.44	92	not.sig
secY	BCG_0782	Probable preprotein translocase secY	0.5273	0.00086674	564.76	583	652	661	499	445	376.69	296.74	not.sig
BCG_0149	BCG_0149	Possible sugar kinase	0.524	0.0263037	693.05	657	694	682	683	751	24.75	19.17	not.sig
mce1A	BCG_0206	MCE-family protein mce1A	0.5237	0.000778669	574.43	586	685	674	506	441	481.66	379.44	not.sig
subI	BCG_2415c	Probable sulfate-binding lipoprotein subI	0.5232	0.00590543	620.8	596	698	646	572	596	85.7	66.68	not.sig
PPE42	BCG_2633	PPE family protein	0.5221	0.0259817	697.11	667	717	678	681	744	14.84	11.39	not.sig
BCG_2530c	BCG_2530c	Conserved hypothetical protein	0.522	0.00517091	632.82	576	641	920	531	533	59.91	47.89	not.sig
ppk	BCG_3005	Probable polyphosphate kinase ppk	0.5218	0.00532905	631.36	723	721	615	560	549	69.24	53.86	not.sig
BCG_0336c	BCG_0336c	Probable sulfatase	0.5209	0.00479847	609.93	614	696	648	521	578	55.22	43.22	not.sig
cpsA	BCG_3548	Possible conserved protein cpsA	0.5188	0.00106652	575.57	591	665	681	500	458	145.75	115.44	not.sig
BCG_1945c	BCG_1945c	Conserved hypothetical protein	0.517	0.00276051	591.83	612	683	633	512	528	204.37	161.56	not.sig
BCG_1564	BCG_1564	Probable glycosyltransferase	0.5168	0.00446428	618.47	599	672	720	566	544	145.9	115.54	not.sig
BCG_2734c	BCG_2734c	Possible conserved transmembrane alanine and glycine rich protein	0.5166	0.00288235	605.86	595	695	688	536	526	61.81	48.58	not.sig
BCG_3789	BCG_3789	Possible transferase	0.5165	0.0125744	660.42	600	659	856	594	610	22.07	17.5	not.sig
BCG_0215	BCG_0215	Probable conserved MCE associated membrane protein	0.5127	0.00336525	614.57	601	713	664	557	546	195.95	154.57	not.sig
BCG_3978c	BCG_3978c	Hypothetical protein similar to jag protein	0.5122	0.00751199	632.64	624	674	736	539	599	98.19	78.26	not.sig
lppR	BCG_2419c	Probable conserved lipoprotein lppR	0.5115	0.0233782	693.05	665	709	704	672	716	46.3	36.61	not.sig
pks12	BCG_2067c	Probable polyketide synthase pks12	0.5105	0.00124285	583.37	609	704	622	526	470	88.73	70.03	not.sig
rplV	BCG_0756	Probable 50S ribosomal protein L22 rplV	0.5103	0.00202546	598.14	615	714	643	525	506	262.65	207.82	not.sig
pstP	BCG_0048c	Serine/threonine phosphatase PPP	0.51	0.0042564	624.51	634	736	626	576	558	111.06	87.37	not.sig
BCG_0049c	BCG_0049c	Conserved hypothetical protein	0.5097	0.0086589	645.19	644	727	672	579	609	152.78	120.93	not.sig
BCG_1338	BCG_1338	Probable dehydrogenase FAD flavoprotein gmc oxidoreductase	0.5096	0.00839924	652.68	701	715	708	561	587	56.81	44.88	not.sig
mqo	BCG_2872c	Probable malate:quinone oxidoreductase mqo	0.5095	0.0243083	717.36	686	740	843	687	639	59.28	47.27	not.sig
sodC	BCG_0471	Probable periplasmic superoxide dismutase [Cu-Zn] sodC	0.5085	0.0292263	717.09	743	775	625	718	729	94.99	74.13	not.sig
prsA	BCG_1074c	Probable ribose-phosphate pyrophosphokinase prsA (Phosphoribosyl pyrophosphate synthetase) (PRPP synthetase)	0.5056	0.00194878	601.07	616	726	645	535	497	261.12	207.15	not.sig
BCG_3011c	BCG_3011c	Hypothetical protein	0.5053	0.0471082	749.14	739	730	824	720	735	38.26	30.54	not.sig
BCG_1169c	BCG_1169c	Conserved hypothetical protein	0.5035	0.00374245	619.03	635	732	634	548	555	167.65	132.9	not.sig
mmpL12	BCG_1574c	Probable conserved transmembrane transport protein mmpL12	0.5029	0.00282224	607.44	636	728	632	524	529	31.99	25.21	not.sig
BCG_3782c	BCG_3782c	Conserved hypothetical protein	0.498	0.00219514	613	608	718	714	541	500	154.3	123.51	not.sig
BCG_2922c	BCG_2922c	Conserved hypothetical protein	0.4979	0.00172356	604.01	623	733	659	532	489	893.05	713.76	not.sig
BCG_3876c	BCG_3876c	Putative acyltransferase	0.4974	0.0322386	717.73	754	755	629	702	753	68.72	53.96	not.sig
sdhD	BCG_3383	Probable succinate dehydrogenase (hydrophobic membrane anchor subunit) sdhD	0.497	0.0288296	709.94	729	720	783	633	689	90.24	72.51	not.sig
rplB	BCG_0754	Probable 50S ribosomal protein L2 rplB	0.4914	0.0158074	694.2	804	747	676	648	605	789.62	630.8	not.sig
pstS1	BCG_0988	Periplasmic phosphate-binding lipoprotein pstS1	0.4904	0.0253934	706.29	736	752	710	644	692	48.76	38.84	not.sig
BCG_2727	BCG_2727	Conserved hypothetical alanine and leucine rich protein	0.4897	0.00243638	616.24	625	705	725	540	502	190.14	153.8	not.sig
BCG_0811c	BCG_0811c	Conserved hypothetical protein	0.4888	0.0126348	666.92	677	748	665	597	652	161.5	129.35	not.sig
hbhA	BCG_0516	Heparin binding hemagglutinin hbhA (adhesin)	0.4888	0.045462	753.8	767	782	675	754	794	71.24	56.51	not.sig
BCG_0652	BCG_0652	Putative transposase (fragment)	0.4887	0.0447056	752.04	664	681	916	739	773	34.99	28.52	not.sig
PE_PGRS62	BCG_3874	PE-PGRS family protein	0.4879	0.00782575	656.37	610	684	816	602	583	87.58	70.98	not.sig
BCG_1707	BCG_1707	Hypothetical protein	0.4872	0.0268531	710.64	707	749	647	696	757	91.18	73.01	not.sig
BCG_0686	BCG_0686	Conserved hypothetical protein	0.4853	0.0035866	629.16	655	744	651	559	547	263.02	211.88	not.sig
fadE5	BCG_0282c	Probable acyl-CoA dehydrogenase fadE5	0.4851	0.0196511	706.54	750	731	769	661	627	77.97	62.79	not.sig
mprB	BCG_1037	Probable two component sensor kinase mprB	0.4831	0.00561677	648.89	666	756	660	584	586	79.57	63.91	not.sig
BCG_2792	BCG_2792	Hypothetical protein	0.4831	0.0165028	683.4	687	750	677	622	684	95.85	77	not.sig
BCG_0953	BCG_0953	possible conserved exported or membrane protein	0.4831	0.0472576	756.53	662	679	906	758	790	53.91	44.12	not.sig
BCG_0621	BCG_0621	Probable transcriptional regulatory protein (possibly arsR-family)	0.4824	0.0254773	714.01	688	742	755	666	721	27.23	21.93	not.sig
adhB	BCG_0813c	Possible zinc-containing alcohol dehydrogenase NAD dependant adhB	0.4815	0.0294542	731.24	749	785	667	748	710	109.01	86.87	not.sig
BCG_2078	BCG_2078	Conserved hypothetical protein	0.4809	0.0258604	717.88	704	766	689	690	742	22.81	18.18	not.sig
BCG_1673c	BCG_1673c	Conserved hypothetical membrane protein	0.4807	0.00653657	649.51	650	722	750	545	592	44.14	35.82	not.sig
BCG_2979c	BCG_2979c	Possible glycosyl transferase	0.4807	0.0153458	693.89	738	768	669	669	630	246.97	198.2	not.sig
furA	BCG_1948c	Ferric uptake regulation protein furA	0.4806	0.0276965	718.2	756	738	797	637	669	99.27	80.78	not.sig
BCG_0176	BCG_0176	Conserved hypothetical protein	0.4802	0.0286022	719.61	691	729	762	673	745	80.22	65.2	not.sig
BCG_3934	BCG_3934	Conserved hypothetical protein	0.4781	0.00135271	615.99	629	723	758	522	473	298.25	243.55	not.sig
BCG_0561	BCG_0561	Possible exported protein	0.4773	0.0399633	744.77	776	759	741	699	750	48.85	39.49	not.sig
rplA	BCG_0690	Probable 50S ribosomal protein L1 rplA	0.4753	0.00512272	654.71	658	762	691	592	579	203.3	164.62	not.sig
BCG_2951	BCG_2951	Hypothetical protein	0.4752	0.0179841	691.95	626	686	861	654	645	274.36	225.01	not.sig
BCG_3321	BCG_3321	Conserved hypothetical protein	0.4714	0.0423997	751.84	766	760	765	709	760	33.74	27.22	not.sig
BCG_0537c	BCG_0537c	Conserved hypothetical protein	0.4711	0.0130049	707.82	748	700	935	603	580	171.59	141.88	not.sig
BCG_0082	BCG_0082	Probable conserved transmembrane protein	0.4708	0.0186917	701.92	669	735	841	621	654	28.59	23.38	not.sig
BCG_0612	BCG_0612	Probable methyltransferase/methylase	0.4697	0.00226514	633.96	645	745	761	546	495	222.37	182.42	not.sig
rplE	BCG_0766	Probable 50S ribosomal protein L5 rplE	0.4668	0.00343667	646.85	661	765	711	571	540	460.87	377	not.sig
lysS	BCG_3663c	Lysyl-tRNA synthetase 1 lysS	0.4646	0.00560975	664.51	673	764	730	593	573	98.64	80.7	not.sig
gabP	BCG_0565	Probable gaba permease gabP (4-amino butyrate transport carrier)	0.4636	0.00570726	660.35	681	770	690	581	589	84.04	68.52	not.sig
thyA	BCG_2781c	Probable thymidylate synthase thyA	0.4612	0.00319294	648.79	652	753	790	554	517	208.56	172.05	not.sig
rnpA_2	BCG_0029c	Ribonuclease p protein component rnpA (RNaseP)	0.4597	0.0264428	726.46	647	706	894	697	700	168.37	139.68	not.sig
BCG_0241c	BCG_0241c	Probable conserved transmembrane protein	0.4591	0.0288685	730.51	800	788	716	647	707	43.94	35.66	not.sig
secD	BCG_2610c	Protein-export membrane protein secD	0.4559	0.00480035	667.26	668	778	745	588	570	91.88	75.58	not.sig
BCG_2541c	BCG_2541c	Possible conserved membrane protein	0.4517	0.0253193	725.49	719	772	728	659	752	170.7	141.14	not.sig
BCG_1372	BCG_1372	Conserved hypothetical secreted protein	0.4509	0.0400932	760.18	695	739	876	727	770	83.71	69.82	not.sig
BCG_2794c	BCG_2794c	Conserved hypothetical protein	0.4503	0.00875275	678.37	696	787	712	589	617	76.35	62.95	not.sig
BCG_0727	BCG_0727	Conserved hypothetical protein	0.4499	0.0425	764.85	735	781	751	737	822	53.81	44.45	not.sig
nuoI	BCG_3176	Probable NADH dehydrogenase I (chain I) nuoI	0.4495	0.0205049	717.1	779	800	723	631	660	130.48	107.16	not.sig
pca	BCG_2988c	Probable pyruvate carboxylase pca	0.4458	0.0123404	701.55	702	810	764	610	632	24.93	20.51	not.sig
secA2	BCG_1856	Possible preprotein translocase secA2	0.4454	0.00331719	661.81	679	789	754	575	531	129.52	107.58	not.sig
ahpC	BCG_2447	Alkyl hydroperoxide reductase C protein ahpC	0.4439	0.0391804	771.59	833	821	729	774	705	3675.08	3030.23	not.sig
BCG_0740c	BCG_0740c	Probable transcriptional regulatory protein	0.4437	0.0271631	740.76	708	763	851	674	714	72.17	60.39	not.sig
bglS	BCG_0223	Probable beta-glucosidase bglS	0.4425	0.0105129	691.93	699	790	770	587	625	33.41	27.74	not.sig
BCG_2736	BCG_2736	Probable conserved integral membrane protein	0.4423	0.010205	705.85	654	746	950	614	593	121.7	102.44	not.sig
whiB7	BCG_3221c	Probable transcriptional regulatory protein whiB-like whiB7	0.442	0.0446828	796.46	762	813	931	750	734	273.31	229.58	not.sig
moxR1	BCG_1541	Probable transcriptional regulatory protein moxR1	0.4414	0.00915787	703.78	782	811	734	616	590	293.95	243.74	not.sig
recG	BCG_2995c	Probable atp-dependent dna helicase recG	0.4414	0.0357136	755.35	810	803	774	658	737	23.17	19.01	not.sig
BCG_3471	BCG_3471	Conserved hypothetical protein	0.4404	0.013857	702.43	694	774	812	607	636	29.22	24.3	not.sig
BCG_3944c	BCG_3944c	Conserved membrane protein	0.4404	0.0411949	771.16	753	816	706	757	827	88.73	73.28	not.sig
BCG_3545c	BCG_3545c	Probable integral membrane protein	0.4343	0.0269878	745	721	798	776	679	754	61.77	51.51	not.sig
BCG_2240c	BCG_2240c	Probable exported protease	0.4318	0.0377328	768.26	795	802	853	670	728	28.75	24.02	not.sig
oppD	BCG_1340c	Probable oligopeptide-transport ATP-binding protein ABC transporter oppD	0.4306	0.0160491	717.05	728	824	749	612	681	31.39	26.13	not.sig
aspC	BCG_0376c	Probable aspartate aminotransferase aspC	0.4297	0.0130321	727.4	772	817	852	613	602	97.15	81.73	not.sig
ponA1	BCG_0081	Probable bifunctional penicillin-binding protein 1A/1B PONA1	0.4261	0.00476711	689.88	698	808	801	599	562	94.1	79.2	not.sig
serB1	BCG_0548c	Possible phosphoserine phosphatase serB1	0.4241	0.0496461	787.49	812	849	748	742	789	39.88	33.22	not.sig
BCG_3926	BCG_3926	Hypothetical alanine rich protein	0.423	0.0195338	749.1	781	771	926	668	618	386.81	328.48	not.sig
hrcA	BCG_2388c	Probable heat-inducible transcriptional repressor hrcA	0.4223	0.00412758	685.29	705	812	778	596	554	240.46	203.34	not.sig
BCG_1592	BCG_1592	Conserved hypothetical protein member of yabO/yceC/yfiL family	0.4181	0.0289738	759.66	755	828	759	700	759	48.6	40.97	not.sig
BCG_0684	BCG_0684	Conserved hypothetical protein	0.4146	0.00527566	697.82	706	806	828	605	564	856.93	730.53	not.sig
BCG_0213	BCG_0213	Probable conserved mce associated transmembrane protein	0.4138	0.0151929	728.47	716	807	885	611	641	78.36	66.81	not.sig
rpsJ	BCG_0750	30S ribosomal protein S10 rpsJ (transcription antitermination factor nusE)	0.4102	0.00391998	693.4	712	827	800	609	541	2676.78	2282.79	not.sig
'pknB	BCG_0014c	Transmembrane serine/threonine-protein kinase b pknB (truncated)	0.41	0.0164548	731.46	746	841	781	636	663	71.61	60.76	not.sig
BCG_1566	BCG_1566	Hypothetical protein	0.4094	0.0162523	732.99	720	797	910	619	638	89.2	76.52	not.sig
BCG_3233c	BCG_3233c	Conserved hypothetical protein	0.4086	0.0122464	718.12	737	843	760	625	637	110.51	93.71	not.sig
fabG1	BCG_1545	Probable 3-oxoacyl-[acyl-carrier protein] reductase fabG1	0.4082	0.0348783	783.74	859	833	838	694	703	110.72	94.36	not.sig
BCG_1130	BCG_1130	Probable conserved transmembrane protein	0.4081	0.0358529	803.67	930	894	789	740	679	967.93	821.79	not.sig
rplQ	BCG_3521c	Probable 50S ribosomal protein L17 rplQ	0.4075	0.0160626	751.26	790	839	895	640	613	261.67	224.09	not.sig
rpsQ	BCG_0760	Probable 50S ribosomal protein S17 rpsQ	0.4069	0.0174229	755.8	784	822	941	649	607	538.46	463.34	not.sig
sucD	BCG_1006	Probable succinyl-CoA synthetase (alpha chain) sucD	0.4061	0.0288522	774.97	891	846	793	684	673	112.89	95.78	not.sig
ftsE	BCG_3127c	Putative cell division ATP-binding protein ftsE	0.4053	0.0233173	760.14	713	791	945	695	672	135.65	116.84	not.sig
mog	BCG_0917	Putative molybdopterin biosynthesis mog protein	0.4052	0.0439857	793.14	826	860	802	707	775	112.28	95.49	not.sig
rpfA	BCG_0919c	Possible resuscitation-promoting factor rpfA	0.4027	0.0436677	803.04	863	862	803	775	717	298.98	254.19	not.sig
radA	BCG_3650	DNA repair protein radA	0.4013	0.0460869	804.26	763	837	886	729	811	23.85	20.34	not.sig
mmpL9a	BCG_2361	Probable conserved transmembrane transport protein mmpL9a [first part]	0.4005	0.0263116	771.05	722	809	998	652	697	24.95	21.53	not.sig
BCG_2425c	BCG_2425c	Conserved hypothetical protein	0.3994	0.0417873	795.15	773	848	833	722	803	44.09	37.73	not.sig
glpQ1	BCG_3905c	Probable glycerophosphoryl diester phosphodiesterase glpQ1	0.3987	0.0188849	763.43	793	836	933	656	621	212.01	183.17	not.sig
BCG_1905c	BCG_1905c	Probable reductase	0.3969	0.0128187	733.69	740	834	836	641	631	88.88	76.48	not.sig
BCG_1429c	BCG_1429c	Conserved hypothetical protein	0.3949	0.0285843	774.16	752	829	922	657	724	47.26	40.87	not.sig
BCG_3213c	BCG_3213c	Probable transposase	0.3927	0.0228783	760.58	770	868	794	660	719	61.75	52.88	not.sig
mmpL4	BCG_0489c	Probable conserved transmembrane transport protein mmpL4	0.3911	0.0130999	751.95	828	859	844	645	604	83.52	71.92	not.sig
fadE24	BCG_3162	Probable acyl-CoA dehydrogenase fadE24	0.3875	0.0342243	785.62	837	882	784	705	727	59.83	51.2	not.sig
BCG_0780	BCG_0780	Conserved hypothetical protein	0.3822	0.0219896	769.04	757	852	902	665	683	110.61	96.35	not.sig
pstA1	BCG_0982	Probable phosphate-transport integral membrane ABC transporter pstA1	0.382	0.0173419	754.91	761	865	865	643	656	93.03	80.81	not.sig
thrS	BCG_2639c	Probable threonyl-tRNA synthetase thrS	0.3791	0.0341531	800.48	820	880	878	732	701	63.83	55.32	not.sig
tig	BCG_2482c	Probable trigger factor (tf) protein tig	0.3777	0.0102405	743.9	774	881	811	655	615	128.35	111.47	not.sig
BCG_0276	BCG_0276	Possible transcriptional regulatory protein (probably tetR-family)	0.3753	0.0281753	785.22	788	888	832	685	741	101.27	88.15	not.sig
ansP2	BCG_0385c	Possible l-asparagine permease ansP2	0.3752	0.0100582	745.52	764	883	819	664	614	139.33	121.13	not.sig
moeB2	BCG_3141	PRobable molybdenum cofactor biosynthesis protein moeB2	0.3751	0.0341052	808.94	821	886	917	741	691	133.35	116.4	not.sig
BCG_3546c	BCG_3546c		0.3716	0.048967	825.75	838	898	880	752	766	53.08	46.17	not.sig
BCG_1382	BCG_1382	Conserved hypothetical protein	0.369	0.028965	794.84	771	857	936	716	706	135.47	119.22	not.sig
BCG_3306	BCG_3306	Probable conserved transmembrane protein	0.3688	0.0368298	816.4	825	830	1048	733	670	334.98	296.45	not.sig
hisC1	BCG_1638	Probable histidinol-phosphate aminotransferase hisC1	0.3642	0.0445906	845.23	830	850	1150	743	688	141.58	126.57	not.sig
rpsH	BCG_0768	Probable 30S ribosomal protein S8 rpsH	0.3641	0.0321797	809.22	852	920	839	751	694	645.66	565.05	not.sig
glcB	BCG_1872c	Probable malate synthase G glcB	0.3604	0.0214565	789.99	865	930	815	713	644	160.66	140.75	not.sig
atpE	BCG_1365	probable atp synthase C chain atpE	0.3597	0.044296	825.61	797	885	915	746	791	249.9	220.9	not.sig
mce4A	BCG_3563c	Mce-family protein mce4A	0.3563	0.0299621	812.12	848	912	919	717	680	110.62	97.74	not.sig
tal	BCG_1509c	Probable transaldolase tal	0.3561	0.0284452	805.51	866	914	874	711	677	109.42	96.45	not.sig
rplN	BCG_0764	Probable 50S ribosomal protein L14 rplN	0.3549	0.00964427	765.57	777	904	892	675	603	961.49	851.64	not.sig
BCG_3345	BCG_3345	Possible short-chain dehydrogenase/reductase	0.3506	0.0323154	821.11	845	906	991	710	675	137.74	123.01	not.sig
BCG_0821	BCG_0821	Probable dehydrogenase/reductase	0.3488	0.0235328	799.8	786	889	952	721	668	197.03	175.75	not.sig
dnaZX	BCG_3781c	DNA polymerase III (subunit gamma/tau) dnaZ/X	0.3487	0.0278615	804.41	809	929	840	715	738	47.62	41.96	not.sig
BCG_1171c	BCG_1171c	Conserved hypothetical protein	0.3429	0.0287124	813.05	799	908	957	706	711	85.67	76.76	not.sig
BCG_3296	BCG_3296	Conserved hypothetical protein	0.3393	0.0348647	840.49	940	927	932	735	687	110.7	98.94	not.sig
lpqF	BCG_3658	Probable conserved lipoprotein lpqF	0.3377	0.0257592	816.12	792	901	993	736	678	121.84	109.65	not.sig
fadD5	BCG_0203	Probable fatty-acid-CoA ligase fadD5	0.337	0.0447322	846.21	801	911	1005	755	772	46.23	41.59	not.sig
htrA	BCG_1283	Probable serine protease htrA	0.3311	0.0294968	828.04	885	952	911	734	676	130.69	117.41	not.sig
mmpL2	BCG_0550	Probable conserved transmembrane transport protein mmpL2	0.326	0.0447362	858.91	896	924	1021	759	713	44.87	40.67	not.sig
secE1	BCG_0687	Probable preprotein translocase secE1	0.3243	0.0215455	818.76	813	933	975	730	664	409.02	371.08	not.sig
BCG_2975c	BCG_2975c	Hypothetical protein	0.3231	0.0324286	836.76	827	939	944	768	718	236.37	213.88	not.sig
drrA	BCG_2958	Probable daunorubicin-DIM-transport ATP-binding protein ABC transporter drrA	0.3111	0.0386515	860.28	904	995	937	770	712	207.41	188.99	not.sig
pknDa	BCG_0984c	Transmembrane serine/threonine-protein kinase D pknDa [first part]	0.3078	0.0481301	882.48	947	993	955	793	739	377.74	344.74	not.sig
BCG_0875c	BCG_0875c	Conserved hypothetical protein	0.305	0.0345872	852.28	843	977	943	771	740	54.92	50.19	not.sig
metH	BCG_2141c	Probable 5-methyltetrahydrofolate--homocystein methyltransferase MetH (Methionine synthase, vitamin-B12 dependent isozyme) (MS)	0.282	0.0283222	870.97	853	1000	1070	765	695	70.06	65.5	not.sig
BCG_1871c	BCG_1871c	Conserved hypothetical protein	0.272	0.0416547	892.65	869	1018	1033	815	746	93.92	88.12	not.sig
BCG_0944	BCG_0944	Probable monooxygenase	0.2588	0.0501556	919.57	945	1038	1075	819	743	193.54	183.49	not.sig
msrA	BCG_0173c	Probable peptide methionine sulfoxide reductase msrA	0.2839	0.051103	926.31	1032	988	1128	789	726	524.31	491.3	not.sig
BCG_1291c	BCG_1291c	Probable membrane protein	0.3505	0.0512057	841.35	814	916	881	762	838	84.32	74.66	not.sig
BCG_1827	BCG_1827	Conserved hypothetical membrane protein	0.2927	0.0512454	892.87	917	1050	929	821	761	296.79	272.86	not.sig
BCG_2079	BCG_2079	Probable conserved transmembrane protein	0.5422	0.0531703	728.6	692	671	640	798	853	38.5	29.44	not.sig
PPE16	BCG_1196c	PPE family protein	0.4881	0.0540134	768.26	806	773	747	753	763	19.17	15.24	not.sig
embA	BCG_3856	Integral membrane indolylacetylinositol arabinosyltransferase embA	0.3142	0.0548111	901.48	1014	949	1078	763	730	33.88	31.03	not.sig
sseA	BCG_3312	Probable thiosulfate sulfurtransferase sseA	0.3156	0.0560812	884.22	982	976	918	783	774	118.83	107.57	not.sig
fadD22	BCG_2969c	Probable fatty-acid-CoA ligase fadD22	0.2247	0.0560956	960.14	916	1081	1169	877	783	241.38	234.66	not.sig
BCG_0503	BCG_0503	Probable conserved membrane protein	0.3437	0.0563001	851.57	875	966	842	779	802	283.27	250.7	not.sig
BCG_3746c	BCG_3746c	Conserved hypothetical protein	0.5568	0.0568813	732.09	674	642	746	796	810	58.12	45.02	not.sig
BCG_2007c	BCG_2007c	Possible dehydrogenase (fragment)	0.5249	0.0569031	747.66	727	677	870	724	747	74.71	59.47	not.sig
pvdS	BCG_3262c	Possible transcriptional regulatory protein pvdS	0.3271	0.057444	863.1	831	941	940	769	841	55.6	50.16	not.sig
BCG_1418c	BCG_1418c	Hypothetical protein	0.3914	0.057553	823.77	780	851	858	777	855	38.81	33.42	not.sig
BCG_3310	BCG_3310	Conserved hypothetical protein	0.3906	0.0578301	834.79	836	936	743	861	804	622.62	529.97	not.sig
BCG_1038	BCG_1038	Probable serine protease	0.3457	0.0583005	876.45	1028	945	875	781	767	70.23	62.2	not.sig
BCG_3227c	BCG_3227c	Possible ATP-dependent DNA helicase	0.6503	0.0589864	710.94	646	625	792	802	699	4.43	3.01	not.sig
tagA	BCG_1270	Probable DNA-3-methyladenine glycosylase i tagA	0.4955	0.0593558	762.35	794	792	597	795	847	48.06	37.5	not.sig
BCG_0342	BCG_0342	Probable transcriptional regulatory protein (probably tetR/acrR-family)	0.475	0.0595873	776.94	747	769	694	822	858	32.65	26.27	not.sig
cysM	BCG_1398	Probable cysteine synthase b cysM	0.3123	0.0610122	881.74	835	935	1049	767	836	54.89	50.32	not.sig
rpmB2	BCG_2077c	ribosomal protein L28	0.7469	0.0610568	633.33	630	458	464	854	816	31.1	20.45	not.sig
mtrB	BCG_3274c	Two component sensory transduction histidine kinase mtrB	0.3166	0.0615165	886.67	939	975	921	825	781	120.54	108.97	not.sig
BCG_2966	BCG_2966	Possible transposase	0.5816	0.0621927	718.81	765	629	631	778	801	62.25	46.07	not.sig
BCG_0822	BCG_0822	Probable dehydrogenase/reductase	0.4097	0.06245	818.03	855	905	698	792	848	50.99	42.52	not.sig
ctpC	BCG_3299	Probable metal cation-transporting P-type atpase C ctpC	0.3357	0.0629204	869.97	942	951	862	806	795	49.99	44.33	not.sig
BCG_3894	BCG_3894	Hypothetical protein	0.5728	0.0634545	720.72	745	680	554	813	830	39.12	28.91	not.sig
PPE34	BCG_1955c	PPE family protein	0.2776	0.0641079	928.36	993	1020	1067	801	780	21.58	20.14	not.sig
BCG_1424c	BCG_1424c	Possible membrane protein	0.2713	0.0643079	919.8	868	1008	1129	790	825	109.59	103.53	not.sig
BCG_0377c	BCG_0377c	Putative iron-sulfur-binding reductase	0.2446	0.0646407	969.4	1084	1077	1062	857	788	72.6	69.34	not.sig
PE_PGRS3	BCG_0318c	PE-PGRS family protein	0.6523	0.0651107	724.63	710	687	623	820	792	2.43	1.46	not.sig
rpoZ	BCG_1451	Probable dna-directed RNA polymerase (omega chain) rpoZ	0.3284	0.0651896	879.02	931	969	882	823	796	427.51	382.85	not.sig
narK2	BCG_1776c	Possible nitrate/nitrite transporter narK2	0.7908	0.065313	650.62	671	516	475	845	787	4.64	2.64	not.sig
mapB	BCG_2883c	Probable methionine aminopeptidase mapB	0.2725	0.0655836	933.82	966	1010	1116	827	771	180.17	169.81	not.sig
ligC	BCG_3791	Possible dna ligase ligC	0.3633	0.065605	851.51	807	896	887	800	870	31.56	27.64	not.sig
fadD21	BCG_1247c	Probable fatty-acid--CoA ligase fadD21	0.2981	0.0656947	903.94	924	957	1044	831	776	205.49	189.54	not.sig
phoH2	BCG_1155	Probable phoH-like protein phoH2	0.3335	0.0667175	889.54	844	943	1059	837	778	234.73	212.74	not.sig
BCG_2257c	BCG_2257c	Hypothetical protein	0.2888	0.0673259	922.7	1006	1019	980	828	793	157.94	145.91	not.sig
BCG_0670	BCG_0670	Conserved hypothetical protein	0.6983	0.0673774	682.87	724	610	496	844	769	35.27	23.89	not.sig
BCG_3747c	BCG_3747c	Conserved hypothetical protein	0.4655	0.0675959	802.16	758	799	726	848	885	45.47	36.84	not.sig
lppI	BCG_2065	Probable lipoprotein lppI	0.5122	0.0676959	766.41	718	701	713	852	856	22.51	17.75	not.sig
BCG_0891	BCG_0891	Conserved hypothetical protein	0.4898	0.0677311	782.58	714	708	848	803	846	20.14	16.25	not.sig
BCG_0971	BCG_0971	Conserved hypothetical protein	0.3105	0.0680152	888.65	850	973	963	791	873	98.62	89.96	not.sig
mmpL13	BCG_1207	Probable conserved transmembrane transport protein mmpL13	0.4119	0.0687965	823.7	822	855	834	766	843	14.25	11.9	not.sig
nicT	BCG_2876	Possible nickel-transport integral membrane protein nicT	0.2926	0.0710099	918.65	903	944	1175	817	779	114.99	107.34	not.sig
BCG_0301c	BCG_0301c	Conserved hypothetical protein	0.846	0.0716236	610.67	643	441	406	865	764	8.88	4.93	not.sig
pks6b	BCG_0444	Probable membrane bound polyketide synthase pks6b [second part]	0.2526	0.0717615	944.26	884	1036	1148	850	823	33.82	32.29	not.sig
rbfE	BCG_3843	Probable O-antigen/lipopolysaccharide transport ATP-binding protein ABC transporter rfbE	0.4034	0.0731325	837.8	817	845	925	764	842	44.4	38.04	not.sig
moaD1	BCG_3137	Probable molybdenum cofactor biosynthesis protein D moaD1	1.0437	0.0734287	593.08	562	303	617	864	698	15.17	8.36	not.sig
nuoL	BCG_3179	Probable NADH dehydrogenase I (chain L) nuoL	0.2474	0.0741464	954	946	1053	1152	835	806	58.26	55.83	not.sig
BCG_3252	BCG_3252	Possible short-chain dehydrogenase/reductase	0.2635	0.0747815	935.81	932	1046	1053	846	815	130.37	123.02	not.sig
pgi	BCG_1000c	Probable glucose-6-phosphate isomerase pgi	0.3729	0.0753668	853.16	864	918	822	805	859	28.74	24.78	not.sig
BCG_0798	BCG_0798	Conserved hypothetical protein	1.2365	0.0756268	471.47	602	171	189	853	784	8.78	3.67	not.sig
rpsC	BCG_0757	Probable 30S ribosomal protein S3 rpsC	0.2988	0.0757059	916.5	954	1003	969	855	809	202.08	185.34	not.sig
BCG_2674	BCG_2674	Hypothetical protein	0.4325	0.0765339	822.76	760	783	850	838	886	77.12	64.96	not.sig
BCG_0135	BCG_0135	Probable conserved integral membrane protein	0.2745	0.0769776	955.78	1088	1012	1081	811	808	45.24	42.49	not.sig
BCG_0103	BCG_0103	Probable glutamine-transport transmembrane protein ABC transporter	0.3852	0.0772218	862.77	911	861	1006	761	786	46.48	40.65	not.sig
tpx	BCG_1971	Probable thiol peroxidase tpx	0.261	0.0773643	933.81	894	1051	1040	843	852	160.97	152.24	not.sig
BCG_3263c	BCG_3263c	Conserved hypothetical protein	0.2635	0.0779055	940.84	937	1015	1146	808	819	59.72	56.69	not.sig
PE4	BCG_0196c	PE family protein	0.4315	0.0780075	827.94	759	795	914	816	860	12.28	10.26	not.sig
fadD25	BCG_1573	Probable fatty-acid-CoA ligase fadD25	0.2505	0.0784489	950.95	971	1076	1031	868	821	83.55	79.34	not.sig
pepN	BCG_2487	Probable aminopeptidase N pepN	0.2676	0.0786134	951.35	1026	1064	987	859	832	51.65	48.31	not.sig
pknDb	BCG_0983c	transmembrane serine/threonine-protein kinase D pknDb [second part]	0.2296	0.0797045	1008.86	1136	1090	1162	876	807	136.75	132.57	not.sig
BCG_1567c	BCG_1567c	Conserved hypothetical protein	0.3572	0.0798489	896.62	934	915	1090	780	782	64.78	57.95	not.sig
BCG_2526	BCG_2526	Probable transcriptional regulatory protein (probably tetR-family)	0.6473	0.0801224	729.63	703	608	777	807	762	19.12	13.77	not.sig
BCG_2647c	BCG_2647c	Probable conserved transmembrane protein	0.5788	0.0805136	741.05	697	582	795	842	805	49.49	37.65	not.sig
lppF	BCG_1960c	Probable conserved lipoprotein lppF	0.3805	0.0806166	868.04	921	872	986	773	797	36.02	31.49	not.sig
infB	BCG_2859c	Probable translation initiation factor IF-2 infB	0.2419	0.0807716	976.35	1054	1120	999	890	833	121.56	115.75	not.sig
tesB1	BCG_1656	Probable acyl-CoA thioesterase II tesB1	0.2895	0.0808472	916.51	906	1007	1038	799	844	74.46	69.11	not.sig
fadD26	BCG_2952	Fatty-acid-CoA ligase fadD26	0.2931	0.0812264	935.4	1012	1057	889	888	840	567.2	519.21	not.sig
pstS3	BCG_0980	Periplasmic phosphate-binding lipoprotein pstS3	0.1924	0.0816583	1025.09	1027	1156	1230	920	820	721.56	717.98	not.sig
BCG_0763	BCG_0763	Probable conserved transmembrane protein	0.2822	0.0821372	926.97	974	1030	962	826	851	83.17	77.08	not.sig
rplP	BCG_0758	Probable 50S ribosomal protein L16 rplP	0.2797	0.0828022	962.62	1049	1013	1131	841	800	313.03	294.29	not.sig
nuoH	BCG_3175	Probable NADH dehydrogenase I (chain H) nuoH	0.2438	0.0833215	992.78	1104	1069	1133	863	817	102.83	98.66	not.sig
rpsN2	BCG_2075c	Probable ribosomal protein S14 RpsN2	0.5737	0.0835664	748.9	731	666	528	930	931	33.39	24.54	not.sig
BCG_2719c	BCG_2719c	Hypothetical protein	0.2731	0.0841006	929.71	944	1055	967	834	857	312.37	291.31	not.sig
sdhA	BCG_3384	Probable succinate dehydrogenase (flavoprotein subunit) sdhA	0.3073	0.0841828	899.53	900	972	983	788	862	28.87	26.36	not.sig
BCG_3418	BCG_3418	Probable transposase	0.6125	0.0844639	732.76	711	620	534	944	897	17.91	12.79	not.sig
BCG_1248c	BCG_1248c	Conserved hypothetical protein	0.4333	0.085535	835	783	823	782	881	910	10.88	8.95	not.sig
sigA	BCG_2716	RNA polymerase sigma factor sigA	0.2055	0.0865245	1029.12	1139	1165	1096	927	839	306.38	300.3	not.sig
BCG_0838c	BCG_0838c	Conserved hypothetical protein	0.6647	0.0872935	713.09	649	514	637	948	861	20.81	14.7	not.sig
BCG_0857	BCG_0857	Conserved hypothetical protein	0.1999	0.0878201	1044.35	1162	1149	1202	906	831	306.17	302.64	not.sig
BCG_0611c	BCG_0611c	Conserved hypothetical protein	0.5232	0.0882874	770.73	778	689	684	858	854	73.18	56.47	not.sig
BCG_1768c	BCG_1768c	Conserved hypothetical protein	0.4695	0.0905021	812.33	872	697	867	818	814	45.13	36.88	not.sig
BCG_0228	BCG_0228	Probable conserved integral membrane protein	0.3683	0.0906178	878.09	816	847	1112	804	829	39.48	35.09	not.sig
gyrA_1	BCG_0006	DNA gyrase subunit A gyrA	0.2363	0.0906783	981.98	1000	1124	1056	893	850	66.61	63.87	not.sig
lprL	BCG_0639	Possible mce-family lipoprotein lprL	0.3226	0.0910139	906.53	849	910	1135	832	824	67.17	61.44	not.sig
BCG_2011c	BCG_2011c	Probable transcriptional regulatory protein	0.5321	0.0910218	773.88	824	699	607	869	890	70.19	53.37	not.sig
moaC3	BCG_3390c	Probable molybdenum cofactor biosynthesis protein C 3 moaC3	0.6532	0.0911507	745.97	676	604	715	919	837	25.62	18.1	not.sig
BCG_2325c	BCG_2325c	Hypothetical glycine rich protein	0.6591	0.0922338	724.46	685	539	638	913	883	35.24	25.31	not.sig
BCG_0130	BCG_0130	Possible oxidoreductase	0.677	0.0929779	697.99	631	576	495	812	1039	784.97	542.07	not.sig
ugpC	BCG_2852c	Probable Sn-glycerol-3-phosphate transport ATP-binding protein ABC transporter ugpC	0.9655	0.0938202	649.95	678	535	367	988	768	6.45	3.01	not.sig
mce1B	BCG_0207	MCE-family protein mce1B	0.3048	0.0938356	923.09	943	1001	934	892	849	203.46	185.33	not.sig
Ms_AS-5	EBG00001157344		1.5189	0.0939387	420.56	607	86	97	932	798	17.61	5.87	not.sig
drrB	BCG_2959	Probable daunorubicin-DIM-transport integral membrane protein ABC transporter drrB	0.2937	0.0941529	932.19	879	946	1184	839	834	94.12	87.94	not.sig
PPE37	BCG_2140	PPE family protein	0.4815	0.0948574	810.24	805	786	724	862	879	12.83	10.11	not.sig
BCG_0143	BCG_0143	Probable conserved integral membrane protein	0.3926	0.0948987	866.14	798	856	884	878	917	27.26	23.53	not.sig
nth	BCG_3732c	Probable endonuclease III nth	0.278	0.0956017	968.05	1120	1027	1008	829	871	94.75	88.46	not.sig
echA8	BCG_1128c	Probable enoyl-CoA hydratase echA8	0.2607	0.0963054	952.9	958	1058	1026	847	884	97.64	92.11	not.sig
BCG_0184	BCG_0184	Probable short-chain type dehydrogenase/reductase	0.3196	0.0975281	910.67	918	1016	854	856	914	64.44	57.73	not.sig
PE11	BCG_1232c	PE family protein	0.3915	0.0976321	865.86	915	903	737	879	902	198.5	168.04	not.sig
BCG_2160	BCG_2160	Conserved hypothetical protein	0.6304	0.0982134	750.35	709	617	924	635	894	66.8	49.93	not.sig
BCG_1018c	BCG_1018c	Hypothetical protein	0.6622	0.0984533	736.26	680	555	620	983	887	15.34	10.72	not.sig
BCG_2474c	BCG_2474c	Probable oxidoreductase (beta subunit)	0.3302	0.0986221	904.68	920	962	864	899	880	128.06	114.01	not.sig
BCG_2619	BCG_2619	Conserved hypothetical protein	0.4414	0.0994008	834.59	787	793	735	924	944	37.11	30.74	not.sig
BCG_1314	BCG_1314	Probable acyltransferase	0.2373	0.0995996	998.78	1085	1116	1045	894	867	113.42	108.63	not.sig
BCG_1919c	BCG_1919c	Probable short-chain type dehydrogenase/reductase	0.3335	0.0997079	925.69	1043	982	883	833	895	61.86	55.12	not.sig
rpsE	BCG_0771	Probable 30S ribosomal protein S5 rpsE	0.1932	0.0998897	1046.68	1110	1169	1172	938	864	371.75	368.33	not.sig
coaE	BCG_1669	Probable dephospho-CoA kinase coaE	0.2663	0.0999122	967.62	1042	1073	961	872	898	66.54	62.13	not.sig
BCG_0703	BCG_0703	Probable dioxygenase	0.481	0.0999517	813.52	791	777	696	889	925	14.88	11.57	not.sig
BCG_1437	BCG_1437	Conserved hypothetical protein	0.4091	0.100438	855.12	841	832	928	809	868	14.98	12.71	not.sig
icd2	BCG_0097c	Probable isocitrate dehydrogenase	0.2729	0.100975	956.34	990	1045	979	907	866	89.38	83.21	not.sig
BCG_1069	BCG_1069	Hypothetical protein	0.8954	0.100977	616.15	670	374	381	936	828	18.37	10.3	not.sig
treX	BCG_1617c	Maltooligosyltrehalose synthase TreX	0.25	0.101638	974.01	987	1062	1105	840	889	32.65	31.14	not.sig
BCG_0927c	BCG_0927c	Possible conserved exported protein	0.567	0.102132	771.11	733	603	873	851	812	28	21.66	not.sig
BCG_1961	BCG_1961	Probable conserved lipoprotein	0.3905	0.104863	866.77	887	871	814	871	892	41.19	34.99	not.sig
PPE35b	BCG_1956c	PPE family protein	0.5301	0.105037	799.78	775	682	896	836	818	14.31	11.25	not.sig
moaE2	BCG_0918	Putative molybdenum cofactor biosynthesis protein e2 moaE2	0.2464	0.105187	982.93	1036	1082	1028	895	882	269.82	256.7	not.sig
rpsA	BCG_1668	Probable ribosomal protein S1 rpsA	0.1724	0.105674	1105.8	1243	1192	1288	961	876	235.18	237.59	not.sig
cysK1	BCG_2356	Probable cysteine synthase A cysK1	0.2249	0.107686	1031.95	1126	1080	1229	875	874	92.67	90.52	not.sig
dsbF	BCG_1715	Probable conserved lipoprotein dsbF	0.3555	0.10815	895.02	871	875	1037	830	869	65.82	58.81	not.sig
BCG_3070c	BCG_3070c	Conserved hypothetical protein	0.341	0.108258	895.3	893	958	821	866	942	93.97	83	not.sig
BCG_2728	BCG_2728	Possible hydrolase	0.271	0.109215	963.02	972	1095	913	918	923	103.09	95.6	not.sig
fadA	BCG_0911	Possible acyl-CoA thiolase fadA	0.2064	0.111212	1041.06	1106	1144	1173	912	888	96.36	94.7	not.sig
cdh	BCG_2305	Probable CDP-diacylglycerol pyrophosphatase cdh	0.2034	0.111552	1060	1172	1134	1218	922	877	179.53	177.26	not.sig
senX3	BCG_0531	Putative two component sensor histidine kinase senX3	0.2119	0.112158	1043.61	1059	1114	1278	929	863	185.82	183.3	not.sig
BCG_2528c	BCG_2528c	Probable conserved integral membrane leucine and alanine rich protein	0.4214	0.112737	879.22	953	900	763	883	903	21.79	18.05	not.sig
proC	BCG_0542	Probable pyrroline-5-carboxylate reductase proC	0.2726	0.113602	970.72	1010	1033	1036	860	921	70.54	66.1	not.sig
adoK	BCG_2218c	Adenosine kinase	0.2575	0.116057	996.67	1055	1107	1003	933	893	200.97	189.55	not.sig
rmlA	BCG_0373	Probable glucose-1-phosphate thymidylyltransferase rmlA	0.3762	0.116427	889.44	846	879	949	867	908	34.39	29.91	not.sig
greA	BCG_1138c	Probable transcription elongation factor greA	0.2198	0.117089	1037.87	1068	1102	1249	917	875	261.15	256.17	not.sig
ftsZ	BCG_2167c	cell division protein FtsZ	0.2406	0.118153	1023.91	1015	1071	1285	909	865	128.28	124.63	not.sig
BCG_0387	BCG_0387	Possible transcriptional regulatory protein	0.2817	0.118839	959.68	973	1011	1030	870	919	90.04	83.92	not.sig
accA3	BCG_3314	Probable bifunctional protein acetyl-/propionyl-coenzyme A carboxylase (alpha chain) accA3: biotin carboxylase biotin carboxyl carrier protein	0.2567	0.119248	987.85	1009	1075	994	952	913	176.33	166.25	not.sig
lppZ	BCG_3028	Probable conserved lipoprotein lppZ	0.2277	0.119782	1036.49	1154	1100	1127	900	916	82.26	79.62	not.sig
BCG_0654	BCG_0654	Conserved hypothetical protein	0.4443	0.120443	854.6	811	776	965	849	878	74.4	62.67	not.sig
BCG_1197	BCG_1197	Possible acetyl-CoA acetyltransferase	0.8484	0.122917	670.06	675	378	550	953	881	12.93	7.9	not.sig
nuoJ	BCG_3177	Probable NADH dehydrogenase I (chain J) nuoJ	0.235	0.124706	1027.23	1149	1129	1029	902	939	103.53	99.15	not.sig
PPE19	BCG_1423c	PPE family protein	0.3432	0.12555	912.33	908	919	927	884	924	28.52	25.34	not.sig
cysH	BCG_2406	Probable 3'-phosphoadenosine 5'-phosphosulfate reductase cysH	0.3193	0.125862	932.92	910	965	1016	873	904	60.66	55.16	not.sig
BCG_0182	BCG_0182	Conserved hypothetical protein	0.3467	0.126005	915.57	897	994	817	910	965	38.97	34.09	not.sig
BCG_0660c	BCG_0660c	Hypothetical protein	0.2253	0.127478	1021.1	998	1117	1137	935	928	36.53	35.44	not.sig
BCG_0217c	BCG_0217c	Probable conserved transmembrane protein	0.2172	0.128281	1044.53	1119	1109	1188	885	938	50.83	49.68	not.sig
BCG_0237	BCG_0237	Possible conserved transmembrane protein	0.4149	0.128788	897.25	978	902	785	898	929	40.6	33.96	not.sig
sthA	BCG_2726	Probable soluble pyridine nucleotide transhydrogenase sthA	0.2267	0.129762	1044.23	1142	1091	1186	886	933	46.47	45.2	not.sig
BCG_1012	BCG_1012	Possible magnesium chelatase	0.2582	0.130177	978.58	969	1056	1039	882	952	35.46	33.49	not.sig
mmpL14	BCG_1797	Probable conserved transmembrane transport protein mmpL14	0.2431	0.130318	1002.06	938	1039	1217	923	909	33.16	31.94	not.sig
BCG_1926c	BCG_1926c	Conserved hypothetical protein	0.6275	0.13093	757.97	802	589	542	974	935	62.18	44.08	not.sig
prcB	BCG_2127c	proteasome (beta subunit) PrcB	0.1853	0.130944	1090.57	1166	1173	1241	964	927	136.34	136.32	not.sig
BCG_2646c	BCG_2646c	Conserved hypothetical protein	0.4262	0.132405	866.11	856	840	739	939	966	50.86	42.17	not.sig
fadE8	BCG_0721	Probable acyl-CoA dehydrogenase fadE8	0.4227	0.133361	874.04	881	870	703	967	963	19.99	16.23	not.sig
esxR	BCG_3042c	Putative secreted ESAT-6 like protein 9 esxR	0.6405	0.134638	766.71	715	556	668	1023	918	18.93	13.75	not.sig
BCG_1421	BCG_1421	Probable transcriptional regulatory protein	0.2618	0.134829	978.65	970	1068	1018	887	955	63.69	60.02	not.sig
BCG_3292	BCG_3292	Probable dna methylase	0.3155	0.135315	947.51	888	932	1156	874	901	22.53	20.72	not.sig
ffh	BCG_2937c	Probable signal recognition particle protein ffh	0.2322	0.135985	1043.16	1095	1054	1227	950	905	92.12	89.41	not.sig
BCG_0707c	BCG_0707c	Probable conserved integral membrane protein	0.4315	0.137791	868.33	851	784	899	896	915	24.18	20.34	not.sig
fadD9	BCG_2613	Probable fatty-acid-CoA ligase fadD9	0.2531	0.137991	989.59	1029	1085	951	901	987	13.85	12.97	not.sig
mce1D	BCG_0209	MCE-family protein mce1D	0.1778	0.138157	1101.49	1229	1206	1153	995	940	200.41	200.24	not.sig
BCG_3612c	BCG_3612c	Probable short-chain type dehydrogenase/reductase	0.3641	0.138416	912.88	929	897	901	891	947	37.03	32.23	not.sig
mmpL5	BCG_0725c	Probable conserved transmembrane transport protein mmpL5	0.2545	0.138935	1009.53	1038	1078	1034	965	936	46.1	43.58	not.sig
mce4D	BCG_3560c	Mce-family protein mce4D	0.2987	0.139167	961.35	986	1021	909	921	972	42.61	38.7	not.sig
panD	BCG_3665c	Probable aspartate 1-decarboxylase precursor panD	0.6074	0.139343	782.81	726	614	627	1020	973	27.63	19.66	not.sig
pcaA	BCG_0510c	Mycolic acid synthase pcaA	0.1579	0.139616	1157.52	1392	1222	1268	994	943	167.2	170.21	not.sig
BCG_3091	BCG_3091	Probable transcriptional regulatory protein (probably deoR-family)	0.4099	0.140906	887.81	860	893	707	992	1004	42.89	35.46	not.sig
BCG_0302c	BCG_0302c	Conserved hypothetical protein	0.6625	0.141036	760.25	700	541	766	986	845	14.2	10.02	not.sig
rpfE	BCG_2470c	Probable resuscitation-promoting factor rpfE	0.7934	0.14115	699.35	730	474	445	1012	932	5.53	3.22	not.sig
atsB_2	BCG_3364c	PRobable arylsulfatase atsB	0.2345	0.141317	1022.71	1072	1110	1071	904	964	21.47	20.57	not.sig
BCG_2709c	BCG_2709c	Conserved hypothetical alanine and glycine and valine rich protein	0.544	0.14175	836.72	768	711	1065	712	957	86.59	69.19	not.sig
BCG_3357	BCG_3357	Conserved hypothetical protein	0.3474	0.141761	922.49	882	968	799	975	996	33.66	29.26	not.sig
BCG_1783c	BCG_1783c	Probable membrane protein	0.4581	0.141853	855.1	789	724	964	911	899	44.67	37.26	not.sig
BCG_0234	BCG_0234	Possible oxidoreductase	0.4874	0.14217	853.2	823	794	820	926	907	4.94	3.8	not.sig
glyS	BCG_2371c	Probable glycyl-tRNA synthetase glyS	0.2248	0.14243	1024.23	996	1106	1155	915	959	49.7	48.26	not.sig
BCG_3166	BCG_3166	Probable response regulator	0.2984	0.142614	991.49	1031	971	1178	880	911	95.66	89.24	not.sig
BCG_1554c	BCG_1554c	Conserved membrane protein	0.2223	0.142957	1022.66	1039	1115	1094	903	970	77.71	75.38	not.sig
desA3_1	BCG_3259c	Possible linoleoyl-CoA desaturase	0.277	0.142984	989.97	870	940	1275	977	912	123.41	116.96	not.sig
pgsA2	BCG_1857	Probable CDP-diacylglycerol--glycerol-3-phosphate 3-phosphatidyltransferase pgsA2	0.3177	0.143327	945.18	959	996	868	916	990	45.39	40.84	not.sig
BCG_2429c	BCG_2429c	Conserved hypothetical protein	0.2839	0.14393	966.75	960	1024	1001	905	946	51.72	47.99	not.sig
BCG_2034	BCG_2034	hypothetical regulatory protein	0.3878	0.144703	904.17	905	874	871	931	941	35.46	30.31	not.sig
BCG_3910	BCG_3910	Hypothetical protein	0.2224	0.146254	1056.45	1123	1187	1043	982	956	306.67	296.11	not.sig
BCG_3939c	BCG_3939c	Putative cbxX/cfqX family protein	0.1919	0.147603	1099.17	1232	1182	1157	972	967	49.96	49.49	not.sig
BCG_2196	BCG_2196	Probable conserved integral membrane protein	0.1561	0.148252	1209.45	1602	1213	1307	996	981	87.12	88.89	not.sig
fadA2	BCG_0281	Probable acetyl-CoA acyltransferase fadA2	0.2044	0.148677	1063.16	1145	1170	1083	947	980	56.37	55.16	not.sig
lepB	BCG_2924c	Probable signal peptidase I lepB	0.2409	0.148785	1043.93	1109	1153	1047	968	950	127.56	121.85	not.sig
BCG_2511	BCG_2511	Conserved hypothetical protein	1.2426	0.149218	670.12	617	373	891	908	640	4.47	2.02	not.sig
emrB	BCG_0834c	Possible multidrug resistance integral membrane efflux protein emrB	0.2605	0.149332	1016.76	1075	1023	1101	956	934	60.01	56.75	not.sig
sucC	BCG_1005	Probable succinyl-CoA synthetase (beta chain) sucC	0.2059	0.150344	1064.84	1071	1147	1176	978	961	118.2	116.27	not.sig
BCG_2894	BCG_2894	Conserved hypothetical protein	0.337	0.150377	941.32	956	964	845	957	988	91.06	80.44	not.sig
speE	BCG_2625	Putative spermidine synthase speE	0.4918	0.150396	874.12	741	712	1099	951	896	5.4	4.34	not.sig
BCG_0718c	BCG_0718c	Possible hydrolase	0.232	0.150534	1040.51	1129	1166	947	960	1010	35.58	33.79	not.sig
ethA	BCG_3917c	Monooxygenase ethA	0.1544	0.150704	1141.73	1184	1210	1355	1005	976	84.51	86.6	not.sig
pntAb	BCG_0192	Probable nad(p) transhydrogenase (subunit alpha) pntAb [second part]	0.317	0.152405	955.53	858	890	1201	925	922	128.7	118.88	not.sig
gatC	BCG_3034c	Probable glutamyl-tRNA(gln) amidotransferase (subunit C) gatC	0.6387	0.152506	788.72	732	586	701	1014	951	15.95	11.55	not.sig
glgP	BCG_1390	Probable glycogen phosphorylase glgP	0.1598	0.153739	1135.55	1217	1221	1286	998	974	41.35	42.1	not.sig
trxB1	BCG_1532	Probable thioredoxin trxB1	0.6588	0.154458	813.73	834	741	679	997	835	36.29	25.61	not.sig
PPE18	BCG_1256	PPE family protein	0.4117	0.156051	895.81	839	826	942	946	930	17.64	14.98	not.sig
BCG_3474c	BCG_3474c	Conserved hypothetical protein	0.2156	0.156785	1071.73	1125	1135	1213	941	958	105.43	103.48	not.sig
BCG_2443c	BCG_2443c	Conserved hypothetical protein	0.4569	0.157054	873.73	847	818	719	993	1009	15.01	11.95	not.sig
glgB	BCG_1388c	Probable 1,4-alpha-glucan branching enzyme glgB	0.1356	0.157326	1145.74	1195	1275	1272	1029	975	81.13	83.67	not.sig
BCG_2222	BCG_2222	Probable conserved transmembrane protein	0.2851	0.15767	988.68	1037	1043	907	949	1011	58.64	53.79	not.sig
gyrA_2	BCG_0036	Dna gyrase subunit A gyrA (DNA topoisomerase)	0.1621	0.158727	1122.44	1218	1254	1151	1013	989	63.72	64.2	not.sig
BCG_2553c	BCG_2553c	Probable amino acid decarboxylase	0.1598	0.158973	1158.95	1186	1189	1460	1004	986	34.94	35.99	not.sig
BCG_1664	BCG_1664	Probable two-component system transcriptional regulator	0.1385	0.158994	1174.4	1375	1279	1237	1035	971	808.15	830.5	not.sig
BCG_3245	BCG_3245	Conserved hypothetical protein	0.2485	0.159423	1040.44	1155	1059	1089	928	979	48.89	46.68	not.sig
BCG_2831	BCG_2831	Conserved hypothetical protein	0.5501	0.160058	851.1	898	804	616	1019	949	12.81	9.45	not.sig
fadE18	BCG_1972c	Probable acyl-CoA dehydrogenase fadE18	0.3138	0.160278	955.17	892	967	1017	940	962	36.96	33.64	not.sig
TB39.8	BCG_0050c	Conserved hypothetical protein TB39.8	0.1174	0.160755	1247.84	1554	1297	1373	1055	1002	164.18	171.84	not.sig
mmaA1	BCG_0694c	Methoxy mycolic acid synthase 1 mmaA1	0.2198	0.161742	1060.68	1067	1105	1242	943	960	77.45	76.02	not.sig
alaS	BCG_2578c	Probable alanyl-tRNA synthetase alaS	0.1624	0.162185	1119.45	1188	1228	1206	1011	977	90.66	91.59	not.sig
dlaT	BCG_2231	DlaT, dihydrolipoamide acyltransferase, E2 component of pyruvate dehydrogenase	0.1177	0.162982	1211.81	1420	1301	1314	1060	992	259.26	270.97	not.sig
amt	BCG_2941c	Probable ammonium-transport integral membrane protein amt	0.2742	0.164362	1019.66	994	999	1264	914	945	27.03	25.73	not.sig
BCG_1534	BCG_1534	Probable macrolide-transport ATP-binding protein ABC transporter	0.2486	0.164735	1044.6	1138	1138	988	958	1008	37.18	35.11	not.sig
BCG_0610c	BCG_0610c	Probable monooxygenase	0.2574	0.164812	1012.91	1051	1087	946	963	1021	35.76	33.42	not.sig
pdxH	BCG_2632	Probable pyridoxamine 5'-phosphate oxidase pdxH	0.36	0.164855	929.88	867	928	823	1009	1031	22.96	20	not.sig
rnhB	BCG_2923c	Probable ribonuclease HII protein rnhB	0.2678	0.165306	1022.56	1063	1132	948	981	994	97.88	91.05	not.sig
cstA	BCG_3088	Probable carbon starvation protein A homolog cstA	0.292	0.166042	1007.56	1041	979	1179	897	953	13.82	12.9	not.sig
ctpE	BCG_0960	Probable metal cation transporter atpase P-type ctpE	0.3136	0.166281	968.27	975	985	939	945	998	14.46	12.97	not.sig
rplR	BCG_0770	Probable 50S ribosomal protein L18 rplR	0.2176	0.166428	1058.96	1101	1125	1120	942	1013	143.41	139.57	not.sig
BCG_3601	BCG_3601	Probable dehydrogenase	0.2873	0.166639	1011.92	1099	1074	923	962	1007	22.06	20.19	not.sig
BCG_2181c	BCG_2181c	Probable conserved proline rich membrane protein	0.4282	0.166937	884.6	840	820	752	1024	1003	34.75	28.42	not.sig
esxO	BCG_2369c	Putative ESAT-6 like protein 6	0.2952	0.167193	982.63	907	1006	1086	934	985	188.56	174.94	not.sig
BCG_3749	BCG_3749	Probable conserved membrane protein	0.4188	0.167909	895.6	873	844	768	985	1020	19.65	16.31	not.sig
BCG_3405	BCG_3405	Probable transcriptional regulatory protein (probably merR-family)	0.3323	0.170525	980.85	1045	1042	837	989	999	93.21	82.49	not.sig
rpsI	BCG_3508c	Probable 30S ribosomal protein S9 rpsI	0.378	0.171742	926.15	925	887	860	979	983	62.56	53.83	not.sig
icl	BCG_0507	Isocitrate lyase icl	0.2595	0.172169	1014.25	1017	1099	908	1037	1015	229.93	214.54	not.sig
BCG_2401	BCG_2401	Conserved hypothetical protein	0.2248	0.175172	1049.67	1053	1131	1060	991	1016	68.44	65.97	not.sig
BCG_0741	BCG_0741	Conserved hypothetical protein	0.2028	0.175255	1099.3	1158	1126	1255	969	1001	211.37	209.32	not.sig
BCG_3022	BCG_3022	Possible conserved transmembrane protein	0.3968	0.175931	926.69	989	876	738	1001	1047	21.3	17.81	not.sig
BCG_2827	BCG_2827	Hypothetical protein	0.4926	0.177496	866.23	819	737	847	971	969	31.86	25.58	not.sig
pstS2	BCG_0985c	Periplasmic phosphate-binding lipoprotein pstS2	0.093	0.177685	1292.91	1567	1341	1472	1099	1028	281.24	299.79	not.sig
purC	BCG_0832	Phosphoribosylaminoimidazole-succinocarboxamide synthase purC	0.2115	0.178224	1068.04	1081	1128	1166	955	1017	57.58	56.4	not.sig
BCG_0314	BCG_0314	Conserved hypothetical protein	0.4014	0.178329	916.61	919	863	810	976	1023	17.65	14.73	not.sig
qcrA	BCG_2211	Probable Rieske iron-sulfur protein QcrA	0.1275	0.18039	1166.88	1251	1293	1231	1061	1012	185.64	192.03	not.sig
BCG_1181c	BCG_1181c	Conserved hypothetical protein	0.6472	0.181294	847.11	876	819	579	1077	926	17.95	12.34	not.sig
panB	BCG_2242	Probable 3-methyl-2-oxobutanoate hydroxymethyltransferase PanB	0.1624	0.18155	1148.32	1240	1203	1292	1016	1006	121.58	123.47	not.sig
BCG_3759c	BCG_3759c	Conserved hypothetical protein	0.3222	0.182646	962.2	927	942	996	954	993	19.94	18.05	not.sig
BCG_1599	BCG_1599	Conserved hypothetical protein	0.2688	0.184773	1008.65	1011	1044	1000	970	1019	82.92	77.7	not.sig
BCG_2059c	BCG_2059c	Probable sugar-transport integral membrane protein ABC transporter	0.383	0.184901	953.56	902	864	1158	937	920	25.69	22.71	not.sig
BCG_0322	BCG_0322	Conserved hypothetical protein	0.1403	0.185279	1157.06	1249	1284	1200	1051	1014	126.67	129.66	not.sig
BCG_2879c	BCG_2879c	Probable short-chain type dehydrogenase/reductase	0.2336	0.185546	1064.79	1074	1067	1234	959	1000	57.3	55.75	not.sig
lpqT	BCG_1073c	Putative conserved lipoprotein lpqT	0.1658	0.186088	1138.52	1192	1194	1283	1031	1005	203.83	206.35	not.sig
BCG_1375c	BCG_1375c	Conserved hypothetical protein	0.4671	0.186171	882.67	895	779	666	1046	1061	20.77	16.28	not.sig
grpE	BCG_0390	Probable grpE protein (hsp-70 cofactor)	0.185	0.18637	1110.39	1208	1247	1042	1047	1018	414.73	409.53	not.sig
BCG_0181	BCG_0181	Conserved hypothetical protein	0.2317	0.186558	1037.68	1021	1145	1004	987	1035	48.99	46.88	not.sig
BCG_0534c	BCG_0534c	Hypothetical protein	1.1505	0.187641	618.25	689	268	301	1105	968	4.35	1.18	not.sig
BCG_2583	BCG_2583	Probable proline and glycine rich transmembrane protein	0.2193	0.188104	1075.98	1127	1111	1160	966	1022	44.25	43.14	not.sig
folP1	BCG_3672c	Dihydropteroate synthase 1 folP	0.2307	0.1882	1035.01	976	1103	1074	984	1041	41.68	40.16	not.sig
BCG_3720c	BCG_3720c	Conserved hypothetical protein	0.3443	0.189669	954.72	890	974	796	1057	1071	18.17	15.89	not.sig
pntB	BCG_0193	Probable nad(p) transhydrogenase (subunit beta) pntB	0.1082	0.193727	1262.69	1546	1304	1381	1084	1034	103.74	109.26	not.sig
fadE7	BCG_0437c	Probable acyl-CoA dehydrogenase fadE7	0.3813	0.193954	943.95	964	907	808	1007	1043	14.32	12.06	not.sig
BCG_0656	BCG_0656	Conserved hypothetical protein	0.4165	0.193966	917.01	829	825	857	1036	1052	41.06	34.77	not.sig
BCG_2775c	BCG_2775c	Conserved hypothetical protein	0.6277	0.194836	822.08	751	609	779	1073	937	10.69	7.82	not.sig
BCG_1816	BCG_1816	Probable conserved membrane protein	0.1361	0.19664	1200.21	1480	1325	1102	1096	1027	111.56	113.84	not.sig
PPE8	BCG_0393c	PPE family protein	0.1452	0.197547	1151.88	1250	1299	1122	1074	1026	22.51	22.86	not.sig
BCG_0655	BCG_0655	Conserved hypothetical protein	0.4486	0.19881	925.19	968	892	699	1058	1033	31.63	25.5	not.sig
BCG_3588	BCG_3588	Probable conserved membrane protein	0.1061	0.199187	1219.7	1244	1311	1429	1093	1042	154.63	163.73	not.sig
cyp143	BCG_1817c	Probable cytochrome P450 143 cyp143	0.2156	0.199217	1070.01	1115	1174	1013	999	1054	42.05	40.6	not.sig
BCG_1746	BCG_1746	Probable conserved transmembrane protein	0.1293	0.199322	1232.21	1400	1260	1445	1022	1064	45.94	48.06	not.sig
BCG_0315A	BCG_0315A	Conserved hypothetical protein, antitoxin	0.3	0.199438	990.55	991	1002	900	1010	1053	128.23	116.22	not.sig
BCG_1454c	BCG_1454c	Probable monoxygenase	0.3322	0.199481	970.36	961	955	893	1006	1040	16.59	14.61	not.sig
folE	BCG_3673c	GTP cyclohydrolase i folE	0.2832	0.200343	1000.65	983	1022	972	990	1037	38.36	35.54	not.sig
clpX'	BCG_2680	Possible ATP-dependent protease ATP-binding subunit clpX'	1.1258	0.201781	659.59	663	365	303	1092	1096	5.1	1.55	not.sig
mprA	BCG_1036	Mycobacterial persistence regulator mrpA	0.3364	0.202158	966.3	950	990	772	1042	1094	23.6	20.57	not.sig
BCG_0214	BCG_0214	Probable conserved mce associated protein	0.1205	0.202166	1250.2	1535	1291	1336	1070	1051	179.95	187.77	not.sig
lpqL	BCG_0457	Probable lipoprotein aminopeptidase lpqL	0.1412	0.202771	1207.59	1443	1271	1262	1056	1030	81.42	83.75	not.sig
BCG_3089c	BCG_3089c	Probable conserved integral membrane protein	0.4811	0.205767	876.22	818	692	898	1015	978	25.78	20.97	not.sig
BCG_0485c	BCG_0485c	Possible conserved transmembrane protein	0.2628	0.207834	1019.24	965	1035	1097	973	1029	35.17	33.25	not.sig
dapE	BCG_1262	Probable succinyl-diaminopimelate desuccinylase dapE	0.2247	0.208022	1071.15	1097	1112	1121	980	1049	33.59	32.5	not.sig
BCG_0663c	BCG_0663c	Hypothetical protein	0.319	0.208133	976.03	883	963	954	1025	1060	58.44	53.06	not.sig
BCG_0272c	BCG_0272c	Probable conserved transmembrane protein	0.1857	0.208787	1132.53	1144	1162	1323	1002	1045	31.03	31.23	not.sig
BCG_3713c	BCG_3713c	Conserved hypothetical protein	0.595	0.211174	836.5	808	640	624	1135	1038	12.16	8.77	not.sig
pykA	BCG_1655	Probable pyruvate kinase pykA	0.1026	0.211337	1221.92	1254	1316	1395	1087	1074	77.37	81.96	not.sig
hns	BCG_3915	Possible histone-like protein hns	0.2558	0.213064	1040.06	1080	1070	990	1000	1062	67.18	63.34	not.sig
BCG_2492	BCG_2492	Conserved hypothetical protein	0.3151	0.213168	988.46	936	878	1144	1003	991	130.63	120.12	not.sig
BCG_1860	BCG_1860	Conserved hypothetical protein	0.1524	0.214504	1176.64	1368	1263	1180	1026	1063	81.92	83.11	not.sig
BCG_3875c	BCG_3875c	Conserved hypothetical protein	0.3747	0.21597	959.13	980	917	788	1050	1075	17.18	14.57	not.sig
BCG_2128c	BCG_2128c	Conserved hypothetical protein	0.178	0.217245	1145.92	1122	1094	1421	1076	1036	846.73	857.47	not.sig
rpmC	BCG_0759	Probable 50S ribosomal protein L29 rpmC	0.0927	0.219376	1256.92	1287	1320	1486	1127	1085	561.7	599.48	not.sig
gltS	BCG_3013c	Probable glutamyl-tRNA synthetase gltS	0.1498	0.220105	1183.5	1182	1209	1439	1027	1081	32.98	34.09	not.sig
BCG_0075c	BCG_0075c	Possible oxidoreductase	0.3278	0.22072	1004.83	1034	981	970	1008	1032	24.89	22.33	not.sig
BCG_1475	BCG_1475	Conserved hypothetical protein	0.643	0.222371	835.17	857	643	583	1137	1024	9.22	6.33	not.sig
metS	BCG_1064c	Probable methionyl-trna synthetase metS	0.2011	0.227297	1115.11	1246	1204	1014	1034	1087	28.96	28.2	not.sig
BCG_2290	BCG_2290	Probable conserved transmembrane protein	0.4763	0.227882	913.93	877	842	670	1144	1077	24.83	19.54	not.sig
BCG_0288c	BCG_0288c	Conserved hypothetical protein	0.2736	0.228919	1053.32	1077	1141	953	1043	1057	132.79	123.1	not.sig
csd	BCG_1525	Probable cysteine desulfurase csd	0.1455	0.229375	1171.2	1268	1276	1163	1085	1072	95.05	96.75	not.sig
cmaA2	BCG_0546c	Cyclopropane-fatty-acyl-phospholipid synthase 2 cmaA2	0.1349	0.230456	1221.68	1477	1333	1145	1107	1070	270.2	276.67	not.sig
EBG00001157317	EBG00001157317	SSU_rRNA_archaea	0.0948	0.232242	1270.72	1342	1315	1497	1113	1108	6799.49	7244.95	not.sig
BCG_3223	BCG_3223	Possible glutaredoxin protein	0.187	0.232579	1148.04	1103	1146	1406	1044	1059	164.91	166.79	not.sig
fadE15	BCG_1528c	Probable acyl-CoA dehydrogenase fadE15	0.1631	0.234364	1156.97	1252	1246	1177	1039	1079	34.23	34.5	not.sig
purH	BCG_1011	Probable bifunctional purine biosynthesis protein purH: phosphoribosylaminoimidazolecarboxamide formyltransferase INOSINEMONOPHOSPHATE CYCLOHYDROLASE	0.1271	0.235097	1258.1	1519	1277	1356	1063	1103	39.23	40.86	not.sig
BCG_3774c	BCG_3774c	Conserved hypothetical protein	0.3984	0.235444	947.99	909	866	804	1095	1084	17.92	14.89	not.sig
BCG_3302	BCG_3302	Probable transmembrane carbonic anhydrase	0.2087	0.236956	1080.46	1052	1168	997	1103	1086	49.89	48.23	not.sig
lhr_1	BCG_3325	Probable ATP-dependent helicase lhr	0.1817	0.236957	1158.68	1116	1148	1430	1028	1091	7.62	7.76	not.sig
BCG_1670c	BCG_1670c	Hypothetical protein	0.1534	0.238036	1192.66	1207	1207	1415	1068	1082	134.33	138.37	not.sig
helY	BCG_2112c	Probable ATP-dependent dna helicase helY	0.1543	0.238637	1189.77	1189	1214	1423	1048	1092	16.63	17.17	not.sig
BCG_2857c	BCG_2857c	Conserved hypothetical protein	0.1014	0.239258	1225.83	1269	1336	1324	1110	1101	98.8	104.28	not.sig
BCG_0238c	BCG_0238c	Conserved hypothetical protein	0.1845	0.240303	1126.76	1179	1188	1159	1032	1080	82.82	82.41	not.sig
BCG_1538	BCG_1538	Possible membrane protein	0.2188	0.240593	1115.48	1076	1089	1351	1030	1046	51.2	50.73	not.sig
BCG_3004	BCG_3004	Conserved hypothetical alanine rich protein	0.3644	0.241002	968.02	922	931	830	1080	1090	17.6	15.2	not.sig
rrs	rrs	16S rRNA	0.0911	0.241654	1277.36	1332	1329	1494	1130	1121	6757.31	7214.07	not.sig
rpmA	BCG_2461c	Probable 50S ribosomal protein L27 rpmA	0.2448	0.243119	1085.99	1140	1167	981	1052	1095	137.17	129.72	not.sig
BCG_3677c	BCG_3677c	Hypothetical protein	0.3805	0.245655	955.63	886	923	731	1033	1242	533.7	453.47	not.sig
sugB	BCG_1297	Probable sugar-transport integral membrane protein ABC Transporter sugB	0.2219	0.245903	1088.43	1069	1098	1194	1018	1067	34.49	33.69	not.sig
phoTb	BCG_0873	Probable phosphate-transport ATP-binding protein ABC transporter phoTb [second part]	0.2311	0.247215	1082.14	1096	1096	1110	1017	1093	80.46	77.63	not.sig
BCG_3892c	BCG_3892c	Putative dehydrogenase	0.3073	0.247583	1010.48	880	959	1106	1040	1076	7.87	7.19	not.sig
mce2F	BCG_0640	mce-family protein mce2F	0.1231	0.247939	1254.28	1274	1269	1523	1102	1125	40.07	42.41	not.sig
lytB1	BCG_3451c	Probable lytB-related protein lytB1	0.2636	0.249884	1055.67	1048	1009	1124	1049	1050	39.47	37.29	not.sig
mfd	BCG_1077	Probable transcription-repair coupling factor mfd	0.151	0.250932	1183.78	1228	1239	1305	1059	1097	13.15	13.52	not.sig
betP	BCG_0969	possible glycine betaine transport integral membrane protein betP	0.1418	0.25133	1192.14	1193	1252	1347	1069	1110	29.61	30.63	not.sig
rocD1	BCG_2343c	Probable ornithine aminotransferase (N-terminus part) rocD1	0.5675	0.251411	872.04	842	673	756	1101	1025	6.17	4.43	not.sig
PPE5	BCG_0344c	PPE family protein	0.1808	0.251727	1174.76	1118	1157	1451	1065	1102	8.56	8.75	not.sig
typA	BCG_1227	Possible GTP-binding translation elongation factor typA	0.1866	0.252051	1136.27	1223	1216	1057	1062	1129	23.6	23.22	not.sig
lat'	BCG_3354c	Probable L-lysine-epsilon aminotransferase lat'	0.0635	0.252817	1364.92	1628	1401	1502	1174	1151	230.7	250.89	not.sig
BCG_3268c	BCG_3268c	Probable conserved transmembrane transport protein	0.2472	0.253597	1061.13	992	1108	1032	1072	1104	9.67	9.11	not.sig
lpqX	BCG_1288	Putative lipoprotein lpqX	0.1768	0.25383	1147.08	1209	1196	1187	1041	1107	82.78	82.79	not.sig
glnA2	BCG_2239c	Probable glutamine synthetase glnA2	0.0699	0.25473	1318.87	1401	1387	1522	1166	1139	70.91	77.17	not.sig
BCG_3867c	BCG_3867c	Probable conserved transmembrane protein	0.0939	0.255637	1292	1395	1339	1477	1120	1148	33.09	35.45	not.sig
uvrD1	BCG_1003	Probable ATP dependent dna helicase uvrD1	0.085	0.25636	1282.33	1267	1362	1518	1149	1135	33.95	36.67	not.sig
celA2a	BCG_1149	PRobable cellulase celA2a	0.9126	0.257241	712.38	769	334	341	1258	1123	10.62	5.68	not.sig
BCG_1246c	BCG_1246c	Possible exported protein	0.1169	0.258625	1216.92	1302	1306	1265	1115	1105	82.83	86.31	not.sig
BCG_3397	BCG_3397	Probable transposase fusion protein	0.2798	0.258809	1040.93	951	1004	1170	1021	1065	10.1	9.47	not.sig
BCG_0736	BCG_0736	Putative short-chain type dehydrogenase/reductase	0.1689	0.259484	1157.38	1219	1245	1147	1053	1128	58.57	58.69	not.sig
dnaN_2	BCG_0032	DNA polymerase III subunit beta dnaN	0.1268	0.259649	1240.8	1336	1262	1399	1090	1131	47.98	50.11	not.sig
ansP1	BCG_2144	Probable L-asparagine permease ansP1	0.0809	0.260024	1269.24	1224	1321	1508	1177	1133	126.45	136.07	not.sig
BCG_2621	BCG_2621	Conserved hypothetical protein	0.5237	0.260285	928.33	981	780	693	1162	1068	10.26	7.73	not.sig
atsD	BCG_0712	Possible arylsulfatase atsD	0.0578	0.260581	1331.25	1472	1428	1454	1180	1142	53.15	57.98	not.sig
tpi	BCG_1499	Probable triosephosphate isomerase tpi	0.1751	0.261452	1183.79	1187	1190	1372	1066	1115	44.13	44.92	not.sig
manB	BCG_3286c	Probable phosphomannomutase manB	0.0991	0.262368	1260.6	1214	1273	1527	1161	1146	65.99	70.45	not.sig
BCG_1712c	BCG_1712c	Probable transcriptional regulatory protein	0.5982	0.265823	884.81	874	754	577	1247	1048	3.69	2.5	not.sig
BCG_2008c	BCG_2008c	Conserved hypothetical protein	0.2923	0.265856	1057.73	1064	998	1136	1038	1055	48.5	45.34	not.sig
fadD2	BCG_0308	Probable fatty-acid-CoA ligase fadD2	0.0791	0.266189	1299.36	1364	1363	1471	1146	1168	41.75	45.01	not.sig
lppS	BCG_2539c	Probable conserved lipoprotein lppS	0.0917	0.267381	1283.76	1407	1361	1383	1142	1140	65.41	69.78	not.sig
BCG_1394	BCG_1394	Probable transcriptional regulatory protein	0.0964	0.267851	1274.77	1427	1358	1330	1136	1137	119.42	126.41	not.sig
BCG_1093c	BCG_1093c	Probable transposase (fragment)	0.537	0.268191	900.24	832	702	786	1164	1058	5.28	3.91	not.sig
BCG_2029	BCG_2029	Conserved hypothetical protein	0.731	0.269251	834.77	861	572	442	1292	1172	7.67	4.19	not.sig
BCG_1804c	BCG_1804c	Conserved hypothetical protein	0.2354	0.269278	1105.98	1150	1180	974	1094	1138	62.33	59.19	not.sig
PE12	BCG_1235c	PE family protein	0.2762	0.269622	1069.08	1098	1034	1077	1054	1083	18.72	17.55	not.sig
BCG_0571	BCG_0571	Probable conserved transmembrane protein	0.1546	0.270513	1186.46	1201	1235	1301	1075	1127	25.55	26.14	not.sig
BCG_1892c	BCG_1892c	Possible oxidoreductase	0.1676	0.270778	1178.27	1160	1177	1354	1091	1118	59.82	60.94	not.sig
glnD	BCG_2939c	Probable [protein-PII] uridylyltransferase glnD	0.2684	0.27185	1055.62	1008	1047	1022	1086	1117	13.21	12.25	not.sig
BCG_1906c	BCG_1906c	Conserved hypothetical protein	0.0833	0.272678	1315.64	1459	1371	1442	1154	1169	108.1	115.87	not.sig
BCG_3019	BCG_3019	Hypothetical protein	0.1354	0.27343	1214.72	1212	1264	1359	1097	1150	91.32	94.73	not.sig
glmU	BCG_1075c	Probable UDP-N-acetylglucosamine pyrophosphorylase glmU	0.1033	0.273897	1260.15	1405	1369	1258	1155	1126	89.22	93.75	not.sig
BCG_3937c	BCG_3937c	Possible conserved membrane protein	0.0725	0.274626	1317.84	1466	1391	1414	1160	1174	59.23	63.88	not.sig
pks6a	BCG_0443	Probable membrane bound polyketide synthase pks6a [first part]	0.1337	0.274796	1249.31	1234	1229	1513	1133	1155	32.14	33.76	not.sig
BCG_1331c	BCG_1331c	Probable drugs-transport transmembrane ATP-binding protein ABC transporter	0.1862	0.275129	1158.44	1204	1199	1216	1071	1106	19.14	19.17	not.sig
BCG_1254c	BCG_1254c	Conserved hypothetical protein	0.159	0.275223	1187.31	1107	1154	1438	1104	1149	36.2	37.19	not.sig
pks7	BCG_1700	Probable polyketide synthase pks7	0.0859	0.275638	1298.59	1476	1355	1361	1153	1163	12.39	13.3	not.sig
BCG_3329c	BCG_3329c	Conserved hypothetical protein	0.3615	0.275661	1001.1	979	978	717	1189	1182	9.92	8.28	not.sig
BCG_1127c	BCG_1127c	Conserved hypothetical protein	0.161	0.27729	1173.19	1259	1249	1115	1089	1159	30.19	30.3	not.sig
rbfA	BCG_2858c	Probable ribosome-binding factor A rbfA	0.1242	0.278241	1240.35	1418	1317	1236	1100	1144	111.37	115.4	not.sig
ispD	BCG_3647c	probable 4-diphosphocytidyl-2C-methyl-D-erythritol synthase ispD	0.0297	0.279184	1416.61	1688	1497	1509	1232	1188	259.21	287.37	not.sig
sigMa_2	BCG_0016	Possible alternative rna polymerase sigma factor sigMa [FIRST PART]	0.3983	0.281392	971.78	889	858	985	1081	1056	14.78	12.72	not.sig
mmpS3	BCG_2214c	Probable conserved membrane protein mmpS3	0.1175	0.281639	1221.88	1294	1312	1232	1143	1134	108.04	112.19	not.sig
BCG_1868c	BCG_1868c	Possible haloalkane dehalogenase	0.2053	0.281691	1109.12	1022	1122	1214	1079	1113	43.87	43.25	not.sig
trpB	BCG_1650	Probable tryptophan synthase, beta subunit trpB	0.0514	0.283328	1369.46	1471	1384	1604	1216	1194	137.07	151.15	not.sig
BCG_0889c	BCG_0889c	Hypothetical protein	0.2274	0.283464	1125.34	1165	1093	1190	1067	1114	23.45	22.8	not.sig
dppD	BCG_3721c	Probable dipeptide-transport ATP-binding protein ABC transporter dppD	0.2151	0.284395	1128.93	1153	1133	1164	1064	1132	13.96	13.63	not.sig
BCG_3693	BCG_3693	Probable conserved transmembrane protein	0.2961	0.285483	1067.48	1113	1041	960	1098	1130	8.03	7.26	not.sig
BCG_2301c	BCG_2301c	Conserved hypothetical protein	0.5716	0.285925	899.05	815	657	1058	1045	954	19.41	15.27	not.sig
BCG_3606c	BCG_3606c	Conserved hypothetical protein	0.4592	0.286929	956.74	957	805	722	1202	1143	6.74	5.15	not.sig
BCG_3387c	BCG_3387c	Conserved hypothetical protein	0.339	0.287173	1009.96	962	956	863	1139	1145	40.47	35.85	not.sig
pepQ	BCG_2557c	Putative cytoplasmic peptidase pepQ	0.1221	0.287508	1234.42	1355	1302	1248	1118	1157	56.49	58.63	not.sig
fadD18	BCG_3576c	Probable fatty-acid-CoA ligase fadD18	0.7747	0.291013	840.75	862	558	571	1211	1109	2.07	0.74	not.sig
lipE	BCG_3837	Putative lipase lipE	0.1614	0.292015	1178.34	1260	1241	1104	1114	1177	41.86	42	not.sig
BCG_2839c	BCG_2839c	Hypothetical protein	0.3683	0.292126	995.08	955	909	775	1188	1181	13.32	11.14	not.sig
ctaC	BCG_2216c	Probable transmembrane cytochrome C oxidase (subunit ii) ctaC	0.017	0.292127	1408.54	1499	1492	1640	1235	1202	211.79	238.81	not.sig
BCG_1612	BCG_1612	Conserved hypothetical protein	0.5496	0.293182	889.79	803	612	930	1156	997	26.46	20.9	not.sig
secF	BCG_2609c	Probable protein-export membrane protein secF	0.0233	0.293287	1419.4	1597	1496	1563	1241	1223	90.38	100.9	not.sig
BCG_3359c	BCG_3359c	Conserved hypothetical protein	0.2653	0.293857	1092.27	1147	1032	1091	1082	1111	20.98	19.84	not.sig
mrr	BCG_2549c	Probable restriction system protein mrr	0.2814	0.293973	1081.79	1065	1136	976	1116	1120	26.82	24.68	not.sig
cysA1	BCG_2412c	Probable sulfate-transport ATP-binding protein ABC transporter cysA1	0.1506	0.294021	1221.62	1266	1258	1320	1117	1153	48.57	49.98	not.sig
BCG_1847c	BCG_1847c	Conserved hypothetical protein	0.2067	0.294126	1137.23	1102	1158	1208	1122	1098	161.65	159.63	not.sig
pks9	BCG_1703	Probable polyketide synthase pks9	0.1616	0.295388	1200.86	1327	1231	1191	1109	1152	16.47	16.64	not.sig
BCG_2838c	BCG_2838c	Hypothetical protein	0.211	0.297338	1176.61	1086	1123	1449	1121	1122	17.5	17.61	not.sig
BCG_0321	BCG_0321	Conserved hypothetical protein	0.1021	0.297881	1244.01	1230	1356	1310	1152	1178	79.99	84.33	not.sig
BCG_1558	BCG_1558	Conserved hypothetical protein	0.328	0.29801	1040.8	1070	987	826	1172	1170	30.48	26.97	not.sig
BCG_0412c	BCG_0412c	Probable carbon monoxyde dehydrogenase (small chain)	0.7826	0.299501	847.72	926	533	581	1222	1089	2.41	0.9	not.sig
lppJ	BCG_2099	Possible lipoprotein LppJ	0.0912	0.300244	1255.82	1256	1370	1312	1176	1171	175.11	185.71	not.sig
BCG_0105	BCG_0105	Conserved hypothetical protein	0.1601	0.300888	1218.9	1170	1164	1459	1151	1164	25.84	26.65	not.sig
gnd2	BCG_1183	Probable 6-phosphogluconate dehydrogenase, decarboxylating gnd2	0.1999	0.301136	1159.57	1221	1219	1084	1119	1158	31.06	30.42	not.sig
BCG_2699c	BCG_2699c	Probable antibiotic-transport integral membrane leucine and alanine and valine rich protein ABC transporter	0.3517	0.301352	1033.58	1016	983	958	1138	1078	19.2	16.89	not.sig
lprN	BCG_3559c	Possible mce-family lipoprotein lprN	0.0442	0.301848	1345.13	1371	1450	1488	1215	1214	80.3	88.41	not.sig
BCG_0341	BCG_0341	Conserved hypothetical protein	0.1136	0.304027	1265.3	1345	1300	1345	1150	1193	126.71	132.95	not.sig
pta	BCG_0447	Probable phosphate acetyltransferase pta	0.1835	0.30404	1166.96	1242	1233	1024	1140	1203	18.83	18.48	not.sig
rpmG1	BCG_2076c	Probable ribosomal protein L33	0.2992	0.304328	1070.79	1057	1026	1073	1083	1116	94.57	87.37	not.sig
desA3_2	BCG_3352c	Possible linoleoyl-CoA desaturase desA3	0.0736	0.304586	1335.03	1412	1318	1533	1220	1206	121.41	131.59	not.sig
BCG2312	BCG_2312	Probable haloalkane dehalogenase	0.1658	0.30571	1177.58	1226	1242	1123	1108	1192	37.59	37.66	not.sig
BCG_0185	BCG_0185	Putative quinone oxidoreductase	0.1995	0.306748	1144.57	1137	1152	1182	1088	1165	26.27	25.9	not.sig
BCG_2010c	BCG_2010c	Conserved hypothetical protein	0.6062	0.307698	902.28	935	623	605	1280	1175	10.27	6.95	not.sig
BCG_3589c	BCG_3589c	Possible siderophore-binding protein	0.2117	0.307893	1147.24	1164	1139	1203	1078	1154	39.68	38.98	not.sig
BCG_1250	BCG_1250	Probable proline dehydrogenase	0.4211	0.308239	1039.42	923	835	1369	1128	982	7.11	6.29	not.sig
BCG_2888	BCG_2888	Conserved hypothetical protein	0.4902	0.309942	935.37	854	758	835	1191	1073	26.21	20.97	not.sig
PE27A	BCG_3041c	PE family protein	0.9831	0.310577	764.18	796	336	561	1273	1044	6.13	3.35	not.sig
metC	BCG_3410	Probable O-acetylhomoserine sulfhydrylase metC	0.0698	0.31236	1347.7	1486	1376	1469	1213	1208	103.89	113.02	not.sig
BCG_1803c	BCG_1803c	Hypothetical protein	0.0966	0.312825	1341.62	1545	1340	1448	1167	1226	51.23	54.53	not.sig
BCG_0473	BCG_0473	Conserved hypothetical protein	0.1528	0.312878	1188.09	1206	1261	1168	1111	1197	51.69	52.38	not.sig
PPE26	BCG_1821	PPE family protein	0.0134	0.313011	1410.45	1524	1519	1531	1262	1233	124.45	139.76	not.sig
BCG_1101c	BCG_1101c	Conserved hypothetical protein	0.1416	0.313395	1212.43	1253	1286	1215	1145	1166	63.26	64.78	not.sig
BCG_3496c	BCG_3496c	Possible transposase	0.0995	0.313751	1286.59	1227	1305	1521	1173	1221	29.62	31.74	not.sig
BCG_2826	BCG_2826	Hypothetical protein	0.268	0.315171	1101.05	1132	1025	1114	1112	1124	61.28	58.06	not.sig
BCG_1927c	BCG_1927c	Conserved hypothetical protein	0.3535	0.315249	1026.61	984	984	805	1197	1190	23.2	20.03	not.sig
BCG_1081	BCG_1081	Hypothetical protein	0.3572	0.315951	1019.68	995	934	733	1256	1228	16.42	13.78	not.sig
BCG_1756	BCG_1756	Conserved hypothetical protein	1.3456	0.31613	780.44	785	391	692	1277	891	1.93	0.6	not.sig
smc	BCG_2943c	Probable chromosome partition protein smc	0.0318	0.317166	1399.9	1556	1460	1526	1237	1238	27.49	30.68	not.sig
tesB2	BCG_2630c	Probable acyl-CoA thioesterase II tesB2	0.1459	0.318702	1268.6	1429	1243	1339	1147	1195	37.4	38.62	not.sig
BCG_2060c	BCG_2060c	Probable sugar-binding lipoprotein	0.2385	0.319087	1120.79	1156	1101	1052	1124	1173	12.25	11.7	not.sig
EBG00001157324	EBG00001157324	tRNA	0.3281	0.320504	1026.72	933	937	1011	1126	1136	104.75	94.55	not.sig
mtn	BCG_0124	Probable bifunctional mta/sah nucleosidase mtn	0.1538	0.321622	1223.23	1185	1218	1371	1148	1200	32.65	33.6	not.sig
BCG_3348c	BCG_3348c	Possible transferase	0.0841	0.321778	1273.32	1303	1386	1294	1170	1219	44.45	47.35	not.sig
BCG_2358	BCG_2358	Hypothetical protein	0.1661	0.324443	1187.95	1198	1220	1209	1123	1191	29.85	30.1	not.sig
BCG_1021	BCG_1021	Conserved hypothetical protein	0.3757	0.324811	1011.19	999	873	829	1199	1185	23.68	20.09	not.sig
lppT	BCG_1831	Probable lipoprotein lppT	0.5439	0.324955	938.18	901	707	995	1131	984	24.52	19.61	not.sig
BCG_2071c	BCG_2071c	Conserved hypothetical protein	0.2019	0.326311	1166.64	1194	1226	1076	1157	1183	17.45	17.04	not.sig
BCG_2134	BCG_2134	Conserved hypothetical protein	0.4381	0.326635	993.42	1005	838	650	1316	1237	20.26	15.95	not.sig
pdc	BCG_0905c	Probable pyruvate or indole-3-pyruvate decarboxylase pdc	0.1663	0.326951	1198.08	1235	1223	1210	1125	1199	21.1	21.26	not.sig
BCG_3323c	BCG_3323c	Conserved hypothetical protein	0.2429	0.328382	1096.65	1025	1086	1055	1134	1187	18.56	17.65	not.sig
BCG_1380c	BCG_1380c	Possible adenylate cyclase	0.178	0.328798	1190.5	1236	1191	1222	1129	1176	17.06	17.13	not.sig
BCG_1337	BCG_1337	Hypothetical protein	0.1173	0.329883	1273.16	1460	1307	1239	1163	1207	18.69	19.48	not.sig
bcp	BCG_2542	Probable bacterioferritin comigratory protein bcp	0.1894	0.330423	1164.88	1151	1159	1221	1106	1189	46.33	46.14	not.sig
BCG_1265	BCG_1265	Conserved hypothetical protein	0.2055	0.331485	1135.23	1105	1160	1041	1159	1215	44.06	42.76	not.sig
moaD2	BCG_0920c	Putative molybdenum cofactor biosynthesis protein D 2 moaD2	0.3551	0.331758	1032.15	914	796	1261	1158	1066	56.47	50.91	not.sig
BCG_0225	BCG_0225	Probable conserved transmembrane protein	0.1563	0.332745	1251.08	1233	1225	1437	1168	1201	52.81	54.57	not.sig
metK	BCG_1453	Probable S-adenosylmethionine synthetase metK	0.0346	0.335939	1389.5	1562	1487	1433	1240	1241	85.66	94.56	not.sig
leuA	BCG_3770	2-isopropylmalate synthase leuA	0.0091	0.336085	1424.96	1557	1527	1517	1284	1255	56.31	63.43	not.sig
BCG_2445c	BCG_2445c		0.5253	0.337164	944.33	912	719	658	1298	1222	8.2	5.99	not.sig
BCG_1837c	BCG_1837c	Conserved hypothetical protein	0.2543	0.338114	1119.04	1111	1079	1109	1141	1156	46.65	44.41	not.sig
BCG_2721c	BCG_2721c	Conserved hypothetical protein	0.0833	0.339837	1314.5	1391	1380	1386	1178	1245	182.33	194.89	not.sig
cyp135A1	BCG_0366c	Possible cytochrome P450 135A1 cyp135A1	0.2355	0.341115	1132.13	1089	1083	1212	1132	1147	11.57	11.26	not.sig
dgt	BCG_2367c	Probable deoxyguanosine triphosphate triphosphohydrolase dgt	0.1559	0.34432	1252.33	1220	1202	1462	1179	1209	17.54	18.2	not.sig
ribA1	BCG_1979	Probable Riboflavin biosynthesis protein ribA1 (GTP cyclohydrolase II)	0.4618	0.349868	974.39	878	801	977	1169	1069	4.42	3.55	not.sig
BCG_2017	BCG_2017	Hypothetical protein	0.0454	0.350844	1441.98	1765	1433	1484	1242	1313	26.67	29.41	not.sig
BCG_3852	BCG_3852	Putative oxidoreductase	0.0766	0.351841	1305.61	1363	1411	1321	1192	1247	45.31	48.54	not.sig
pdhC	BCG_2515c	Probable dihydrolipoamide S-acetyltransferase E2 component pdhC	0.0359	0.352985	1381.99	1553	1491	1387	1245	1248	85.91	94.68	not.sig
PPE66	BCG_3798c	PPE family protein	0.385	0.355224	1038.02	1061	895	757	1288	1239	16.03	13.32	not.sig
zwf2	BCG_1508c	Probable glucose-6-phosphate 1-dehydrogenase zwf2	0.0583	0.355915	1354.88	1500	1436	1374	1208	1267	36.21	39.37	not.sig
BCG_0851c	BCG_0851c	Conserved hypothetical protein	0.0384	0.356666	1383.98	1390	1447	1566	1234	1295	45.02	50.19	not.sig
UvrD2	BCG_3222c	Probable dna helicase ii homolog uvrD2	0.0912	0.357748	1343.32	1544	1360	1382	1193	1251	17.21	18.38	not.sig
PPE2	BCG_0294c	PPE family protein	0.0818	0.357929	1295.41	1326	1365	1340	1190	1260	35.04	37.51	not.sig
BCG_1076	BCG_1076	Probable transcriptional regulatory protein (probably tetR-family)	0.1824	0.359794	1200.97	1047	1113	1465	1184	1216	27.51	28.07	not.sig
BCG_3748	BCG_3748	Probable conserved transmembrane protein	0.0719	0.360812	1345.7	1446	1398	1420	1200	1273	33.11	35.77	not.sig
BCG_2584	BCG_2584	Conserved hypothetical protein	0.0796	0.361914	1305.51	1414	1445	1226	1223	1229	154.46	164.3	not.sig
echA5	BCG_0724	Probable enoyl-CoA hydratase echA5	0.2606	0.363393	1114.43	1131	1092	888	1227	1254	14.25	13.09	not.sig
fadE20	BCG_2737c	Probable acyl-CoA dehydrogenase fadE20	0.0721	0.363675	1335.16	1387	1390	1425	1219	1261	42.35	45.88	not.sig
BCG_0094	BCG_0094	Possible oxidoreductase	0.3229	0.363842	1045.77	948	938	809	1297	1283	10.87	9.28	not.sig
erg3	BCG_1848	Membrane-bound C-5 Sterol desaturase erg3	0.0488	0.363861	1355.2	1305	1405	1540	1243	1293	57.14	62.9	not.sig
BCG_2648c	BCG_2648c	Possible transcriptional regulatory protein	0.1691	0.366338	1239.02	1340	1193	1277	1165	1224	29.14	29.48	not.sig
BCG_2278	BCG_2278	Conserved hypothetical protein	0.2531	0.367595	1097.89	985	1040	1093	1195	1184	33.06	31.33	not.sig
fic	BCG_3699c	Possible cell filamentation protein fic	0.1569	0.367828	1209.63	1205	1255	1193	1171	1225	39.45	39.93	not.sig
BCG_0807c	BCG_0807c	Putative transposase (fragment)	0.1645	0.369009	1264.29	1258	1232	1427	1198	1213	98.01	100.89	not.sig
BCG_0998	BCG_0998	Possible formamidopyrimidine-DNA glycosylase	0.5665	0.370127	972.17	1004	743	744	1249	1179	4.09	2.86	not.sig
BCG_0222	BCG_0222	Conserved hypothetical protein	0.301	0.37187	1070.92	941	992	1088	1183	1161	15.4	14.22	not.sig
BCG_2907c	BCG_2907c	Probable resolvase	0.1122	0.372241	1310.99	1496	1326	1308	1186	1249	35.14	36.83	not.sig
BCG_0601	BCG_0601	Probable conserved transmembrane protein	0.1073	0.372461	1319.01	1416	1308	1419	1207	1252	51.12	54.03	not.sig
nirD	BCG_0291	Probable nitrite reductase [NAD(P)H] small subunit nirD	0.249	0.375467	1156.21	1079	1072	1295	1175	1167	32.59	31.58	not.sig
BCG_0869c	BCG_0869c	Probable conserved exported protein	0.358	0.376005	1056.23	1035	869	1098	1181	1112	9.79	8.71	not.sig
BCG_2547	BCG_2547	Hypothetical protein	0.3433	0.376622	1048.72	997	913	831	1285	1257	40.69	35.22	not.sig
PE23	BCG_2349	PE family protein	0.0215	0.3784	1428.52	1467	1468	1660	1254	1311	42.4	47.99	not.sig
BCG_1543	BCG_1543	Probable membrane protein	0.0717	0.378608	1303.53	1331	1410	1299	1203	1279	48.42	51.93	not.sig
ureC	BCG_1886	Urease alpha subunit ureC	0.1426	0.380265	1221.47	1257	1272	1143	1182	1256	16.7	16.97	not.sig
EBG00001157362	EBG00001157362	tmRNA	0.0922	0.380829	1287.78	1366	1348	1247	1251	1230	8272.48	8759.18	not.sig
fadE22	BCG_3086c	Probable acyl-CoA dehydrogenase fadE22	0.2175	0.380992	1150.24	1050	1049	1280	1185	1196	10.47	10.29	not.sig
BCG_3121	BCG_3121	Conserved hypothetical protein	0.0771	0.381881	1323.9	1306	1382	1418	1221	1297	31.39	33.79	not.sig
BCG_3611	BCG_3611	Conserved hypothetical protein	0.1301	0.384098	1256.47	1261	1314	1279	1194	1236	72.62	75.17	not.sig
BCG_2706c	BCG_2706c	Probable conserved integral membrane alanine and leucine rich protein	0.0882	0.386331	1331.03	1495	1381	1302	1209	1277	56.67	60.23	not.sig
BCG_2543c	BCG_2543c	Conserved hypothetical protein	0.0964	0.386667	1275.71	1283	1354	1276	1196	1272	25.52	26.96	not.sig
rpsS	BCG_0755	Probable 30S ribosomal protein S19 rpsS	0.0384	0.386727	1351.63	1396	1484	1337	1263	1284	325.6	357.01	not.sig
BCG_2906c	BCG_2906c	Putative transposase	0.2523	0.387851	1124.48	1030	960	1287	1201	1160	16.9	16.27	not.sig
pstA2	BCG_0990	Phosphate-transport integral membrane ABC Transporter pstA2	0.0424	0.388104	1394.58	1365	1377	1718	1260	1276	57.83	65.08	not.sig
echA18	BCG_3445	Probable enoyl-CoA hydratase echA18	0.0805	0.389408	1376.92	1379	1366	1628	1261	1266	28.95	31.92	not.sig
phoTa	BCG_0872	Probable phosphate-transport ATP-binding protein ABC transporter phoTa [first part]	0.0475	0.389884	1420.86	1522	1414	1590	1264	1327	56.81	62.87	not.sig
BCG_2514	BCG_2514	Conserved hypothetical protein	0.0028	0.391215	1476.16	1674	1562	1516	1308	1337	168.98	190.46	not.sig
BCG_0812c	BCG_0812c	Conserved hypothetical protein	0.1534	0.39234	1221.98	1295	1236	1092	1230	1262	98.23	98.87	not.sig
lpqI	BCG_0275	Probable conserved lipoprotein lpqI	0.0702	0.394733	1360.35	1315	1294	1647	1281	1282	37.19	41.03	not.sig
yrbE4B	BCG_3564c	Conserved hypothetical integral membrane protein yrbE4B	0.1946	0.395954	1158.86	1100	1181	1023	1228	1271	25.77	25.08	not.sig
BCG_3553	BCG_3553	Hypothetical protein	0.0556	0.396195	1417.12	1527	1344	1672	1272	1291	216.67	240.55	not.sig
BCG_2837c	BCG_2837c	Hypothetical protein	0.1225	0.396648	1352.52	1456	1140	1625	1299	1268	30.67	32.82	not.sig
BCG_2508c	BCG_2508c	Hypothetical alanine rich protein	0.5879	0.396962	953.94	899	734	767	1311	1119	7.05	5.13	not.sig
BCG_2146c	BCG_2146c	Probable oxidoreductase	0.0619	0.397251	1322.16	1314	1443	1326	1238	1294	55.76	60.25	not.sig
BCG_0298c	BCG_0298c	Posible transcriptional regulatory protein	0.2578	0.397317	1111.37	1018	1060	1087	1187	1211	8.81	8.27	not.sig
BCG_1327c	BCG_1327c	Hypothetical protein	0.3774	0.398126	1055.73	1013	884	705	1403	1361	8.49	6.72	not.sig
BCG_3827	BCG_3827	Hypothetical protein	0.3578	0.399054	1050.01	949	925	978	1205	1212	16.44	14.37	not.sig
BCG_1425c	BCG_1425c	Possible membrane protein	0.0431	0.399483	1400.24	1577	1485	1379	1257	1315	64.42	70.57	not.sig
BCG_1112	BCG_1112	Putative integrase (fragment)	0.145	0.40097	1247	1203	1234	1332	1218	1250	66.4	68.46	not.sig
BCG_3854	BCG_3854	Probable conserved transmembrane protein	0.1108	0.40146	1276.64	1238	1322	1331	1225	1269	13.63	14.41	not.sig
esxT	BCG_3510c	Conserved hypothetical protein	0.5578	0.401517	964.5	967	650	818	1271	1186	7.62	5.71	not.sig
phoP	BCG_0809	Possible two component system response transcriptional positive regulator phoP	0.0316	0.404792	1381.41	1450	1520	1346	1290	1308	128.63	141.74	not.sig
BCG_2213c	BCG_2213c	Probable conserved transmembrane protein	0.0337	0.40503	1467.68	1681	1459	1556	1307	1351	45.35	50.46	not.sig
EBG00001157335	EBG00001157335	tRNA	0.6336	0.406508	983.54	1020	767	621	1417	1198	12.63	8.76	not.sig
BCG_0431c	BCG_0431c	Possible secreted protein	0.2094	0.407302	1174.03	1146	1151	1126	1217	1232	20.8	20.31	not.sig
birA	BCG_3308c	Possible bifunctional protein birA: biotin operon repressor biotin--[acetyl-coa-carboxylase] synthetase	0.1506	0.408239	1227.86	1279	1280	1054	1236	1299	34.55	34.65	not.sig
BCG_0562c	BCG_0562c	Possible conserved membrane protein	0.1552	0.412992	1238.12	1262	1217	1240	1214	1258	30.68	31.1	not.sig
BCG_1946c	BCG_1946c	Hypothetical protein	0.1278	0.414627	1251.4	1263	1285	1225	1204	1281	39.4	40.63	not.sig
BCG_0844c	BCG_0844c	Conserved hypothetical protein	0.2197	0.415518	1144.24	1066	1097	1069	1233	1264	17.81	17.12	not.sig
BCG_1015	BCG_1015	Probable integral membrane protein	0.107	0.417209	1365.28	1353	1324	1572	1301	1286	43.38	46.88	not.sig
PPE56d	BCG_3420c	PPE family protein [third part]	0.034	0.418782	1456.35	1677	1453	1492	1319	1354	9.97	11.17	not.sig
BCG_1161c	BCG_1161c	Conserved membrane protein	0.0508	0.419259	1396.67	1438	1427	1506	1282	1336	28.11	30.97	not.sig
dut	BCG_2710c	Putative deoxyuridine 5'-triphosphate nucleotidohydrolase dut	0.0665	0.41927	1406.64	1423	1394	1613	1305	1309	56.27	62.38	not.sig
BCG_3767c	BCG_3767c	Conserved hypothetical protein	0.1294	0.419765	1265.02	1328	1292	1223	1210	1274	22.16	22.9	not.sig
BCG_1967c	BCG_1967c	Probable short-chain type dehydrogenase/reductase	0.0524	0.420087	1389.34	1311	1416	1583	1306	1340	27.92	31.03	not.sig
BCG_2039c	BCG_2039c	Conserved hypothetical protein	0.1312	0.420383	1289.72	1211	1208	1483	1267	1289	30.55	32.09	not.sig
BCG_2537c	BCG_2537c	Hypothetical protein	0.1818	0.421029	1235.83	1285	1195	1245	1224	1231	27.14	27.29	not.sig
BCG_2018	BCG_2018	Conserved hypothetical protein	0.1011	0.421095	1321.12	1419	1334	1318	1231	1307	34.14	36.09	not.sig
BCG_2765	BCG_2765	Conserved hypothetical protein	0.4902	0.421468	1020.27	988	815	1025	1206	1088	10.41	8.47	not.sig
BCG_1287c	BCG_1287c	Probable transmembrane protein	0.5454	0.423513	998.35	963	751	685	1453	1243	2.56	1.57	not.sig
BCG_0913c	BCG_0913c	Probable dna helicase	0.0119	0.423558	1509.62	1793	1514	1515	1350	1395	21.84	24.63	not.sig
BCG_3053	BCG_3053	Conserved hypothetical protein	0.1615	0.425019	1224.98	1281	1230	1080	1253	1287	34.86	34.82	not.sig
BCG_3500c	BCG_3500c	Possible conserved transmembrane protein	0.1416	0.425751	1242.64	1275	1267	1134	1229	1312	35.97	36.49	not.sig
BCG_0388	BCG_0388	Hypothetical protein	0.1357	0.428635	1250.76	1277	1287	1165	1239	1288	37.67	38.49	not.sig
fadD6	BCG_1266	Probable fatty-acid-CoA ligase fadD6	0.1288	0.42927	1260.14	1321	1343	1051	1276	1322	20.76	21.1	not.sig
ctpG	BCG_2009c	Probable metal cation transporter P-type atpase G ctpG	0.1413	0.430553	1243.67	1273	1295	1103	1248	1305	11.41	11.56	not.sig
BCG_0563	BCG_0563	Possible methyltransferase/methylase (fragment)	0.3312	0.431857	1105.56	1108	970	846	1331	1314	12.44	10.82	not.sig
BCG_3850	BCG_3850	Hypothetical protein	0.1723	0.432509	1221.37	1291	1224	984	1295	1330	52.84	51.86	not.sig
BCG_1793c	BCG_1793c	Conserved hypothetical protein	0.116	0.432902	1271.71	1317	1303	1183	1255	1303	24.93	25.85	not.sig
BCG_1576	BCG_1576	Probable glycosyltransferase	0.1469	0.433521	1250.67	1196	1237	1300	1226	1296	12.48	12.82	not.sig
fbpB	BCG_1923c	secreted antigen 85-B fbpB	0.0309	0.433591	1425.83	1702	1522	1266	1337	1324	202.12	221.98	not.sig
acpA	BCG_0064	Probable acyl carrier protein acpA (ACP)	0.3328	0.434855	1104.03	1087	997	869	1300	1300	18.65	16.41	not.sig
BCG_0083	BCG_0083	Conserved hypothetical protein	0.2539	0.435553	1220.74	1003	1037	1571	1212	1323	33.29	33.1	not.sig
fadE32	BCG_3627	Probable acyl-CoA dehydrogenase fadE32	0.5932	0.435668	1003.73	1033	761	791	1330	1162	1.19	0.51	not.sig
BCG_3896	BCG_3896	Transcriptional regulatory protein (probably araC-family)	0.1308	0.436949	1293.75	1308	1268	1348	1244	1302	19.99	20.81	not.sig
BCG_3893c	BCG_3893c	Transcriptional regulatory protein (probably tetR-family)	0.64	0.43792	1019.81	1007	954	879	1286	995	5.06	3.58	not.sig
BCG_1113	BCG_1113	Possible integrase (fragment)	0.3301	0.442386	1079.3	1024	891	1009	1278	1218	56.28	50.84	not.sig
polA	BCG_1667	DNA polymerase I polA	0.0019	0.443657	1459.56	1454	1440	1738	1349	1334	28.21	32.5	not.sig
lhr_2	BCG_3361	Probable atp-dependent helicase lhr	0.0587	0.444226	1398.96	1550	1412	1392	1302	1345	7.77	8.53	not.sig
BCG_2551c	BCG_2551c	Conserved hypothetical protein	0.1082	0.444718	1360.5	1313	1250	1606	1315	1332	28.6	30.81	not.sig
BCG_2129c	BCG_2129c	Conserved hypothetical protein	0.0163	0.44549	1422	1323	1455	1610	1356	1375	23.46	26.55	not.sig
ctpA	BCG_0125	Probable cation transporter p-type atpase A ctpA	0.0771	0.44604	1352.84	1501	1400	1274	1275	1321	20	21.45	not.sig
dhaA	BCG_2602	Possible haloalkane dehalogenase dhaA	0.1417	0.446306	1260.67	1271	1332	1154	1252	1298	26.04	26.49	not.sig
dnaJ2	BCG_2387c	Probable chaperone protein dnaJ2	0.0031	0.447769	1460.4	1571	1553	1463	1351	1371	63.31	71.4	not.sig
BCG_2577c	BCG_2577c	Conserved hypothetical protein	0.1013	0.448503	1334.88	1388	1342	1360	1266	1320	39	41.43	not.sig
BCG_3455	BCG_3455	Possible transposase	0.3202	0.449732	1115.15	1090	991	798	1408	1347	5.93	4.98	not.sig
prrB	BCG_0954c	Two component sensor histidine kinase prrB	0.0124	0.45056	1491.59	1749	1539	1436	1354	1396	29.94	33.54	not.sig
BCG_0157	BCG_0157	Hypothetical protein	0.2015	0.451003	1195.4	1176	1163	1111	1246	1285	29.93	29.34	not.sig
BCG_0728c	BCG_0728c	Conserved hypothetical threonine rich protein	0.1696	0.451187	1240.26	1216	1172	1284	1268	1263	35.93	36.42	not.sig
BCG_1978	BCG_1978	Probable oxidoreductase	0.3099	0.451391	1122.94	1094	1029	904	1326	1290	10.09	9	not.sig
kdpF	BCG_1086	Probable membrane protein kdpF	0.6907	0.451472	974.01	928	575	541	1616	1455	6.48	3.08	not.sig
BCG_2332	BCG_2332	Conserved hypothetical protein	0.2183	0.452589	1195.04	1002	921	1536	1333	1235	29.48	29.67	not.sig
BCG_3356c	BCG_3356c	Probable transcriptional regulatory protein (probably asnC-family)	0.0353	0.453036	1462.92	1599	1457	1535	1345	1386	52.85	58.69	not.sig
moaA1	BCG_3134	Probable molybdenum cofactor biosynthesis protein A moaA1	0.2477	0.453446	1177.53	1091	1017	1315	1274	1204	8.57	8.35	not.sig
BCG_3974c	BCG_3974c	Conserved hypothetical protein	0.0588	0.454895	1398.46	1433	1418	1470	1318	1356	32.99	36.02	not.sig
BCG_0651	BCG_0651	Possible resolvase	0.0558	0.455689	1392.49	1319	1407	1538	1324	1380	32.12	35.46	not.sig
BCG_1672	BCG_1672	Possible drug efflux membrane protein	0.012	0.457641	1491.27	1595	1472	1690	1329	1385	21.04	23.99	not.sig
sapM	BCG_3375	Possible acid phosphatase	0.0253	0.457943	1384.74	1417	1506	1341	1309	1355	63.99	70.8	not.sig
aglA	BCG_2491	Probable alpha-glucosidase aglA	0.0451	0.45885	1370.88	1374	1471	1358	1310	1344	26.49	29.05	not.sig
BCG_3951c	BCG_3951c	Possible conserved membrane protein [first part]	0.2189	0.458932	1179.02	1114	1119	1142	1250	1275	4.2	4.04	not.sig
bioD	BCG_1623	Probable dethiobiotin synthetase bioD	0.2631	0.460454	1213.62	1062	1014	1496	1317	1210	9.01	8.9	not.sig
BCG_1492	BCG_1492	Conserved membrane protein	0.0226	0.464081	1465.68	1609	1464	1511	1363	1388	19.78	22.24	not.sig
BCG_2891c	BCG_2891c	Probable conserved transmembrane protein	0.0311	0.464232	1403.91	1617	1533	1224	1321	1343	67.92	74.3	not.sig
BCG_2574c	BCG_2574c	Conserved hypothetical protein	0.2195	0.465337	1198.18	1133	1171	1196	1259	1234	21.58	21.31	not.sig
BCG_2057c	BCG_2057c	Probable sugar-transport ATP-binding protein ABC transporter	0.2414	0.4661	1186.23	1161	1201	903	1361	1335	7.11	6.55	not.sig
trpG_2	BCG_0043	Possible anthranilate synthase component II trpG	0.0191	0.466217	1475.4	1515	1493	1591	1379	1404	36.86	41.48	not.sig
BCG_1001c	BCG_1001c	Probable mycolyl transferase	0.1605	0.466668	1269.59	1197	1198	1363	1293	1301	47.92	49.12	not.sig
BCG_1495	BCG_1495	Hypothetical protein	0.1747	0.467635	1307.29	1339	1256	1385	1313	1246	93.48	95.92	not.sig
upp	BCG_3374c	Probable uracil phosphoribosyltransferase upp	0.2555	0.469509	1166.57	1135	1031	1161	1287	1227	14.95	14.29	not.sig
PE9	BCG_1147	PE family protein	0.3963	0.469595	1062.83	952	877	897	1357	1278	5.72	4.81	not.sig
BCG_3786	BCG_3786	Putative dehydrogenase	0.1203	0.470076	1293.95	1247	1270	1342	1283	1329	12.41	13.03	not.sig
BCG_2700c	BCG_2700c	Probable antibiotic-transport integral membrane leucine and valine rich protein ABC transporter	0.3273	0.473884	1112.73	1078	947	1027	1314	1217	7.22	6.49	not.sig
fum	BCG_1158c	Probable fumarase fum (Fumarate hydratase)	0.0755	0.47472	1338.72	1402	1379	1256	1320	1339	50.71	53.89	not.sig
dppC	BCG_3722c	Probable dipeptide-transport integral membrane protein ABC transporter dppC	0.3679	0.475518	1120.9	1046	989	1174	1265	1141	4.88	4.42	not.sig
guaB3	BCG_3480c	Probable inosine-5'-monophosphate dehydrogenase guaB3	0.0694	0.476371	1419.25	1641	1406	1357	1322	1381	18.32	19.8	not.sig
mesTa	BCG_3201c	Probable epoxide hydrolase mesTa [first part]	0.4068	0.477703	1216.09	1083	1005	1594	1344	1100	2.75	2.7	not.sig
PE_PGRS40	BCG_2385	PE-PGRS family protein	0.3913	0.478226	1104.37	1040	831	610	1674	1558	10.97	8.15	not.sig
BCG_1976	BCG_1976	Possible oxygenase	0.0892	0.478593	1358.54	1348	1338	1424	1312	1372	6.45	6.98	not.sig
BCG_1738	BCG_1738	Conserved hypothetical protein	0.133	0.480448	1275.6	1264	1278	1235	1269	1333	27.89	28.58	not.sig
PPE61	BCG_3596	PPE family protein	0.1298	0.481166	1358.93	1349	1205	1539	1371	1341	9.16	9.76	not.sig
BCG_2534	BCG_2534	Hypothetical protein	0.0979	0.483381	1316.86	1282	1328	1327	1291	1357	43.86	46.43	not.sig
BCG_0371	BCG_0371	Conserved hypothetical protein	0.0713	0.486211	1359.62	1318	1364	1405	1334	1378	26.66	28.85	not.sig
BCG_0460c	BCG_0460c	Conserved hypothetical protein	0.0615	0.488592	1431.06	1382	1393	1597	1391	1398	18.98	21.02	not.sig
BCG_0581c	BCG_0581c	Probable integral membrane protein	0.0955	0.488632	1348.87	1543	1403	1113	1325	1379	18.54	19.32	not.sig
BCG_3320c	BCG_3320c	Probable transcriptional regulatory protein (probably asnC-family)	0.0965	0.491296	1322.76	1222	1244	1441	1364	1349	56.34	60.13	not.sig
hemN	BCG_2402c	Probable oxygen-independent coproporphyrinogen III oxidase hemN	0.0493	0.492933	1411.14	1512	1446	1375	1336	1390	22.22	24.29	not.sig
BCG_1849	BCG_1849	Conserved hypothetical protein	0.1083	0.496842	1301.46	1346	1330	1130	1340	1369	40.72	42.16	not.sig
aldC	BCG_2880c	Probable aldehyde dehydrogenase aldC	0.0985	0.497461	1337.49	1415	1426	1195	1332	1326	23.66	24.97	not.sig
BCG_2121	BCG_2121	Conserved hypothetical protein	0.0353	0.498294	1436.76	1664	1495	1298	1347	1394	56.21	61.56	not.sig
BCG_2688c	BCG_2688c	Conserved hypothetical protein	0.0408	0.500669	1469.26	1712	1474	1380	1374	1419	28.18	30.96	not.sig
fadD19	BCG_3578c	Probable fatty-acid-CoA ligase fadD19	0.0211	0.500895	1508.78	1630	1463	1595	1411	1451	10.51	11.94	not.sig
BCG_3192	BCG_3192	Conserved hypothetical protein	0.0165	0.501668	1440.35	1316	1431	1620	1410	1433	22.42	25.44	not.sig
BCG_3883	BCG_3883	Probable conserved integral membrane protein	0.019	0.503659	1427.95	1335	1353	1596	1438	1425	61.87	69.74	not.sig
BCG_2309c	BCG_2309c	Conserved hypothetical protein	0.0456	0.508627	1411.63	1463	1469	1370	1359	1399	22.33	24.52	not.sig
mcr	BCG_1205	Probable alpha-methylacyl-CoA racemase mcr	0.0716	0.508751	1383.56	1357	1346	1452	1380	1384	19.04	20.72	not.sig
pknI	BCG_2935c	Probable transmembrane serine/threonine-protein kinase I pknI	0.0232	0.511082	1460.57	1487	1476	1505	1407	1429	15.36	17.25	not.sig
BCG_3369	BCG_3369	Conserved hypothetical protein	0.13	0.511969	1285.46	1338	1274	1050	1376	1406	47.6	48.17	not.sig
fprA	BCG_3131	probable NADPH:adrenodoxin oxidoreductase fprA	0.0081	0.514459	1454.83	1372	1490	1541	1422	1452	20.24	22.94	not.sig
BCG_3752	BCG_3752	Possible conserved membrane protein	0.0923	0.515395	1356.64	1534	1417	1085	1358	1411	16.09	16.76	not.sig
BCG_2830	BCG_2830	Putative transposase	0.4115	0.51645	1116.21	1073	922	1119	1279	1205	1.6	1.31	not.sig
BCG_3143	BCG_3143	Hypothetical protein	0.1126	0.516544	1319.43	1202	1240	1422	1375	1365	29.3	31	not.sig
rocE	BCG_2341c	Probable cationic amino acid transport integral membrane protein rocE	0.1461	0.518129	1340.25	1241	1227	1507	1390	1346	4.7	5.01	not.sig
metT	metT	tRNA-Met	0.1223	0.518905	1333.36	1298	1283	1367	1352	1368	105.61	110.44	not.sig
BCG_3621c	BCG_3621c	Probable transcriptional regulatory protein (probably tetR-family)	0.0986	0.522016	1336.23	1378	1388	1219	1323	1377	30.4	31.93	not.sig
moaB3	BCG_3391c	Probable pterin-4-alpha-carbinolamine dehydratase moaB3	0.2374	0.522528	1212.05	1173	1200	905	1419	1401	13.42	12.53	not.sig
smpB	BCG_3125c	Probable ssrA-binding protein smpB	0.1157	0.522534	1318.48	1385	1389	1061	1368	1407	35	35.83	not.sig
BCG_3209	BCG_3209	Possible transcriptional regulatory protein	0.3862	0.523214	1107.31	1060	867	855	1431	1392	8.02	6.49	not.sig
nat	BCG_3630c	Arylamine n-acetyltransferase nat	0.0175	0.52362	1524.25	1638	1500	1564	1456	1467	17.12	19.39	not.sig
BCG_3298	BCG_3298	Conserved hypothetical protein	0.0466	0.523639	1464.56	1444	1395	1650	1405	1436	43.16	48.17	not.sig
BCG_1653	BCG_1653	hypothetical membrane protein	0.0186	0.528824	1455.17	1529	1530	1401	1396	1423	63.3	70.51	not.sig
hsdS	BCG_2777c	Possible type I restriction/modification system specificity determinant hsdS	0.1371	0.528922	1308.09	1199	1259	1349	1362	1376	8.73	9.08	not.sig
BCG_1216	BCG_1216	Conserved hypothetical protein	0.0299	0.529863	1499.79	1520	1404	1792	1393	1408	32.39	37	not.sig
BCG_2877	BCG_2877	Truncated hydrogenase nickle incorporation protein [first part]	0.325	0.53015	1124.25	1001	948	968	1372	1374	7.68	6.82	not.sig
BCG_3280c	BCG_3280c	Probable rubredoxin rubA	0.0844	0.530259	1408.7	1272	1352	1568	1423	1437	47.18	51.26	not.sig
PE27	BCG_2786c	PE family protein	0.2339	0.531095	1207.83	1169	1155	938	1413	1397	6.85	6.35	not.sig
BCG_3219c	BCG_3219c	Hypothetical protein	0.005	0.531722	1526.79	1590	1517	1655	1416	1462	82.88	94.26	not.sig
BCG_0557	BCG_0557	Possible transmembrane protein	0.2636	0.533414	1181.08	1112	1052	787	1534	1508	16.09	14.21	not.sig
BCG_2782	BCG_2782	Probable alanine rich hydrolase	0.1759	0.533878	1268.27	1180	1178	1303	1348	1338	11.05	11.2	not.sig
katG	BCG_1947c	Catalase-peroxidase-peroxynitritase T katG	0.0848	0.534956	1335.77	1421	1337	1108	1409	1418	32.61	34.2	not.sig
BCG_0034	BCG_0034	Conserved hypothetical protein	0.1682	0.536138	1297.44	1174	1130	1457	1400	1342	13.6	14.07	not.sig
BCG_0231	BCG_0231	Probable drugs-transport transmembrane ATP-binding protein ABC transporter	0.1376	0.539524	1305.66	1333	1345	1082	1377	1405	4.55	4.61	not.sig
BCG_3637	BCG_3637	Hypothetical protein	0.0706	0.541396	1362.03	1320	1413	1304	1366	1409	30.46	32.74	not.sig
PE10	BCG_1148	PE family protein	0.2371	0.5426	1222.08	1143	1142	1198	1342	1292	18.6	18.14	not.sig
BCG_3187c	BCG_3187c	Possible conserved secreted protein	0.398	0.543846	1146	1023	1061	1100	1289	1270	4.3	3.93	not.sig
BCG_3829c	BCG_3829c	Hypothetical leucine rich protein	0.0326	0.545043	1494.45	1558	1456	1529	1434	1497	21.25	23.64	not.sig
BCG_3642	BCG_3642	Conserved hypothetical protein	0.2013	0.546122	1235.22	1130	1118	1253	1360	1325	9.18	9.12	not.sig
BCG_3542	BCG_3542	Hypothetical protein	0.02	0.54659	1484.64	1503	1478	1525	1432	1486	12.94	14.6	not.sig
BCG_1575	BCG_1575	Probable methyltransferase	0.063	0.547173	1454.32	1483	1396	1510	1427	1457	10.06	11.05	not.sig
BCG_3765c	BCG_3765c	Conserved hypothetical proline rich protein	0.363	0.54756	1128.78	1092	899	912	1437	1358	5.22	4.34	not.sig
BCG_0147	BCG_0147	Possible dehydratase	0.0693	0.548004	1384.24	1381	1448	1309	1385	1400	34.44	37.09	not.sig
BCG_2498	BCG_2498	Conserved hypothetical protein	0.6524	0.548074	1018.23	913	693	1171	1270	1099	2.09	1.48	not.sig
mce4B	BCG_3562c	Mce-family protein mce4B	0.0237	0.550895	1418.5	1428	1494	1334	1394	1445	29.92	33.14	not.sig
end	BCG_0719	Probable endonuclease IV end	0.0573	0.552815	1396.2	1493	1461	1244	1369	1421	29.91	32.23	not.sig
BCG_3477	BCG_3477	Conserved hypothetical protein	0.0306	0.552935	1457.04	1526	1486	1412	1404	1459	64.63	71.32	not.sig
BCG_0817c	BCG_0817c	Probable oxidoreductase	0.192	0.552992	1245.15	1181	1184	1132	1373	1366	8.23	8.13	not.sig
BCG_1307c	BCG_1307c	Conserved hypothetical protein	0.0976	0.554892	1329.51	1337	1383	1125	1384	1430	60.96	63.38	not.sig
BCG_3698c	BCG_3698c	Putative transposase	0.3413	0.556875	1153.13	1044	980	1197	1343	1220	2.14	1.91	not.sig
BCG_2887	BCG_2887	Conserved hypothetical protein	0.1547	0.557989	1335.74	1239	1253	1413	1397	1382	19.61	20.38	not.sig
BCG_1755	BCG_1755	Conserved hypothetical protein	0.2978	0.558035	1236.62	1300	1251	890	1477	1306	5.11	4.55	not.sig
ASpks	EBG00001157312		0.6444	0.56025	1135.99	1276	1137	656	1443	1259	8.25	5.63	not.sig
BCG_3757	BCG_3757	Conserved hypothetical protein	0.0457	0.56157	1466.16	1380	1397	1643	1469	1449	7.33	8.39	not.sig
PE8	BCG_1098c	PE family protein	0.1942	0.561914	1235.27	1163	1179	971	1448	1450	8.14	7.75	not.sig
BCG_1970c	BCG_1970c	Probable transcriptional regulatory protein	0.3503	0.562355	1165.33	1093	986	1192	1327	1244	3.7	3.33	not.sig
sdhC	BCG_3382	Probable succinate dehydrogenase (cytochrome B-556 subunit) SDHC	0.13	0.563941	1321.56	1289	1281	1281	1399	1360	36.61	37.99	not.sig
BCG_1330c	BCG_1330c	Conserved hypothetical secreted protein	0.013	0.567047	1460.94	1426	1531	1432	1439	1478	58.26	65.11	not.sig
BCG_0597	BCG_0597	Conserved hypothetical protein	0.0906	0.567343	1348.2	1369	1435	1118	1398	1435	12.48	13.06	not.sig
BCG_2348	BCG_2348	Conserved hypothetical protein	0.1147	0.567704	1338.02	1362	1331	1220	1378	1403	24.54	25.49	not.sig
BCG_3632c	BCG_3632c	Possible oxidoreductase	0.0121	0.569983	1493.26	1442	1458	1569	1485	1514	25.27	28.62	not.sig
narG	BCG_1223	Probable respiratory nitrate reductase (alpha chain) narG	0.0354	0.573548	1415.03	1470	1470	1259	1435	1447	19.36	21.07	not.sig
rmlB2	BCG_3533c	Possible dTDP-glucose 4,6-dehydratase rmlB2	0.0488	0.585472	1483.27	1455	1425	1557	1501	1480	8.34	9.53	not.sig
kdpE	BCG_1084c	Probable transcriptional regulatory protein kdpE	0.2317	0.585588	1221.17	1134	1084	1140	1395	1370	7.24	6.99	not.sig
BCG_3096	BCG_3096	Conserved hypothetical protein	0.0083	0.586716	1553.02	1644	1502	1558	1520	1543	9.33	10.72	not.sig
BCG_3110	BCG_3110	Probable short-chain type dehydrogenase/reductase	0.3743	0.589448	1157.33	1121	961	982	1406	1353	1.39	1.08	not.sig
ppgK	BCG_2715	Polyphosphate glucokinase ppgK	0.0541	0.589982	1385.56	1361	1444	1269	1402	1456	20.64	22.36	not.sig
BCG_0365	BCG_0365	Hypothetical protein	0.2279	0.589994	1233.56	1124	1065	1251	1382	1362	7.56	7.32	not.sig
hisF	BCG_1643	Probable cyclase hisF	0.0076	0.591351	1495.46	1665	1534	1335	1450	1503	31.83	35.58	not.sig
murC	BCG_2169c	UDP-N-acetylmuramate-alanine ligase MurC	0.0729	0.592121	1363.72	1410	1367	1149	1441	1464	18.4	19.48	not.sig
gltA1	BCG_1192	Probable citrate synthase I gltA1	0.0787	0.592607	1425.67	1231	1327	1567	1518	1500	4.54	5.05	not.sig
BCG_2045c	BCG_2045c	Conserved hypothetical protein	0.1167	0.594832	1426.43	1304	1289	1608	1510	1434	4.16	4.7	not.sig
BCG_2863	BCG_2863	Probable conserved transmembrane alanine rich protein	0.1046	0.595456	1338.13	1322	1422	1072	1451	1444	21.88	22.6	not.sig
BCG_0202c	BCG_0202c	Possible transcriptional regulatory protein (probably gntR-family)	0.0507	0.595775	1424.03	1510	1501	1252	1424	1441	103.72	112.11	not.sig
BCG_2331	BCG_2331	Possible excisionase	0.4844	0.596399	1080.35	977	757	989	1420	1328	3.75	2.91	not.sig
BCG_0849	BCG_0849	Putative transposase for insertion sequence element IS1547	0.0594	0.600886	1425.83	1360	1419	1400	1463	1489	9.13	10.01	not.sig
BCG_3639	BCG_3639	Transcriptional regulatory protein (probably tetR-family)	0.0832	0.601395	1403.03	1397	1378	1338	1433	1471	15.61	16.71	not.sig
ugpE	BCG_2854c	Probable Sn-glycerol-3-phosphate transport integral membrane protein ABC transporter ugpE	0.2623	0.604814	1212.71	1152	1066	1095	1421	1350	3.5	3.25	not.sig
BCG_1765	BCG_1765	Probable oxidoreductase	0.1646	0.605253	1305.5	1325	1282	959	1508	1494	3.83	3.7	not.sig
echA17	BCG_3063c	Probable enoyl-CoA hydratase echA17	0.1068	0.60907	1362	1225	1288	1396	1470	1439	9.59	10.24	not.sig
BCG_2778c	BCG_2778c	Conserved hypothetical protein	0.2934	0.609086	1203.02	1141	1028	1066	1444	1364	9.58	8.87	not.sig
BCG_2644c	BCG_2644c	Probable transmembrane protein	0.0163	0.610472	1469.1	1309	1309	1675	1552	1518	26.27	30.05	not.sig
fadD16	BCG_0904	Possible fatty-acid-CoA ligase fadD16	0.0404	0.610479	1439.52	1498	1489	1291	1440	1485	18.69	20.45	not.sig
BCG_2885	BCG_2885	Conserved hypothetical protein	0.2267	0.61441	1256.19	1190	1215	956	1535	1426	8.01	7.56	not.sig
BCG_0096	BCG_0096	Conserved hypothetical protein	0.0182	0.615476	1433.71	1453	1473	1297	1457	1493	76.03	84.12	not.sig
BCG_1761	BCG_1761	Possible carboxylase	0.0463	0.618335	1450.93	1504	1424	1350	1455	1525	8.56	9.38	not.sig
BCG_3102	BCG_3102	Possible hydrolase	0.0106	0.619428	1497.02	1490	1483	1464	1488	1561	7.52	8.58	not.sig
lppY	BCG_3021	Probable conserved lipoprotein lppY	0.118	0.620976	1365.43	1452	1335	1117	1465	1476	9.75	9.99	not.sig
BCG_1277c	BCG_1277c	Probable tetronasin-transport integral membrane protein ABC transporter	0.0344	0.624617	1469.12	1280	1372	1580	1533	1594	3.9	4.47	not.sig
fadB3	BCG_1754	Probable 3-hydroxybutyryl-CoA dehydrogenase fadB3	0.2572	0.624782	1257.38	1157	1104	1273	1458	1310	3.37	3.32	not.sig
BCG_3403c	BCG_3403c	Hypothetical proline rich protein	0.237	0.628115	1238.94	1168	1088	1035	1429	1510	2.94	2.73	not.sig
BCG_1163c	BCG_1163c	Conserved hypothetical protein	0.0031	0.630888	1520.89	1622	1521	1417	1506	1542	44.3	49.88	not.sig
BCG_1102	BCG_1102	Conserved hypothetical protein	0.0217	0.631723	1504.22	1354	1429	1584	1591	1571	10.97	12.51	not.sig
moaC1	BCG_3136	Probable molybdenum cofactor biosynthesis protein C moaC1	0.2308	0.631967	1377.8	1210	1161	1573	1559	1413	2.22	2.42	not.sig
BCG_1657	BCG_1657	Conserved membrane protein	0.0105	0.633249	1494.34	1479	1515	1426	1513	1540	9.04	10.26	not.sig
pyrD	BCG_2156	dihydroorotate dehydrogenase	0.054	0.633423	1401.59	1424	1438	1185	1467	1506	19.91	21.36	not.sig
BCG_0055	BCG_0055	Putative secreted protein P60-related protein [second part]	0.1209	0.635856	1388.63	1191	1197	1553	1537	1490	12.37	13.36	not.sig
BCG_2207	BCG_2207	Conserved hypothetical protein	0.066	0.636417	1421.62	1367	1347	1394	1509	1495	5.64	6.2	not.sig
BCG_1315c	BCG_1315c	Conserved hypothetical protein	0.0718	0.637483	1394.57	1386	1467	1199	1478	1453	35.03	37.55	not.sig
BCG_0038c	BCG_0038c	Possible membrane protein	0.0863	0.641948	1418.26	1215	1127	1677	1608	1507	9.96	11.14	not.sig
lppN	BCG_2287	Probable lipoprotein lppN	0.0473	0.645167	1461.24	1447	1430	1390	1482	1560	15.74	17.2	not.sig
BCG_2836c	BCG_2836c	Hypothetical protein	0.1397	0.645836	1407.85	1200	1150	1630	1594	1502	9.91	10.77	not.sig
BCG_0360	BCG_0360	Possible conserved exported protein	0.0721	0.645846	1455.51	1359	1313	1528	1589	1498	8.87	9.85	not.sig
purN	BCG_1010	Probable 5'-phosphoribosylglycinamide formyltransferase purN	0.0176	0.648441	1454.87	1518	1563	1211	1473	1524	32.88	36.24	not.sig
BCG_2044c	BCG_2044c	Possible conserved membrane protein	0.0396	0.650952	1461.53	1334	1434	1456	1540	1549	7.91	8.81	not.sig
BCG_3440c	BCG_3440c	Possible oxidoreductase	0.213	0.652719	1266.22	1167	1121	859	1651	1627	2.31	1.97	not.sig
BCG_0819c	BCG_0819c	Conserved hypothetical protein	0.0339	0.654654	1510.22	1373	1421	1559	1584	1622	8.07	9.09	not.sig
sigMa_1	BCG_3968	Possible alternative RNA polymerase sigma factor sigMa [first part]	0.1211	0.669783	1351.7	1307	1290	1205	1487	1481	14.63	15.14	not.sig
BCG_1022	BCG_1022	Conserved hypothetical protein	0.1443	0.670557	1381.87	1183	1186	1512	1590	1465	9.59	10.19	not.sig
moaB1	BCG_3135	Probable pterin-4-alpha-carbinolamine dehydratase moaB1	0.1543	0.672575	1440.38	1270	1212	1804	1531	1422	4.69	5.4	not.sig
BCG_2458	BCG_2458	Conserved hypothetical protein	0.3163	0.676245	1196.34	1019	814	1353	1516	1352	9.7	9.13	not.sig
EBG00001157350	EBG00001157350	AS1890	0.3394	0.680173	1264.95	1347	1265	807	1593	1387	8.23	6.83	not.sig
BCG_1328c	BCG_1328c	Conserved probable secreted protein	0.0693	0.680327	1398.58	1394	1402	1139	1522	1556	33.35	35.19	not.sig
BCG_3404	BCG_3404	Hypothetical protein	0.2144	0.681772	1281.73	1175	1183	1020	1550	1523	8.22	7.8	not.sig
BCG_3902	BCG_3902	Conserved hypothetical protein	0.0113	0.69216	1548.01	1343	1420	1888	1549	1567	6.39	7.67	not.sig
BCG_0843c	BCG_0843c	Hypothetical protein	0.0449	0.694122	1449.54	1383	1475	1311	1551	1535	11.09	12.15	not.sig
BCG_3505c	BCG_3505c	Conserved hypothetical alanine and proline rich protein	0.0245	0.695215	1463.75	1377	1439	1365	1546	1599	6.3	7.06	not.sig
BCG_1760c	BCG_1760c	Conserved hypothetical protein	0.1214	0.705315	1418.91	1213	1257	1466	1562	1620	8.32	8.83	not.sig
BCG_1176	BCG_1176	Hypothetical protein	0.0267	0.707034	1514.63	1358	1511	1481	1638	1593	20.46	22.97	not.sig
PE34	BCG_3805c	Probable PE family protein	0.4605	0.712673	1176.93	1117	926	1046	1610	1240	2.07	1.71	not.sig
BCG_3485c	BCG_3485c	Conserved hypothetical protein	0.1376	0.714411	1343.93	1245	1310	973	1671	1580	3.05	2.99	not.sig
PE13	BCG_1255	PE family protein	0.1062	0.714473	1372.8	1292	1323	1167	1558	1545	15.04	15.6	not.sig
frdA	BCG_1604	Probable fumarate reductase [flavoprotein subunit] frdA	0.0307	0.714634	1530.03	1341	1374	1602	1677	1674	1.51	1.89	not.sig
rpmB1	BCG_0138c	Probable 50s ribosomal protein L28-1 rpmB1	0.4496	0.714735	1164.62	1056	854	1007	1579	1402	2	1.5	not.sig
BCG_2423	BCG_2423	Conserved hypothetical protein	0.076	0.716044	1439.04	1288	1296	1443	1612	1572	4.76	5.25	not.sig
BCG_2588	BCG_2588	Long conserved hypothetical protein [first part]	0.0473	0.719142	1444.55	1356	1442	1290	1572	1574	5	5.5	not.sig
BCG_1992	BCG_1992	Conserved hypothetical protein	0.0119	0.722182	1537.6	1511	1540	1409	1635	1598	17.52	19.76	not.sig
BCG_2016c	BCG_2016c	Probable conserved integral membrane protein	0.0849	0.728364	1397.67	1278	1375	1243	1570	1538	4.16	4.46	not.sig
BCG_1874c	BCG_1874c	Conserved hypothetical protein	0.0533	0.730477	1450.35	1408	1482	1250	1585	1539	26.54	28.67	not.sig
BCG_2643	BCG_2643	Conserved hypothetical protein	0.0437	0.730546	1437.97	1370	1466	1228	1554	1587	15.69	17.02	not.sig
BCG_3712c	BCG_3712c	Conserved hypothetical protein	0.5411	0.734171	1202.76	1159	1063	1015	1644	1180	2.39	2.09	not.sig
BCG_0156	BCG_0156	Hypothetical protein	0.0469	0.737222	1478.43	1265	1432	1446	1665	1601	9.7	10.73	not.sig
ugpBb	BCG_2853A	Probable Sn-glycerol-3-phosphate-binding lipoprotein ugpB [second part]	0.2001	0.739357	1302.85	1177	1176	1010	1673	1536	2.6	2.45	not.sig
EBG00001157361	EBG00001157361	tRNA	0.3239	0.743072	1219.78	1058	950	1138	1622	1389	16.56	15.23	not.sig
BCG_1290c	BCG_1290c	Possible membrane protein	0.006	0.743642	1482.46	1551	1503	1064	1666	1675	19.35	21.11	not.sig
BCG_2568	BCG_2568	Conserved hypothetical protein	0.1058	0.744877	1344.76	1148	1048	849	1968	1901	1.99	1.43	not.sig
BCG_3097c	BCG_3097c	Conserved hypothetical protein	0.0085	0.750242	1521.15	1413	1508	1404	1636	1654	8.43	9.58	not.sig
argJ	BCG_1692	Probable Glutamate n-acetyltransferase argJ	0.0286	0.752739	1476.9	1465	1368	1293	1630	1645	12.87	13.97	not.sig
BCG_0065	BCG_0065	Conserved hypothetical protein	0.1496	0.755452	1321.31	1171	1143	1012	1639	1716	4.74	4.49	not.sig
glnT	glnT	tRNA-Gln	0.29	0.776508	1252.18	1082	853	1260	1583	1564	15.37	14.32	not.sig
PE_PGRS42ab	BCG_2506c	PE-PGRS family protein [first part]	0.1187	0.779341	1374.76	1296	1211	1019	1719	1698	1.77	1.69	not.sig
spoU	BCG_3438	Probable tRNA/rRNA methylase spoU	0.0545	0.781379	1513.16	1237	1185	1632	1829	1742	2.84	3.31	not.sig
mesTb	BCG_3200c	Probable epoxide hydrolase mesTb [second part]	0.0408	0.787445	1408.84	1255	1266	825	1996	1872	1.26	1.08	not.sig
ASpks	EBG00001157327		0.0278	0.797573	1462.14	1462	1359	992	1790	1788	56.59	59.69	not.sig
BCG_2757c	BCG_2757c	Conserved hypothetical arginine rich protein [second part]	0.0181	0.79966	1578.79	1299	1465	1783	1730	1643	4.86	5.89	not.sig
BCG_0432	BCG_0432	Hypothetical protein	0.1812	0.810941	1371.06	1248	1248	1189	1650	1551	3.46	3.47	not.sig
echA16	BCG_2851	Probable enoyl-CoA hydratase echa16	0.0644	0.812635	1467.22	1528	1385	966	1816	1724	3.8	3.91	not.sig
PE_PGRS26	BCG_1502c	PE-PGRS family protein	0.057	0.823863	1441.79	1350	1357	1079	1750	1730	2.43	2.55	not.sig
BCG_3804c	BCG_3804c	Conserved hypothetical protein	0.0535	0.824268	1447.23	1290	1451	1207	1662	1656	12.03	12.98	not.sig
BCG_2850c	BCG_2850c	Conserved hypothetical protein	0.0581	0.82673	1469.86	1406	1441	1181	1720	1632	10.5	11.33	not.sig
BCG_2770c	BCG_2770c	Conserved hypothetical alanine rich protein	0.0033	0.832759	1505.46	1468	1479	1141	1741	1741	9.47	10.39	not.sig
BCG_1007c	BCG_1007c	Possible oxidoreductase	0.0385	0.842417	1510.79	1330	1373	1378	1776	1727	2.33	2.66	not.sig
BCG_1199c	BCG_1199c	Hypothetical protein	0.0777	0.843507	1476.74	1310	1349	1322	1738	1695	3.82	4.13	not.sig
PE_PGRS34b	BCG_1875c	PE-PGRS family protein	0.2804	0.853592	1361.26	1178	1175	1270	1737	1487	0.31	0.38	not.sig
BCG_1013A	BCG_1013A	Conserved hypothetical protein, antitoxin	0.0448	0.861111	1458.11	1301	1351	1063	1847	1808	8.25	8.61	not.sig
BCG_0099	BCG_0099	Probable oxidoreductase	0.0165	0.888211	1507.92	1351	1408	1257	1802	1762	2.54	2.79	not.sig
BCG_0649	BCG_0649	Possible exported protein	0.4703	0.932386	1388.28	1128	953	1068	1922	2054	0.13	0	not.sig

## Sheet: Intercellular downreg
GENE_NAME	GENE_ID	PRODUCT	LOG2FOLD	AVG_PVALUE	AVG_RANK	RoundRobin	RankProduct	SAM	EdgeR	DESeq	T1Wk	Not T1Wk
tyrT	tyrT	tRNA-Tyr	-4.7515	0.00058183	134.7	733	4	14	210	115	0.64	44.07	sig	764	<-1 log2FC, P-val < 0.05
BCG_0115	BCG_0115	Probable oxidoreductase	-4.6431	2.77536e-17	1.87	4	1	1	2	2	2.7	104.32	sig
BCG_0112	BCG_0112	Hypothetical protein	-4.1372	6.18843e-31	1.36	1	2	2	1	1	10.52	233.49	sig
BCG_1838c	BCG_1838c	Hypothetical protein	-3.8293	2.19887e-18	3	3	3	3	3	3	12.35	212.84	sig
BCG_3001	BCG_3001	Possible conserved secreted protein	-3.7853	9.72848e-06	55.16	181	20	12	60	64	0.25	17.45	sig
BCG_0114	BCG_0114	Probable transcriptional regulatory protein	-3.5825	4.44223e-09	13.31	26	5	13	20	8	3.93	67.59	sig
BCG_2624	BCG_2624	Probable conserved integral membrane protein	-3.5355	0.0140583	355.59	1273	55	61	418	526	0	8.64	sig
hycD	BCG_0117	Possible formate hydrogenlyase hycD (FHL)	-3.3564	1.97879e-11	8.62	17	9	5	11	4	2.11	37.52	sig
BCG_0416	BCG_0416	Conserved hypothetical glycine rich protein	-3.3244	0.0149945	399.49	1294	109	159	416	421	0.07	8.44	sig
BCG_0113	BCG_0113	Conserved hypothetical protein	-3.3198	1.59977e-08	23.95	2	6	36	19	105	27.89	338.87	sig
gluU	gluU	tRNA-Glu	-3.2724	0.000581961	129.42	510	8	7	224	192	4.55	62.56	sig
BCG_0410c	BCG_0410c	Conserved hypothetical protein	-3.1733	0.00547844	520.59	1203	495	608	255	273	0	3.13	sig
EBG00001157338	EBG00001157338	tRNA	-3.1712	0.000181053	92.52	278	11	22	184	97	8.02	89.35	sig
BCG_3454c	BCG_3454c	Conserved hypothetical protein	-3.165	1.60293e-05	55.26	183	19	6	104	44	2.49	34.28	sig
BCG_1851	BCG_1851	Conserved hypothetical protein	-3.1562	0.0485479	505.08	1546	57	46	849	875	0	8.31	sig
BCG_1725c	BCG_1725c	Probable conserved ATP-binding protein ABC transporter	-3.1551	1.92299e-11	10.96	22	10	9	12	5	4.07	49.98	sig
BCG_2178c	BCG_2178c	Conserved hypothetical protein	-3.1213	0.00184171	357.97	1016	380	218	221	185	0.05	3.85	sig
BCG_2265	BCG_2265	Conserved hypothetical protein	-3.1205	3.05724e-08	31.31	12	16	76	21	52	22.16	226.35	sig
BCG_3157c	BCG_3157c	Conserved hypothetical protein	-3.1202	1.22531e-14	9.94	7	7	25	8	7	13.97	148.88	sig
serX	serX	tRNA-Ser	-3.1175	0.000416156	119.62	399	17	20	204	140	6.66	73.06	sig
EBG00001157336	EBG00001157336	tRNA	-3.081	0.000153611	93.1	297	12	11	168	127	7.48	84.06	sig
lysU	lysU	tRNA-Lys	-3.0572	0.000223606	110.8	172	23	90	200	123	10.45	119.73	sig
BCG_2848c	BCG_2848c	Conserved hypothetical protein	-3.0262	0.0123728	367.83	1283	114	58	490	386	0.16	7.25	sig
serV	serV	tRNA-Ser	-2.9977	0.000401639	122.3	320	24	53	209	116	9.11	86.43	sig
TB31.7	BCG_2650	Conserved hypothetical protein TB31.7	-2.9848	6.22166e-10	17.53	6	14	31	13	31	33.45	314.49	sig
EBG00001157351	EBG00001157351	tRNA	-2.9789	5.40119e-06	42.2	85	15	10	95	42	16.35	160.54	sig
iniB	BCG_0380	Isoniazid inductible gene protein iniB	-2.9678	1.85153e-17	7.57	8	18	4	5	6	13.91	133.9	sig
BCG_1777	BCG_1777	Conserved hypothetical protein	-2.9632	2.43925e-17	9.75	5	13	17	7	9	148.82	1344.98	sig
argH	BCG_1698	Probable Argininosuccinate lyase argH	-2.9341	8.3946e-07	52.61	102	75	45	40	20	0.46	9.34	sig
BCG_2266	BCG_2266	Conserved hypothetical protein	-2.9043	7.56559e-07	66.64	19	30	134	42	167	12.79	118.59	sig
hspX	BCG_2050c	Heat shock protein hspX	-2.8879	9.61233e-07	84.44	15	37	227	52	188	120.07	1002.19	sig
BCG_2049c	BCG_2049c	Conserved hypothetical protein	-2.8578	1.27527e-07	49.41	10	27	93	34	128	21.23	185.47	sig
BCG_3154	BCG_3154	Conserved hypothetical protein	-2.8493	4.08765e-09	23.38	9	22	32	17	45	43.92	374.06	sig
BCG_3287c	BCG_3287c	Conserved hypothetical protein	-2.8072	3.32319e-07	37.58	44	29	59	45	18	4.57	41.86	sig
BCG_2051	BCG_2051	Conserved hypothetical protein Acg	-2.8007	1.49285e-16	12.57	14	21	18	4	10	13.96	116.57	sig
BCG_0168	BCG_0168		-2.8006	9.65025e-07	37.97	62	31	23	53	28	4.8	44.71	sig
acpM	BCG_2261	Meromycolate extension acyl carrier protein acpM	-2.8002	2.92254e-08	35	11	26	62	22	74	174.83	1396.6	sig
BCG_0413c	BCG_0413c	Probable carbon monoxyde dehydrogenase (medium chain)	-2.7909	0.0212274	895.62	1512	1022	1434	378	461	0	1.92	sig
BCG_2753c	BCG_2753c	Possible alanine rich transferase	-2.767	0.000159376	225.13	271	203	559	147	73	0.28	6.62	sig
BCG_1571	BCG_1571	Conserved hypothetical protein	-2.7629	5.70711e-05	85.76	234	33	16	135	93	3.76	35.01	sig
BCG_2653c	BCG_2653c	Conserved hypothetical protein	-2.744	1.40585e-06	90.95	23	43	206	54	214	84.68	648.07	sig
BCG_2651c	BCG_2651c	Conserved hypothetical protein	-2.7394	1.06664e-15	17.62	13	25	35	9	12	38.9	302.29	sig
BCG_1630c	BCG_1630c	Conserved hypothetical protein	-2.7083	1.74512e-08	40.18	18	36	92	18	58	13.92	110.04	sig
BCG_1628	BCG_1628	Conserved hypothetical protein	-2.6937	5.21621e-05	83.68	207	35	19	138	87	5.31	44.62	sig
EBG00001157319	EBG00001157319	tRNA	-2.6887	0.00319253	241.72	870	41	15	392	330	5.2	41.74	sig
EBG00001157337	EBG00001157337	tRNA	-2.6881	0.0373688	507.66	1180	107	255	755	601	2.06	28.28	sig
deoD	BCG_3372	Probable purine nucleoside phosphorylase deoD	-2.6811	2.45523e-05	84.19	180	64	56	101	48	1.15	13.43	sig
EBG00001157359	EBG00001157359	tRNA	-2.6765	9.38696e-05	93.45	242	28	8	170	135	12.7	98.77	sig
virS	BCG_3107c	Virulence-regulating transcriptional regulator virS (araC/xylS family)	-2.6648	2.31881e-10	23.16	29	38	27	16	11	4.69	40.15	sig
BCG_1929	BCG_1929	Conserved hypothetical protein	-2.6515	1.5833e-07	36.54	41	32	50	41	22	8.27	63.69	sig
BCG_1772c	BCG_1772c	Probable conserved transmembrane protein	-2.6444	2.8717e-09	30.59	27	39	55	23	16	9.91	78.23	sig
leuT	leuT	tRNA-Leu	-2.6017	0.00196938	204.86	456	45	113	290	251	8.66	67.32	sig
BCG_1731	BCG_1731	Conserved hypothetical protein	-2.5982	0.000533868	176.32	227	59	232	251	158	6.99	54.61	sig
BCG_3153c	BCG_3153c	Conserved hypothetical protein	-2.5971	2.31409e-15	20.37	16	34	34	10	14	46.21	326.35	sig
EBG00001157368	EBG00001157368	g2	-2.5971	0.00158296	189.26	609	42	21	297	250	8.29	61.83	sig
BCG_2741c	BCG_2741c	Conserved hypothetical alanine rich protein	-2.5869	0.00101534	257.9	344	137	469	254	155	0.72	9.8	sig
BCG_2682	BCG_2682	Conserved hypothetical protein	-2.5815	0.000159066	138.36	211	60	183	172	98	2.23	20.24	sig
BCG_0788	BCG_0788	Conserved hypothetical protein	-2.5754	0.00137466	226.18	613	99	115	227	216	0.84	9.87	sig
EBG00001157333	EBG00001157333	tRNA	-2.5619	0.0421094	519.36	1227	96	235	767	681	2.02	25.47	sig
rocD2	BCG_2342c	Probable ornithine aminotransferase (C-terminus part) rocD2	-2.5383	0.0155093	558.68	1392	472	338	448	384	0.16	3.63	sig
fdxA	BCG_2024c	Probable ferredoxin fdxA	-2.5274	1.93699e-07	59.34	20	44	105	38	121	370.41	2452.16	sig
BCG_0658c	BCG_0658c	Hypothetical protein	-2.5126	1.21883e-05	100.62	36	61	97	105	264	26.1	181.17	sig
BCG_0427	BCG_0427	Conserved hypothetical protein	-2.4989	3.64317e-05	83.64	156	49	33	136	78	3.94	30.6	sig
BCG_0312	BCG_0312	Conserved hypothetical protein	-2.4826	2.87334e-06	65.64	55	47	119	84	38	5.38	39.13	sig
PE_PGRS8	BCG_0792	PE-PGRS family protein	-2.4787	0.0114464	439.46	1166	270	181	400	432	0.22	5.28	sig
BCG_1778c	BCG_1778c	Probable sulphate-transport transmembrane protein ABC transporter	-2.4567	1.56654e-19	19.59	21	40	24	6	15	56.1	353.28	sig
BCG_2013	BCG_2013	Conserved hypothetical protein	-2.4318	3.33079e-09	37.46	28	48	70	32	19	13.18	88.89	sig
PE_PGRS9	BCG_0796	PE-PGRS family protein	-2.4305	4.95107e-05	213.24	310	424	302	106	51	0.21	4.13	sig
BCG_2751	BCG_2751	Conserved hypothetical cysteine rich protein (fragment)	-2.4253	0.00672772	306.72	738	80	165	457	297	4.67	32.89	sig
kasB	BCG_2263	3-oxoacyl-[acyl-carrier protein] synthase 2 kasB	-2.4251	1.4586e-06	86.8	25	53	152	56	210	48.83	308.75	sig
thiE	BCG_0453c	Probable thiamine-phosphate pyrophosphorylase thiE	-2.4205	0.000683749	202	461	112	126	193	193	0.88	9.61	sig
BCG_2430c	BCG_2430c	Conserved hypothetical protein	-2.42	5.09939e-07	52.08	73	87	43	50	21	1.36	12.98	sig
BCG_3207c	BCG_3207c	Conserved hypothetical protein	-2.4126	0.0109984	416.82	1043	237	211	442	355	0.7	8	sig
BCG_0846	BCG_0846	Conserved hypothetical protein	-2.4066	0.0129555	390.91	1083	130	153	467	423	1.15	10.5	sig
PE_PGRS22	BCG_1151	PE-PGRS family protein	-2.3985	4.81128e-08	59.8	66	131	104	28	13	0.71	8.44	sig
PE6	BCG_0374c	PE family protein	-2.3844	0.000531444	180.33	286	102	162	236	145	2.07	16.91	sig
EBG00001157332	EBG00001157332	tRNA	-2.3743	0.016887	397.19	874	82	230	542	510	6.18	45.45	sig
BCG_0662	BCG_0662	Probable integral membrane protein	-2.3736	1.02167e-08	32.59	37	46	29	26	27	29.17	175.8	sig
BCG_1708	BCG_1708	Conserved hypothetical protein	-2.3702	0.00969694	355.09	922	117	149	435	399	1	10.3	sig
hycP	BCG_0118	Possible hydrogenase hycP	-2.3536	0.000477994	212.62	273	125	368	215	129	1.64	13.16	sig
pyrR	BCG_1440	Probable pyrimidine operon regulatory protein pyrR	-2.3535	1.16461e-06	50.19	64	56	40	58	36	5.7	37.77	sig
efpA	BCG_2866c	Possible integral membrane efflux protein efpA	-2.3425	1.36872e-07	52.53	24	51	65	33	108	22.49	137.46	sig
PE_PGRS57	BCG_3577	PE-PGRS family protein	-2.3334	0.000275954	513.93	574	937	1360	137	104	0.08	2.13	sig
BCG_2184c	BCG_2184c	Probable conserved transmembrane protein	-2.3319	1.97592e-08	37.07	39	50	37	29	32	17.46	107.21	sig
BCG_1953c	BCG_1953c	Hypothetical protein	-2.3218	3.5521e-06	63.05	71	58	57	83	49	8.64	54.61	sig
BCG_2204c	BCG_2204c	Conserved hypothetical protein	-2.317	5.38113e-08	44.03	45	63	54	37	26	4.14	27.86	sig
BCG_2812c	BCG_2812c	Conserved hypothetical protein	-2.3098	5.58338e-06	69.82	83	68	51	96	56	4.43	30.9	sig
BCG_1275c	BCG_1275c	Conserved hypothetical protein	-2.3018	1.42935e-11	27.61	34	54	26	15	17	7.46	46.64	sig
EBG00001157321	EBG00001157321	tRNA	-2.3018	0.00103764	172.97	385	52	41	272	257	14.44	87.98	sig
kasA	BCG_2262	3-oxoacyl-[acyl-carrier protein] synthase 1 kasA	-2.2998	6.65027e-06	126.19	31	76	231	99	280	142.36	805.47	sig
BCG_2330	BCG_2330	Hypothetical protein	-2.2898	0.0362448	579.51	1267	219	407	737	513	1.12	8.17	sig
fabD	BCG_2260	Malonyl CoA-acyl carrier protein transacylase fabD	-2.2786	6.2792e-06	128.47	35	79	265	89	261	63.05	352.77	sig
otsB1	BCG_2023	Probable trehalose-6-phosphate phosphatase otsB1	-2.276	5.367e-07	78.69	30	72	141	43	143	22.02	127.4	sig
BCG_3832c	BCG_3832c	Conserved hypothetical protein	-2.2668	0.00306899	260.97	415	103	197	375	284	3.69	27.46	sig
BCG_3098c	BCG_3098c	Conserved hypothetical protein	-2.2582	0.0301964	583.56	1195	310	449	637	492	0.84	8.68	sig
BCG_2593	BCG_2593	Conserved hypothetical protein	-2.2467	0.00369771	298.54	522	104	322	343	285	2.48	17.09	sig
nadB	BCG_1633	Probable L-aspartate oxidase nadB	-2.2438	4.31562e-08	50.93	49	83	77	36	23	3.36	22.29	sig
BCG_1406	BCG_1406	Probable acyl carrier protein	-2.2399	2.6464e-06	63.54	65	66	38	94	61	16.14	92.29	sig
BCG_3812c	BCG_3812c	Conserved hypothetical protein	-2.2391	9.03747e-07	50.9	60	65	28	68	40	8.95	52.69	sig
BCG_0056	BCG_0056	Conserved hypothetical protein	-2.2321	6.28644e-05	104.04	133	71	52	173	114	7.79	45.95	sig
BCG_3716c	BCG_3716c	Probable conserved transmembrane protein	-2.2278	0.00164217	303.63	524	201	383	244	221	0.93	7.95	sig
BCG_0964	BCG_0964	Probable conserved transmembrane protein	-2.2105	0.00566913	327.28	683	160	190	390	329	1.57	13.65	sig
EBG00001157372	EBG00001157372	tRNA	-2.2096	1.80218e-05	94.51	80	70	88	142	100	50.59	280.6	sig
BCG_1047c	BCG_1047c	Conserved hypothetical protein	-2.1914	5.98301e-05	107.74	135	81	69	167	101	4.42	27.11	sig
gluT	gluT	tRNA-Glu	-2.1846	0.0012315	281.09	124	154	263	353	639	59.01	324.09	sig
BCG_2376c	BCG_2376c	Conserved hypothetical protein	-2.1831	0.000649988	230.56	334	158	332	217	147	1.51	10.8	sig
BCG_0748	BCG_0748	Conserved hypothetical protein	-2.1788	0.0319401	538.37	1170	214	283	671	598	1.65	13.87	sig
thiO	BCG_0454	Possible thiamine biosynthesis oxidoreductase thiO	-2.1782	7.29555e-06	101.14	84	98	203	98	50	3.26	21.08	sig
BCG_3694	BCG_3694	Putative transposase	-2.1721	6.54316e-07	53.11	57	67	30	61	55	17.08	92.74	sig
nrdZ	BCG_0615	Probable ribonucleoside-diphosphate reductase (large subunit) nrdZ	-2.1705	9.06635e-09	53.74	43	86	107	30	25	4.72	29	sig
BCG_1264c	BCG_1264c	Conserved hypothetical protein	-2.17	2.34237e-06	80.96	113	143	72	64	35	1.37	10.69	sig
accD6	BCG_2264	Acetyl/propionyl-CoA carboxylase (beta subunit) accD6	-2.1693	1.00766e-10	58.09	32	74	184	24	29	45.1	230.91	sig
BCG_1234	BCG_1234	Conserved hypothetical protein	-2.1674	0.00016091	130.4	179	88	63	198	152	5.66	34.71	sig
truB	BCG_2811c	Probable trna pseudouridine synthase B truB	-2.1637	2.01827e-05	131.99	74	90	358	150	67	4.73	27.58	sig
BCG_1019c	BCG_1019c	Conserved hypothetical protein	-2.1623	1.69309e-05	83.18	114	73	42	120	80	8.09	45.03	sig
glyV	glyV	tRNA-Gly	-2.1621	0.0200836	419.39	977	89	173	568	611	6.5	39.8	sig
BCG_0614	BCG_0614	Conserved hypothetical protein	-2.154	2.09206e-08	52.05	38	69	86	39	37	62.25	324.71	sig
BCG_2752c	BCG_2752c	Conserved hypothetical protein	-2.1514	0.0468019	655.15	809	171	752	731	1024	4.47	26.93	sig
BCG_2335c	BCG_2335c	Conserved hypothetical protein	-2.1463	6.37892e-06	95.65	111	139	98	87	54	1.89	13.76	sig
BCG_2563	BCG_2563	Hypothetical alanine rich protein	-2.1397	0.0249486	546.42	1301	296	264	498	627	0.31	5.46	sig
PPE45	BCG_2913c	PPE family protein	-2.1337	3.38407e-05	122.49	146	141	121	127	83	1.65	12.65	sig
nadA	BCG_1632	Probable quinolinate synthetase nadA	-2.1334	2.07004e-08	54.36	42	77	99	35	33	11.17	60.38	sig
BCG_0062	BCG_0062	Putative remnant of a transposase	-2.1253	0.00542553	337.3	323	147	349	543	390	8.16	49.66	sig
BCG_2789c	BCG_2789c	Probable conserved transmembrane protein	-2.1224	0.00109141	210.19	404	111	111	274	218	3.05	18.54	sig
whiB4	BCG_3740c	Putative transcriptional regulatory protein whiB-like whiB4	-2.1175	9.93596e-15	33.83	33	62	39	14	30	296.3	1455.85	sig
BCG_2884c	BCG_2884c	Conserved hypothetical protein	-2.1124	0.000453757	196.36	215	113	272	257	150	4.04	23.25	sig
BCG_3811c	BCG_3811c	Possible cytidine/deoxycytidylate deaminase	-2.1086	0.0117071	444.11	875	220	380	465	396	1.25	9.09	sig
gshA	BCG_3763c	Glutamate--cysteine ligase gshA (GAMMA-GLUTAMYLCYSTEINE SYNTHETASE) (GAMMA-ECS) (GCS) (GAMMA-GLUTAMYL-L-CYSTEINE SYNTHETASE)	-2.1078	9.29297e-07	64.02	69	100	60	57	41	3.52	21.78	sig
BCG_0826c	BCG_0826c	Probable conserved exported protein	-2.1055	0.000308151	191.5	175	157	225	230	176	2.17	16.11	sig
BCG_2047c	BCG_2047c	Conserved hypothetical protein	-2.1029	1.2988e-06	68.42	68	85	71	67	53	6.06	34.32	sig
lipQ	BCG_2503c	Probable carboxylesterase lipQ	-2.1014	2.84019e-05	119.59	150	144	120	117	75	1.71	12.15	sig
BCG_1724c	BCG_1724c	Probable conserved integral membrane protein ABC transporter	-2.0984	3.68097e-05	118.88	112	106	122	169	92	6.38	35.28	sig
BCG_0438	BCG_0438	Probable conserved transmembrane protein	-2.0936	0.0188205	535.84	866	286	552	666	404	2.42	15.01	sig
BCG_2822c	BCG_2822c	Hypothetical protein	-2.0837	0.000308244	167.57	225	129	118	234	149	3.76	22.24	sig
BCG_0617c	BCG_0617c	Hypothetical protein	-2.0834	2.43286e-07	84.69	47	94	224	63	43	47.64	232.3	sig
BCG_3800c	BCG_3800c	Possible oxidoreductase	-2.0799	0.00927801	408.94	403	197	260	397	958	1.66	13.05	sig
PE_PGRS32a	BCG_1836c	PE-PGRS family protein [first part]	-2.0785	0.0370562	603.04	1143	241	533	722	552	2.04	12.56	sig
BCG_1269	BCG_1269	Conserved hypothetical protein	-2.0765	7.05823e-05	116.38	154	92	49	174	138	9.07	48.44	sig
argV	argV	tRNA-Arg	-2.0753	0.00933465	347.19	745	105	161	508	416	12.42	62.59	sig
trpC	BCG_1649	Probable indole-3-glycerol phosphate synthase trpC	-2.0659	1.60004e-10	43.08	40	78	44	27	34	61.38	297.17	sig
lpqG	BCG_3681	Probable conserved lipoprotein lpqG	-2.065	2.46232e-05	119.3	109	95	180	139	85	8.26	42.24	sig
BCG_1726	BCG_1726	Possible 3-methyladenine DNA glycosylase	-2.0596	0.00804719	412.96	851	284	278	428	332	1.14	8.9	sig
BCG_2027	BCG_2027	Conserved hypothetical protein	-2.0514	1.044e-06	79.55	51	84	127	86	60	28.9	138.64	sig
BCG_0934	BCG_0934	Probable transmembrane protein	-2.0459	0.00820234	485.22	430	235	938	595	363	5.06	26.04	sig
BCG_0415	BCG_0415	Probable transcriptional regulatory protein (probably lysR-family)	-2.0419	0.00325233	364.2	657	348	295	347	235	0.87	7.23	sig
glnU	glnU	tRNA-Gln	-2.0388	0.00337439	276.47	453	93	233	374	310	19.17	90.83	sig
psd	BCG_0476c	possible phosphatidylserine decarboxylase psd	-2.0366	0.00298323	318.54	569	227	248	329	270	1.24	9.36	sig
qor	BCG_1515c	Probable quinone reductase qor	-2.0349	1.53418e-05	114.96	115	115	179	111	68	3.73	20.54	sig
PE_PGRS13	BCG_0885	PE-PGRS family protein	-2.0274	1.13641e-08	69.39	54	124	176	25	24	3.1	17.66	sig
acrA1	BCG_3460	Possible multi-functional enzyme with acyl-CoA-reductase activity acrA1	-2.0262	1.02441e-06	84.27	78	151	101	72	39	3.02	17.83	sig
ctpJ	BCG_3802c	Putative cation transporter P-type atpase ctpJ	-2.0221	0.00214714	389.74	389	434	324	212	655	0.3	4.61	sig
PE_PGRS29	BCG_1529c	PE-PGRS family protein	-2.0167	1.29703e-05	98.62	122	128	67	108	76	3.04	18.01	sig
BCG_0626	BCG_0626	Conserved hypothetical protein	-2.0117	0.000816108	210.17	244	132	151	326	226	14.9	72.8	sig
BCG_0541	BCG_0541	Conserved hypothetical protein	-2.0073	0.000195841	156.41	257	156	64	185	154	2.17	13.54	sig
argF	BCG_1695	Probable Ornithine carbamoyltransferase, anabolic ArgF	-1.9983	0.000448386	227.85	229	204	292	249	174	2.1	13.53	sig
BCG_1788c	BCG_1788c	Possible integral membrane protein	-1.9809	8.29653e-08	58.01	53	91	47	47	57	24.12	112.38	sig
BCG_1991	BCG_1991	Conserved hypothetical protein	-1.9759	0.0112464	418.25	653	150	415	523	450	6.28	31.13	sig
BCG_1200c	BCG_1200c	Putative oxidoreductase	-1.9735	0.000501536	238.49	319	234	270	203	179	1.4	9.42	sig
BCG_2281c	BCG_2281c	conserved hypothetical proline rich protein	-1.9709	1.17477e-05	119.92	127	202	116	109	65	1.93	12.27	sig
BCG_3149	BCG_3149	Conserved hypothetical protein	-1.9671	3.20851e-05	167.01	48	116	244	148	366	62.84	288.95	sig
EBG00001157378	EBG00001157378	tRNA	-1.9629	0.0354584	525.96	1135	149	220	770	686	6.19	30.41	sig
BCG_2068c	BCG_2068c	Hypothetical protein	-1.9623	0.00014881	158.22	160	101	175	195	169	17.8	80.74	sig
PE_PGRS51	BCG_3439	PE-PGRS family protein	-1.9559	9.31314e-06	132.9	94	173	254	110	70	2.52	14.96	sig
fas	BCG_2545c	Probable fatty acid synthase fas	-1.9535	4.08394e-06	132.31	46	118	281	76	207	22.22	101.24	sig
BCG_3150c	BCG_3150c	Conserved hypothetical protein	-1.9518	1.73813e-07	80.94	50	108	123	69	66	73.42	333.46	sig
BCG_1990c	BCG_1990c	Conserved hypothetical protein	-1.9513	0.00111576	207.16	355	119	73	309	259	7.27	35.19	sig
sigD	BCG_3484c	Probable alternative RNA polymerase sigma-D factor sigD	-1.9507	6.30583e-06	116.59	67	127	187	119	99	15.5	74.02	sig
EBG00001157373	EBG00001157373	tRNA	-1.9497	0.0172752	445.25	783	170	229	673	548	13.73	67.42	sig
BCG_3152	BCG_3152	Conserved hypothetical protein	-1.9458	0.000188627	215.75	63	145	266	211	512	48.38	223.95	sig
BCG_2154c	BCG_2154c	Conserved hypothetical protein	-1.9456	2.38564e-05	134.97	99	121	212	145	111	15.13	69.57	sig
BCG_1263c	BCG_1263c	Hypothetical protein	-1.9365	0.00417205	371.84	497	199	570	363	292	2.51	13.63	sig
BCG_0116	BCG_0116	Probable oxidoreductase	-1.9308	3.132e-06	109.02	103	179	148	78	59	2.31	13.45	sig
BCG_3189c	BCG_3189c	Hypothetical protein	-1.9292	0.0216666	527.41	812	262	416	663	576	1.36	11.77	sig
menE	BCG_0586c	Possible o-succinylbenzoic acid--CoA ligase menE	-1.9264	4.36581e-05	170.1	116	152	364	166	103	4.17	20.85	sig
dacB2	BCG_2932	probable D-alanyl-D-alanine carboxypeptidase dacB2	-1.9238	0.000167783	168.87	222	159	131	182	157	2.82	15.36	sig
BCG_1959	BCG_1959	Probable membrane protein	-1.9212	3.49157e-05	123.28	142	133	82	140	125	4.43	22.44	sig
fgd2	BCG_0166c	Putative f420-dependant glucose-6-phosphate dehydrogenase fgd2	-1.9194	0.000153399	186.29	190	190	228	196	134	2.84	15.24	sig
BCG_2652c	BCG_2652c	Probable conserved transmembrane alanine and leucine rich protein	-1.9173	1.96244e-07	111.44	58	146	319	70	47	26.01	113.7	sig
BCG_0619c	BCG_0619c	Conserved hypothetical protein	-1.9148	0.000178656	205.9	219	223	280	189	133	2.2	12.35	sig
BCG_0527	BCG_0527	Mannosyltransferase	-1.9147	1.20074e-07	73.03	59	120	114	44	46	7.65	36.17	sig
BCG_3133	BCG_3133	Hypothetical protein	-1.9132	0.00223936	277.05	370	194	177	380	298	5.15	26.88	sig
BCG_0482	BCG_0482	Conserved hypothetical protein	-1.9089	4.39488e-05	144.53	100	142	164	177	146	13.59	63.41	sig
sigMb_2	BCG_0017	Possible alternative rna polymerase sigma factor sigMb [SECOND PART]	-1.9055	0.0254704	522.5	963	200	361	681	577	5.29	25.66	sig
cysU	cysU	tRNA-Cys	-1.9003	4.13755e-05	113.34	128	97	48	160	156	53.43	229.3	sig
PE17	BCG_1685	PE family protein	-1.8971	8.02656e-08	69.43	56	110	79	48	62	18.97	84.96	sig
argR	BCG_1696	Probable Arginine repressor argR	-1.8943	0.0464872	848.91	1292	538	1313	604	662	0.48	4.2	sig
BCG_2327c	BCG_2327c	Hypothetical protein	-1.8919	0.0094114	364.13	735	140	138	492	508	6.7	31.7	sig
EBG00001157340	EBG00001157340	tRNA	-1.8875	0.0419536	553.3	1263	163	170	862	724	5.63	25.67	sig
BCG_1316c	BCG_1316c	Probable conserved integral membrane transport protein	-1.8865	8.07416e-06	117.9	97	161	136	107	95	4.9	24.63	sig
BCG_2817	BCG_2817	Probable membrane protein	-1.8772	1.34796e-06	87.85	70	126	87	80	81	18.33	81.27	sig
BCG_2052c	BCG_2052c	Conserved hypothetical protein	-1.8629	0.00028585	247.26	145	174	560	266	180	5.75	26.3	sig
BCG_0996	BCG_0996	Hypothetical protein	-1.8616	0.000483223	209.05	209	189	144	292	225	16.97	74.86	sig
sigMb_1	BCG_3969	Possible alternative RNA polymerase sigma factor sigMb [second part]	-1.8597	0.0212929	467.46	1116	183	84	709	644	3.93	19.44	sig
gpm2_2	BCG_3334	Possible phosphoglycerate mutase gpm2	-1.8571	5.02678e-06	104.92	92	134	102	97	102	13.25	58.37	sig
pks16	BCG_1070	Putative polyketide synthase pks16	-1.8547	4.98264e-05	216.58	72	192	430	143	344	27.21	114.4	sig
BCG_3824c	BCG_3824c	Putative two component transcriptional regulatory protein	-1.8515	2.62263e-06	98.52	82	138	95	91	91	14.26	62.49	sig
BCG_0007	BCG_0007	Possible conserved membrane protein	-1.8501	1.17461e-06	87.86	75	136	83	75	77	11.99	53	sig
hisG	BCG_2138c	Probable ATP phosphoribosyltransferase HisG	-1.8485	0.00172249	356.68	248	225	805	394	239	3	14.73	sig
BCG_0667	BCG_0667	Possible membrane protein	-1.8451	0.00363909	403.78	694	413	370	316	282	0.65	5.4	sig
BCG_1433	BCG_1433	Conserved hypothetical protein	-1.8393	8.57637e-07	85.85	79	148	68	74	71	9.87	43.57	sig
hemC	BCG_0553	Probable porphobilinogen deaminase hemC	-1.8371	2.66924e-07	98.11	61	155	143	81	69	41.62	172.18	sig
BCG_0744	BCG_0744	Conserved hypothetical protein	-1.8292	0.00040657	216.67	230	195	222	238	200	4.26	20.1	sig
gpdA2	BCG_3003c	Probable glycerol-3-phosphate dehydrogenase [NAD(P) ] gpdA2	-1.8271	0.000430568	234.43	197	240	246	276	217	4.01	20.53	sig
glyT	glyT	tRNA-Gly	-1.8247	0.037371	570.51	1042	166	395	778	702	9.15	38.54	sig
cobH	BCG_2084	Probable precorrin-8X methylmutase CobH	-1.8232	0.0147745	524.31	1054	382	363	481	462	1.08	6.7	sig
blaC	BCG_2087c	Class A Beta-lactamase blaC	-1.8195	8.12504e-11	68.03	52	123	89	31	63	108.98	440.59	sig
BCG_2917c	BCG_2917c	Conserved hypothetical protein	-1.8145	4.4266e-06	102.48	104	164	66	100	90	6.44	29.13	sig
BCG_2172c	BCG_2172c	UDP-N-acetylmuramoylalanine-D-glutamate ligase MurD	-1.8097	1.81089e-06	98.28	90	169	91	82	72	6.04	27.17	sig
narL	BCG_0896c	Possible nitrate/nitrite response transcriptional regulatory protein narL	-1.8092	0.000294657	188.54	240	188	110	225	195	5.29	23.97	sig
EBG00001157353	EBG00001157353	tRNA	-1.809	0.0342943	597.04	1022	307	331	859	634	12.36	53.73	sig
BCG_0568	BCG_0568	Conserved hypothetical protein	-1.8082	0.000311109	206.55	202	211	172	262	191	7.91	34.79	sig
mutT3	BCG_0452	Possible mutator protein mutT3 (7,8-DIHYDRO-8-OXOGUANINE-TRIPHOSPHATASE) (8-OXO-DGTPASE) (DGTP PYROPHOSPHOHYDROLASE)	-1.8053	0.000376331	197.3	262	177	128	220	213	4.53	20.88	sig
leuU	leuU	tRNA-Leu	-1.804	0.016949	456.57	831	208	209	684	528	16.16	67.97	sig
otsB2	BCG_3444	Possible trehalose 6-phosphate phosphatase otsB2	-1.7973	1.9803e-05	139.85	134	180	160	121	110	4.6	21.01	sig
BCG_1142	BCG_1142	Conserved hypothetical protein	-1.7971	1.86639e-05	154.94	177	266	163	112	86	1.78	10.02	sig
BCG_2893	BCG_2893	Conserved hypothetical protein	-1.7964	0.00144785	263.25	280	165	257	345	287	13.67	56.45	sig
BCG_1094c	BCG_1094c	Probable IS1560 transposase (fragment)	-1.7932	4.60156e-05	145.5	129	167	100	178	161	24.33	99.55	sig
BCG_2286c	BCG_2286c	Hypothetical protein	-1.7871	0.0124915	473.51	689	259	463	539	472	3.86	18.15	sig
proV	BCG_3817c	Possible osmoprotectant (glycine Betaine/carnitine/choline/l-proline) transport ATP-binding protein ABC transporter proV	-1.7827	0.000120873	180.23	195	236	124	192	164	3.75	18.02	sig
pheU	pheU	tRNA-Phe	-1.7787	0.030899	520.46	1086	181	157	806	715	9.92	41.36	sig
BCG_3412	BCG_3412	Possible methyltransferase (methylase)	-1.778	0.000115805	213.17	144	187	414	202	163	8.81	36.52	sig
BCG_1052	BCG_1052	Hypothetical protein	-1.7779	0.000861998	209.34	291	153	80	291	286	14.44	59.91	sig
pfkB	BCG_2048c	Probable phosphofructokinase pfkB	-1.7768	5.39846e-07	110.48	77	162	174	71	89	18.87	77.52	sig
BCG_3656c	BCG_3656c	Putative hydrolase	-1.7766	0.027639	660.6	1242	578	456	584	562	0.35	4.24	sig
BCG_3499c	BCG_3499c	Conserved hypothetical protein	-1.7737	0.00379811	514.85	764	626	732	319	252	0.6	4.14	sig
lipV	BCG_3229	Possible lipase lipV	-1.7716	0.00730145	422.93	674	309	340	456	380	1.89	9.92	sig
pncA	BCG_2062c	Pyrazinamidase/nicotinamidas pncA	-1.7634	4.21128e-05	144.61	138	168	94	158	173	11.95	49.94	sig
deoA	BCG_3380c	Probable thymidine phosphorylase deoA	-1.7608	5.61775e-05	161.18	184	224	112	156	141	3.17	15.16	sig
BCG_1456	BCG_1456	Probable transcriptional regulatory protein	-1.7582	0.00400132	426.87	469	438	455	487	300	2.39	12.39	sig
BCG_0800c	BCG_0800c	Hypothetical protein	-1.7541	0.00854394	433.02	550	282	308	640	439	21.54	88.07	sig
BCG_3953c	BCG_3953c	Conserved hypothetical protein	-1.7485	3.82939e-05	149.2	151	193	109	151	148	6.89	29.4	sig
PPE27	BCG_1822	PPE family protein	-1.7474	2.72476e-06	110.48	105	176	85	88	109	9.94	41.47	sig
bioF1	BCG_1622	Probable 8-amino-7-oxononanoate synthase bioF1	-1.7411	0.000691068	285.94	309	278	400	252	208	2.07	10.23	sig
BCG_0583	BCG_0583	Probable dolichyl-phosphate sugar synthase	-1.7385	0.000204379	191.96	199	209	137	222	199	8.13	33.72	sig
BCG_2654c	BCG_2654c	Conserved hypothetical protein	-1.738	4.64384e-05	200.48	76	196	289	153	350	68.15	264.64	sig
BCG_1201c	BCG_1201c	Conserved hypothetical membrane protein	-1.7266	0.015285	520.94	721	367	372	698	502	3.46	17.27	sig
BCG_3092	BCG_3092	Conserved hypothetical protein	-1.7255	0.000144928	218.12	137	186	391	219	194	19.42	74.26	sig
BCG_2820c	BCG_2820c	Hypothetical arginine and alanine rich protein	-1.7238	0.00104428	270.81	373	306	154	287	260	2.25	11.48	sig
BCG_1882c	BCG_1882c	Possible transcriptional regulatory protein	-1.7183	8.50143e-06	140.94	101	178	178	130	126	36.55	138.67	sig
BCG_3436c	BCG_3436c	Conserved hypothetical protein	-1.7183	0.00937838	406.15	750	247	185	501	470	3.74	17.27	sig
fucA	BCG_0777c	Possible L-fuculose phosphate aldolase fucA	-1.717	4.26922e-05	166.56	136	184	216	161	142	11.24	44.08	sig
BCG_0424	BCG_0424	Probable transcriptional regulatory protein (probably luxR/uhpA-family)	-1.7147	3.58309e-07	117.41	91	231	156	65	79	5.71	24.85	sig
BCG_1061c	BCG_1061c	Probable membrane protein	-1.7133	0.00172818	362.57	166	276	359	384	738	5.82	25.92	sig
PE_PGRS45b	BCG_2641c	PE-PGRS family protein	-1.7103	0.00138021	317.72	413	358	293	281	256	1.6	8.56	sig
cobLb	BCG_2091c	Probable precorrin-6y methyltransferase CobLb [second part]	-1.708	0.0364496	882.13	1233	776	1354	616	572	0.43	3.34	sig
BCG_3228	BCG_3228	Conserved hypothetical protein	-1.7074	0.0072324	430.44	478	255	501	518	431	10.56	41.4	sig
BCG_1913	BCG_1913	Probable conserved integral membrane protein [first part]	-1.6991	2.30367e-08	90.02	81	185	81	46	82	22.66	87.25	sig
groEL2	BCG_0479	60 KDA chaperonin 2 groel2	-1.6979	0.00146956	520.4	188	327	793	549	941	136.4	511.98	sig
BCG_2810c	BCG_2810c	Possible resolvase	-1.6976	7.34446e-07	100.48	86	172	75	77	106	32.73	123.28	sig
BCG_3217	BCG_3217	Conserved hypothetical protein	-1.6953	0.000562784	268.75	235	312	304	267	231	2.34	11.93	sig
BCG_0405c	BCG_0405c	Hypothetical protein	-1.6946	0.0120898	548.32	627	315	873	545	458	4.14	16.98	sig
EBG00001157346	EBG00001157346	tRNA	-1.694	0.00155969	307.19	243	253	291	425	341	64.55	247.26	sig
BCG_0137	BCG_0137	Conserved hypothetical protein	-1.6932	5.75574e-06	146.74	106	222	167	128	124	12.3	48.8	sig
BCG_1120	BCG_1120	Conserved hypothetical protein	-1.689	0.00270098	337.74	455	294	268	344	342	2.28	11.47	sig
BCG_2469c	BCG_2469c	Conserved hypothetical protein	-1.6884	3.19348e-05	174.14	152	243	192	149	144	6.03	25.51	sig
BCG_1252	BCG_1252	Hypothetical protein	-1.6868	3.51186e-05	164.68	141	213	150	154	170	10.46	41.91	sig
esxE	BCG_3961c	Putative ESAT-6 like protein 12 esxE	-1.6846	0.0115961	424.11	794	230	169	538	549	5.65	23.65	sig
BCG_0037	BCG_0037	Possible conserved membrane protein	-1.6808	9.25052e-06	141.95	119	205	140	115	139	12.08	47.34	sig
BCG_3963c	BCG_3963c	Conserved hypothetical protein	-1.6776	0.00402395	350.42	489	252	259	404	377	4.38	18.86	sig
BCG_1963c	BCG_1963c	Hypothetical protein	-1.6768	0.00203423	312.83	312	228	336	385	314	9.99	38.42	sig
BCG_3924	BCG_3924	Hypothetical protein	-1.6739	2.76039e-06	121.09	107	182	103	92	131	47.44	175.38	sig
PPE52	BCG_3167c	PPE family protein	-1.6722	1.19442e-05	138.29	131	216	108	118	130	6.72	27.06	sig
serA1	BCG_3017c	Probable D-3-phosphoglycerate dehydrogenase serA1	-1.6625	9.17613e-08	98.32	87	198	96	49	88	15.37	58.24	sig
BCG_2194c	BCG_2194c	Conserved hypothetical protein	-1.662	0.0145989	492.66	929	355	242	582	483	2.42	11.23	sig
priA	BCG_1463	Putative primosomal protein N' priA	-1.6593	0.00269771	499.41	787	801	519	284	248	0.52	3.62	sig
ctpF	BCG_2014	Probable metal cation transporter P-type atpase A ctpF	-1.6581	2.12722e-07	118.58	96	239	166	51	84	7.24	29.11	sig
BCG_1636c	BCG_1636c	Conserved hypothetical protein	-1.6557	0.000248041	197.59	205	210	117	229	241	14.83	56.83	sig
BCG_3669c	BCG_3669c	Probable conserved secreted protein	-1.6534	0.00312956	373.18	372	320	367	476	340	8.79	34.15	sig
gcp	BCG_3489c	Probable O-sialoglycoprotein endopeptidase gcp	-1.6483	0.0023837	356.31	409	383	315	403	281	2.88	13.03	sig
BCG_1100c	BCG_1100c	Putative IS like-2 transposase	-1.6478	1.42612e-07	99.17	88	191	78	55	107	73.23	263.52	sig
BCG_2655	BCG_2655	Hypothetical protein	-1.6462	7.11533e-05	207.52	132	232	284	194	211	33.26	123.57	sig
BCG_1317	BCG_1317	Conserved hypothetical protein	-1.6442	0.0302669	809.17	1298	818	939	615	491	0.63	3.6	sig
BCG_3427c	BCG_3427c	Conserved hypothetical protein	-1.6432	0.0073385	407.58	541	258	309	495	475	8.43	33.78	sig
BCG_1881c	BCG_1881c	Conserved hypothetical transmembrane protein	-1.6426	0.000821629	305.74	249	275	513	293	234	4.22	17.14	sig
EBG00001157352	EBG00001157352	tRNA	-1.6419	0.0437474	715.43	1028	420	565	926	728	16.04	60.23	sig
BCG_0521c	BCG_0521c	Conserved hypothetical protein	-1.6398	4.70976e-05	200.27	139	229	328	171	160	10.65	39.8	sig
BCG_0937	BCG_0937	Conserved hypothetical protein	-1.6392	1.02584e-05	153.54	123	215	191	114	137	11.16	41.99	sig
PE_PGRS14	BCG_0886c	PE-PGRS family protein	-1.6367	8.91865e-05	248.42	254	465	288	165	132	1.26	6.79	sig
BCG_2702c	BCG_2702c	Conserved hypothetical alanine and valine and glycine rich protein	-1.6365	0.000781242	272	335	346	188	275	233	2.4	11.15	sig
BCG_1030c	BCG_1030c	Conserved hypothetical protein	-1.6347	0.00073044	328.15	380	421	428	242	205	1.37	6.9	sig
BCG_3555	BCG_3555	Hypothetical protein	-1.6338	3.57111e-05	180.27	140	218	215	157	178	18.41	68.09	sig
BCG_1323	BCG_1323	Adenylyl cyclase	-1.6336	1.23615e-05	152.47	130	242	129	124	151	9.53	37.06	sig
EBG00001157377	EBG00001157377	tRNA	-1.6294	0.00300367	429.15	189	303	399	507	896	134.34	493.92	sig
BCG_0932	BCG_0932	Possible transcriptional regulatory protein (possibly marR-family)	-1.6266	0.0033806	337.13	428	271	202	441	378	7.78	30.58	sig
cysQ	BCG_2148c	Conserved hypothetical protein	-1.6264	0.000404961	260.13	206	293	274	289	244	10.16	39.19	sig
PE_PGRS36	BCG_2118c	PE-PGRS family protein	-1.6217	0.000606954	283.62	327	377	250	258	220	1.93	9.11	sig
BCG_1521	BCG_1521	Probable transcriptional regulatory protein	-1.6195	3.63239e-07	117.32	98	207	125	62	117	30.99	110.72	sig
hycQ	BCG_0119	Possible hydrogenase hycQ	-1.6176	6.46542e-05	203.25	191	274	234	162	166	4.05	16.64	sig
BCG_2881c	BCG_2881c	Possible amidotransferase	-1.6173	2.14371e-05	164.16	153	233	147	134	162	10.57	39.62	sig
BCG_3840c	BCG_3840c	Possible aminotransferase	-1.6172	1.60743e-06	144.68	110	226	210	85	119	16.21	59.12	sig
BCG_1123	BCG_1123	Conserved hypothetical protein	-1.6168	0.00067347	260.01	236	269	221	300	278	11.05	42.63	sig
groEL1	BCG_3487c	60 kDa chaperonin 1 groEL1	-1.6135	1.69084e-07	142.05	89	212	286	79	96	39.59	139.04	sig
fadD33	BCG_1407	Possible polyketide synthase fadD33	-1.612	1.68844e-05	177.36	126	260	214	144	159	8.09	31.48	sig
BCG_1210	BCG_1210	Possible transposase	-1.6117	1.14195e-06	152.58	93	206	297	90	122	74.88	259.17	sig
lipU	BCG_1134	Putative lipase lipU	-1.6087	0.00371801	373.21	484	349	275	409	365	2.58	11.85	sig
alr	BCG_3493c	Probable alanine racemase alr	-1.607	0.000191251	225.04	221	298	198	214	201	4.85	19.39	sig
BCG_3085c	BCG_3085c	Probable transcriptional regulatory protein (probably gntR-family)	-1.6045	9.90267e-05	249.37	164	333	311	250	209	14.09	52.54	sig
folD	BCG_3428c	Probable bifunctional protein folD: methylenetetrahydrofolate dehydrogenase methenyltetrahydrofolate cyclohydrolase	-1.6044	0.00365812	381.94	470	365	303	430	353	3.32	14.29	sig
mmuM	BCG_2478	Probable homocysteine S-methyltransferase mmuM	-1.603	0.00630953	456.26	501	389	494	522	385	2.89	12.5	sig
gpm2_1	BCG_3241	Possible phosphoglycerate mutase gpm2	-1.599	7.40853e-05	207.63	171	246	239	176	212	15.5	56.77	sig
fadE26	BCG_3568	Probable acyl-CoA dehydrogenase fadE26	-1.5976	0.00330276	421.25	605	468	406	341	316	1.35	6.75	sig
BCG_1631c	BCG_1631c	Conserved hypothetical protein	-1.5955	0.00134514	294.6	336	264	269	311	296	4.87	18.99	sig
BCG_0133	BCG_0133	Conserved hypothetical protein	-1.5939	0.000225799	198.42	208	217	106	235	245	30.4	106.58	sig
BCG_2901c	BCG_2901c	Conserved hypothetical protein	-1.5873	2.30181e-06	145.71	117	254	139	103	136	25.59	90.58	sig
BCG_3431	BCG_3431	Possible oxidoreductase	-1.5854	0.000856098	328.19	241	332	516	315	268	3.87	15.95	sig
ftsY	BCG_2942c	Probable cell division protein ftsY	-1.5843	0.000157884	241.63	182	272	352	218	202	6.35	23.94	sig
hflX	BCG_2738c	probable GTP-binding protein hflX	-1.5832	1.24e-07	117.85	95	221	130	59	112	24.22	84.99	sig
BCG_3208	BCG_3208	Conserved hypothetical protein	-1.5831	0.0116658	455.67	797	292	213	546	550	4.99	19.47	sig
BCG_2431c	BCG_2431c	Conserved hypothetical protein	-1.5817	0.00799097	506.7	583	384	718	520	369	2.42	10.17	sig
BCG_3503	BCG_3503	Possible conserved transmembrane protein	-1.5816	0.0466608	723.22	968	412	541	944	845	2.5	12.6	sig
BCG_2722	BCG_2722	Probable conserved transmembrane protein	-1.5793	4.32671e-05	193.89	149	244	204	175	204	31.32	110.55	sig
BCG_1648	BCG_1648	Possible conserved membrane protein	-1.5791	0.00124381	278.72	349	291	132	338	319	5.23	20.49	sig
BCG_3264	BCG_3264	Hypothetical alanine arginine proline rich protein	-1.5752	0.000678821	255.15	281	261	195	268	276	7.32	27.3	sig
BCG_2097	BCG_2097	Hypothetical protein	-1.5747	0.0430438	729.56	945	366	816	914	696	4.93	18.82	sig
pks3	BCG_1243	Probable polyketide beta-ketoacyl synthase pks3	-1.5721	1.10543e-06	193.67	118	299	468	102	94	6.34	23.8	sig
citA	BCG_0941c	Probable citrate synthase II citA	-1.5715	0.000168881	243.18	186	281	327	207	228	6.79	25.96	sig
murE	BCG_2175c	Probable UDP-N-acetylmuramoylalanyl-D-glutamate-2,6-diaminopimelate ligase MurE	-1.5707	0.00141514	360.26	360	427	425	333	269	1.7	8.32	sig
BCG_0574	BCG_0574	Possible conserved membrane protein	-1.5679	0.0140622	486.11	743	302	262	612	609	6.8	26.31	sig
rpfB	BCG_1066	Probable resuscitation-promoting factor rpfB	-1.5669	1.40456e-07	129.68	108	238	145	66	120	37.77	130.37	sig
BCG_3776c	BCG_3776c	Conserved hypothetical protein	-1.5657	8.11726e-05	239.89	165	248	429	190	206	32.52	109.99	sig
BCG_0414c	BCG_0414c	Conserved hypothetical protein	-1.5645	0.00449281	430.84	593	462	356	429	337	1.9	8.68	sig
BCG_1118	BCG_1118	Hypothetical protein	-1.5636	0.000376072	269.4	194	273	346	270	275	19.49	69.57	sig
BCG_2818	BCG_2818	Possible hydrolase	-1.5604	0.000186117	261.53	231	342	387	191	187	2.96	12.02	sig
BCG_2701c	BCG_2701c	Probable antibiotic-transport ATP-binding protein ABC transporter	-1.5581	0.00114447	305.18	303	322	277	320	305	4.88	19.26	sig
devR	BCG_3156c	Two component transcriptional regulatory protein devR (probably luxR/uhpA-family)	-1.5531	1.93355e-05	212.25	121	265	344	181	184	55.3	189.6	sig
BCG_2152c	BCG_2152c	Conserved hypothetical protein	-1.5444	0.00350901	386.57	444	328	397	421	349	4.27	16.12	sig
phoY1_1	BCG_3330c	Probable phosphate-transport system transcriptional regulatory protein phoU homolog 1 phoY1	-1.5419	0.000161964	207.79	210	268	133	205	236	11.88	42.18	sig
BCG_3214	BCG_3214	Conserved hypothetical alanine and proline-rich protein	-1.54	0.0182359	589.69	779	371	657	611	571	3.48	13.77	sig
BCG_1242c	BCG_1242c	Hypothetical protein	-1.5392	1.20715e-06	159.37	125	279	258	73	113	6.37	23.3	sig
BCG_2352	BCG_2352	Hypothetical protein	-1.5383	0.000739593	272.06	253	280	223	307	302	18.26	63.06	sig
nadR	BCG_0249c	Possible transcriptional regulatory protein nadR (probably asnC-family)	-1.5371	1.22536e-05	167.06	143	257	155	126	168	14.74	50.88	sig
adhA	BCG_1898	Probable alcohol dehydrogenase adhA	-1.5363	7.59578e-06	195.97	120	251	374	132	153	26.3	87.95	sig
BCG_2816c	BCG_2816c	Conserved hypothetical protein	-1.5353	0.00618597	409.99	467	301	310	509	489	10.63	38.69	sig
BCG_1213	BCG_1213	Probable transcriptional regulatory protein	-1.5344	0.000314915	228.31	226	249	168	243	262	19.89	67.47	sig
BCG_2620	BCG_2620	Probable membrane protein	-1.534	0.00227439	404.08	264	295	725	459	351	9.64	33.36	sig
ceoB	BCG_2704	TRK system potassium uptake protein ceoB	-1.5315	9.26173e-05	199.45	196	263	135	188	227	13.57	46.95	sig
BCG_3429	BCG_3429	Conserved hypothetical protein	-1.5277	0.0416188	738.5	858	403	723	943	836	5.7	22.56	sig
gatA	BCG_3033c	Probable glutamyl-tRNA(gln) amidotransferase (subunit A) gatA	-1.5223	0.00069471	331.35	269	385	495	301	237	3.37	13.12	sig
sseB	BCG_2308	Probable thiosulfate sulfurtransferase SseB	-1.5167	1.90065e-05	187.61	148	267	193	155	186	23.83	80.7	sig
pknL	BCG_2191	Probable transmembrane serine/threonine-protein kinase L pknL	-1.5127	0.00133471	375.25	218	370	452	474	393	8.07	30.26	sig
BCG_0313c	BCG_0313c	Possible transcriptional regulatory protein (possibly tetr-family)	-1.5127	0.0113972	552.04	547	396	683	650	509	3.34	13.61	sig
PE36	BCG_3949c	PE family protein	-1.512	0.000905148	285.25	274	297	196	334	338	32.46	109.03	sig
BCG_0801	BCG_0801	Conserved hypothetical protein	-1.5098	0.00169683	326.52	292	285	307	373	382	25.12	85.24	sig
BCG_0488c	BCG_0488c	Conserved hypothetical protein	-1.5089	0.00227897	401.93	416	445	515	362	290	2.17	8.94	sig
BCG_1280c	BCG_1280c	Probable methyltransferase	-1.5079	0.0195017	630.58	704	443	673	733	623	2.71	11.71	sig
BCG_2442c	BCG_2442c	Conserved hypothetical protein	-1.5063	0.000165835	251.12	223	338	294	199	215	4.81	17.63	sig
BCG_1464c	BCG_1464c	Putative methyltransferase	-1.5061	0.0015487	342.57	279	341	341	387	370	7.2	26.6	sig
mbtB	BCG_2397c	Phenyloxazoline synthase mbtB	-1.5024	2.58779e-06	182.11	158	375	226	93	118	3.77	14.66	sig
mshB	BCG_1233	N-Acetyl-1-D-myo-Inosityl-2-Amino-2-Deoxy-alpha-D-Glucopyranoside deacetylase mshB	-1.4992	0.000322802	242.06	250	325	146	245	263	7.06	25.17	sig
BCG_0364	BCG_0364	Possible transcriptional regulatory protein (possibly arsR-family)	-1.497	0.0273055	688.47	1097	545	619	649	594	1.53	6.68	sig
BCG_1795c	BCG_1795c	Conserved hypothetical protein	-1.4952	4.48054e-05	209.12	187	304	207	164	196	9.56	32.88	sig
PE_PGRS34a	BCG_1876c	PE-PGRS family protein	-1.495	0.0414407	856.45	1331	798	864	728	636	0.71	3.86	sig
BCG_0171c	BCG_0171c	Possible transcriptional regulatory protein	-1.4943	0.000124974	252.55	169	300	325	237	247	30.51	102.12	sig
BCG_3702c	BCG_3702c	DNA polymerase	-1.4909	0.000780091	294.28	313	381	219	282	288	3.93	15.05	sig
cobT	BCG_2223	Probable nicotinate-nucleotide-dimethylbenzimidazol phosphoribosyltransferase CobT	-1.4907	0.0015994	390.95	359	373	661	318	291	3.48	12.9	sig
PE_PGRS38	BCG_2179c	PE-PGRS family protein	-1.49	4.94539e-05	230.26	193	323	296	163	197	7.5	26.41	sig
BCG_2199c	BCG_2199c	Conserved hypothetical protein	-1.4893	1.17888e-05	191.1	157	277	249	123	171	15.42	51.28	sig
BCG_3064c	BCG_3064c	Conserved hypothetical protein	-1.486	0.0208548	638.68	846	506	604	662	599	1.5	7.4	sig
ureA	BCG_1884	Urease gamma subunit ureA (Urea amidohydrolase)	-1.4856	0.00653422	405.51	558	316	186	513	529	10.79	37.31	sig
menH	BCG_0603	Probable ubiquinone/menaquinone biosynthesis methyltransferase menH	-1.4839	6.11478e-05	227.53	174	289	282	186	219	24.95	81.35	sig
cydD	BCG_1659c	Probable 'component linked with the assembly of cytochrome' transport transmembrane ATP-binding protein ABC transporter cydD	-1.4833	0.000914207	354.15	340	436	505	273	249	2.42	9.58	sig
BCG_2634c	BCG_2634c	Probable conserved membrane protein	-1.4823	0.000398442	280.94	232	339	321	253	267	6.66	23.78	sig
groES	BCG_3488c	10 kDa chaperonin groES	-1.4807	0.00132775	438.33	163	345	590	402	841	219.4	709.44	sig
ruvA	BCG_2616c	Probable holliday junction DNA helicase ruvA	-1.4804	0.0011215	326.87	290	313	393	336	307	10.26	34.2	sig
BCG_1808	BCG_1808	Conserved hypothetical protein	-1.4792	9.82759e-05	293.7	159	305	646	232	224	30.17	96.2	sig
BCG_2823	BCG_2823	Conserved hypothetical protein	-1.4786	0.00265685	367.76	375	318	355	407	387	12.55	41.52	sig
modC	BCG_1895	Probable molybdenum-transport ATP-binding protein ABC transporter modC	-1.4764	0.000106638	256.02	200	317	384	183	223	9.11	30.89	sig
serT	serT	tRNA-Ser	-1.4725	0.00509464	503.78	228	376	473	599	993	149.66	492.18	sig
rsbW	BCG_3316c	Anti-sigma factor rsbW	-1.4722	0.0258622	659.79	631	422	586	945	774	6.66	25.35	sig
BCG_2103	BCG_2103	Hypothetical protein	-1.4721	0.00704226	519.02	433	411	766	608	420	3.87	14.23	sig
BCG_0661	BCG_0661	Conserved hypothetical protein	-1.4717	0.00313387	394.12	471	426	320	395	367	3.1	12.04	sig
BCG_0491	BCG_0491	Possible transcriptional regulatory protein	-1.4654	0.00818663	487.71	540	392	471	547	497	4.02	15.26	sig
PPE31	BCG_1840	PPE family protein	-1.4648	0.00939147	610.58	698	594	900	486	429	1.35	6.19	sig
hpt	BCG_3682c	Hypoxanthine-guanine phosphoribosyltransferase hpt	-1.4617	0.000136876	234.15	203	326	194	213	246	21.21	69.48	sig
BCG_0791	BCG_0791	Putative transposase (fragment)	-1.4616	0.00297014	383.12	362	330	379	422	427	16.46	54.16	sig
BCG_0155c	BCG_0155c	Conserved hypothetical protein	-1.4603	0.0441811	715.23	1164	466	439	854	775	2.45	10.13	sig
xylB	BCG_0779	Possible d-xylulose kinase xylB	-1.4561	0.00287981	422.2	418	459	487	408	346	2.65	10.24	sig
BCG_2302c	BCG_2302c	Conserved hypothetical protein	-1.4554	0.0317233	671.41	953	409	576	829	659	4.58	16.09	sig
BCG_0469	BCG_0469	Conserved hypothetical protein	-1.4545	6.846e-06	183.35	155	288	182	122	189	97.4	306.81	sig
PE_PGRS39	BCG_2363c	PE-PGRS family protein	-1.4541	0.00146872	384.59	307	394	550	372	322	4.38	15.67	sig
BCG_3537	BCG_3537	Conserved hypothetical protein	-1.453	0.00350653	382.5	422	337	312	440	410	8.42	28.14	sig
BCG_3144	BCG_3144	Hypothetical protein	-1.453	0.00462727	405.44	485	350	298	460	451	7.26	24.69	sig
BCG_0423	BCG_0423	Probable monooxygenase	-1.4505	0.00561944	474.74	717	549	326	436	392	1.7	7.18	sig
BCG_1046c	BCG_1046c	Conserved hypothetical serine rich protein	-1.4499	0.000223024	263.34	198	287	337	239	266	39.82	124.7	sig
BCG_0618c	BCG_0618c	Conserved hypothetical protein	-1.4484	0.00281434	438.15	446	475	598	382	315	2.48	9.47	sig
BCG_3080	BCG_3080	Possible transcriptional regulatory protein (probably tetR-family)	-1.4482	0.0210497	617.93	961	463	500	625	596	2.46	9.39	sig
BCG_1261c	BCG_1261c	Probable transferase	-1.4474	8.54363e-06	193.39	167	314	189	129	190	28.24	90.47	sig
devS	BCG_3155c	Two component sensor histidine kinase devS	-1.4465	5.78329e-06	235.08	147	321	448	159	165	46.83	146.64	sig
cobQ2	BCG_3773	Possible cobyric acid synthase cobQ2	-1.4451	0.00398219	398.16	448	374	300	458	422	5.66	20.01	sig
rpe	BCG_1469	Probable ribulose-phosphate 3-epimerase rpe	-1.4449	0.000631939	292.93	260	340	279	278	311	10.98	36.65	sig
BCG_3667c	BCG_3667c	Conserved hypothetical alanine and leucine rich protein	-1.4426	0.00106736	359.36	284	410	409	368	334	10.88	36.04	sig
BCG_3745c	BCG_3745c	Conserved hypothetical protein	-1.4423	2.00781e-05	207.04	176	283	241	146	203	62.13	192.69	sig
tlyA	BCG_1732	Cytotoxin|haemolysin homologue tlyA	-1.4421	0.000202974	310.15	170	311	638	263	253	23.52	73.63	sig
BCG_1045c	BCG_1045c	Hypothetical protein	-1.4409	0.00131319	318.43	342	361	208	340	356	8.3	27.87	sig
BCG_1677c	BCG_1677c	Conserved hypothetical protein	-1.4403	0.00949724	453.19	666	354	171	602	586	11.67	38.41	sig
PE_PGRS41	BCG_2411	PE-PGRS family protein	-1.4383	7.59089e-06	212.12	162	308	333	125	172	29.15	91.34	sig
rocA	BCG_1249	Probable pyrroline-5-carboxylate dehydrogenase rocA	-1.4353	0.00565803	584.26	684	715	820	423	352	1.15	5.17	sig
BCG_3491c	BCG_3491c	Conserved hypothetical protein	-1.4323	0.032074	731.93	776	484	786	879	769	2.75	11.37	sig
BCG_3254	BCG_3254	Conserved hypothetical protein	-1.4314	0.0202994	559.27	865	352	276	725	704	9.96	32.51	sig
BCG_3244c	BCG_3244c	Probable conserved integral membrane protein	-1.4309	0.000161414	237.74	216	319	201	208	254	27.82	87.11	sig
cyp135B1	BCG_0613	Possible cytochrome p450 135b1 cyp135B1	-1.4307	1.52777e-05	214.42	178	334	245	141	198	15.84	51.41	sig
BCG_0962	BCG_0962	Conserved hypothetical protein	-1.4274	0.000453319	267.24	245	324	200	265	312	20.91	66.44	sig
aspS	BCG_2595c	Putative aspartyl-trna synthetase aspS	-1.4272	1.52429e-05	233.37	168	329	418	133	177	10.07	32.44	sig
purT	BCG_0426	Probable phosphoribosylglycinamide formyltransferase 2 purT	-1.426	0.00138874	387.4	357	430	531	335	304	3.8	13.43	sig
BCG_1160	BCG_1160	Conserved hypothetical protein	-1.4226	0.000875528	324	294	363	348	294	324	9.89	32.32	sig
BCG_3394	BCG_3394	Hypothetical protein	-1.4214	0.00612147	456.59	424	351	514	528	478	11.89	37.87	sig
BCG_1722	BCG_1722	Conserved hypothetical protein	-1.4204	0.00576798	415.04	528	353	217	512	517	20.06	63.62	sig
PE_PGRS33	BCG_1853c	PE-PGRS family protein	-1.4194	0.00116854	387.14	345	464	534	312	306	3.19	11.76	sig
BCG_1666c	BCG_1666c	Conserved hypothetical protein	-1.4193	0.000884033	307.54	296	347	240	328	333	15.9	50.25	sig
BCG_3566c	BCG_3566c	Probable short-chain type dehydrogenase/reductase	-1.419	0.00332579	441.31	412	402	639	406	371	4.04	14.05	sig
BCG_2105	BCG_2105	Conserved hypothetical protein	-1.4189	0.00678286	443.88	545	379	267	551	516	14.44	46.85	sig
BCG_2844c	BCG_2844c	Conserved hypothetical protein	-1.4138	0.00537775	422.82	559	399	238	493	465	5.66	19.46	sig
lipL	BCG_1560	Probable esterase lipL	-1.4137	0.000101894	266.19	212	359	371	187	229	10.22	32.87	sig
echA7	BCG_1025c	Probable enoyl-CoA hydratase echA7	-1.4122	0.0143403	597.05	801	497	627	577	507	2.77	10.15	sig
BCG_2580	BCG_2580	Conserved hypothetical protein	-1.4118	0.000779586	373.55	256	378	671	324	299	14.86	46.48	sig
BCG_0108c	BCG_0108c	Probable oxidoreductase	-1.41	0.00478937	425.32	544	429	256	468	460	4.08	14.64	sig
BCG_0369c	BCG_0369c	Hypothetical protein	-1.4075	0.00992345	523.69	676	453	480	525	498	3.32	11.79	sig
BCG_2386c	BCG_2386c	Conserved hypothetical protein	-1.407	0.000659354	325.15	246	360	440	295	301	11.51	36.45	sig
sigJ	BCG_3398c	Probable alternative RNA polymerase sigma factor (fragment) sigJ	-1.4034	0.0162466	659.88	618	478	940	774	540	3.06	11.04	sig
BCG_0672	BCG_0672	Conserved hypothetical protein	-1.4023	0.000834698	315.28	275	368	252	330	360	42.44	130.94	sig
BCG_3506c	BCG_3506c	Hypothetical protein	-1.4018	0.0420175	707.52	1023	405	481	884	854	5	17.41	sig
lpqH	BCG_3822	19 kDa lipoprotein antigen precursor lpqH	-1.4007	0.000151931	253.95	213	343	243	216	265	32.34	99.64	sig
accD2	BCG_1028c	Probable acetyl-/propionyl-coa carboxylase (beta subunit) accD2	-1.4001	0.0115544	620.02	659	666	630	672	484	1.54	6.99	sig
PE_PGRS37	BCG_2143c	PE-PGRS family protein	-1.399	0.0407791	822.95	1243	734	773	791	633	1.34	5.49	sig
lipO	BCG_1487c	Probable esterase lipO	-1.3983	0.0050715	496.69	521	513	605	466	391	2.48	9.2	sig
lpqR	BCG_0890	Probable conserved lipoprotein lpqR	-1.398	0.0054319	462.99	481	437	465	504	430	5.73	19.18	sig
fpg	BCG_2946c	Probable formamidopyrimidine-dna glycosylase fpg	-1.3974	0.0151499	624.8	845	559	635	571	537	2.07	7.92	sig
BCG_3116	BCG_3116	Conserved hypothetical protein	-1.3965	0.00159599	410.98	263	446	472	482	414	6.78	23.4	sig
hycE	BCG_0120	Possible formate hydrogenase hycQ (FHL)	-1.3937	0.00068697	340.98	261	417	423	310	309	5.85	20.14	sig
BCG_1462	BCG_1462	Possible membrane protein	-1.3929	0.0138135	548.51	686	442	388	657	603	4.72	16.64	sig
BCG_2631c	BCG_2631c	Conserved hypothetical protein	-1.3866	4.01214e-05	249.14	185	344	342	179	222	29.65	89.64	sig
BCG_3950c	BCG_3950c	Possible conserved membrane protein [second part]	-1.3808	9.68709e-05	277.46	220	387	408	180	230	7	22.5	sig
BCG_0587c	BCG_0587c	Conserved hypothetical protein	-1.3804	0.00207272	342.75	386	364	158	410	442	21	64.49	sig
BCG_2323	BCG_2323	Possible conserved membrane protein	-1.3775	0.0120899	580.49	514	395	763	706	563	10.61	32.89	sig
BCG_3675	BCG_3675	Hypothetical arginine and proline rich protein	-1.3773	0.00181922	360.18	338	372	329	366	398	9.83	31.3	sig
hemD	BCG_0554	Probable uroporphyrin-III c-methyltransferase hemD	-1.3756	3.42088e-06	212.24	173	356	273	116	183	23.61	71.68	sig
PE_PGRS18	BCG_1035c	PE-PGRS family protein	-1.3742	7.97468e-05	255.3	214	388	261	201	232	15.82	48.81	sig
cfp17	BCG_1862	Conserved hypothetical protein cfp17	-1.3732	1.46078e-06	209.89	161	331	285	131	175	149.24	438.14	sig
nadC	BCG_1634	Probable nicotinate-nucleotide pyrophosphatase nadC	-1.3709	0.00235052	522.57	325	452	1206	453	361	8.97	27.12	sig
xerC	BCG_2915c	Probable integrase/recombinase xerC	-1.3684	0.00425701	443.16	457	432	447	443	437	4.52	15.31	sig
BCG_0164	BCG_0164	Conserved hypothetical protein	-1.3627	0.013772	536.53	789	444	251	653	638	6.15	20.08	sig
BCG_1056	BCG_1056	Hypothetical protein	-1.3626	0.00678958	598.2	402	492	986	664	524	7.71	24.71	sig
proB	BCG_2459c	Probable glutamate 5-kinase protein proB	-1.3607	0.0120477	586.14	847	636	412	533	545	1.73	7.13	sig
ddlA	BCG_3002c	Probable D-alanine--D-alanine ligase ddlA	-1.3566	0.000589517	317.36	272	406	314	283	320	8.65	27.42	sig
moeA1	BCG_1049	Probable molybdopterin biosynthesis protein moeA1	-1.3549	0.000693624	354.46	251	416	470	317	339	8.85	28.37	sig
BCG_1212c	BCG_1212c	Probable transcriptional regulatory protein	-1.3523	0.00434316	473.46	401	404	667	471	447	8.05	24.97	sig
ansA	BCG_1590c	Probable L-aparaginase ansA	-1.351	0.00586376	476.61	548	487	390	489	476	3.77	13.09	sig
pgsA1	BCG_2637c	Probable phosphatidylinositol synthase pgsA1	-1.3484	0.00180264	351.98	381	407	205	383	409	9.86	30.61	sig
aroF	BCG_2562c	Probable chorismate synthase aroF	-1.3482	0.000617987	347.68	276	415	503	277	295	7.53	23.66	sig
BCG_2022c	BCG_2022c	Conserved hypothetical protein	-1.3467	8.93653e-05	304.68	201	386	521	231	238	43.71	128.18	sig
BCG_2983c	BCG_2983c	Possible glycosyl transferase	-1.3449	0.000352752	304.12	268	431	306	248	283	7.51	23.8	sig
murF	BCG_2174c	UDP-N-acetylmuramoylalanyl-D-glutamyl-2,6-diaminopimelate-D-alanyl-D-alanyl ligase MurF	-1.3403	0.00279169	470.41	431	532	681	370	372	2.59	9.24	sig
BCG_0051c	BCG_0051c	Conserved hypothetical protein	-1.3398	0.00075982	341.47	298	401	417	285	317	8.57	26.26	sig
BCG_0273c	BCG_0273c	Probable conserved transmembrane protein	-1.3366	6.96878e-06	235.08	204	456	287	113	181	5.83	18.82	sig
BCG_0606c	BCG_0606c	Possible oxidoreductase	-1.3359	0.00850851	577.78	658	616	642	511	474	2.17	8.09	sig
tcrA	BCG_0648c	Putative two component DNA binding Transcriptional regulatory protein tcrA	-1.3357	0.0436151	881.08	1249	772	928	740	763	1.26	5.08	sig
BCG_3419c	BCG_3419c	Probable transposase	-1.3352	0.0290112	761.51	957	582	916	729	658	2.49	8.62	sig
BCG_0212	BCG_0212	Probable conserved mce associated membrane protein	-1.3339	8.71435e-05	286.78	192	369	420	241	243	72.34	208.3	sig
BCG_0434	BCG_0434	Conserved 13E12 repeat family protein	-1.3339	0.0466838	773.2	1080	488	606	901	867	4.9	15.9	sig
BCG_3347	BCG_3347	Conserved hypothetical protein	-1.3319	0.0330332	683.23	893	398	530	860	813	11.38	33.98	sig
mbtF	BCG_2393c	Peptide synthetase mbtF	-1.3286	3.89874e-05	312.77	238	551	562	152	182	2.74	9.66	sig
BCG_3055	BCG_3055	Possible transferase	-1.3286	0.00897994	568.09	503	580	553	669	542	3.79	13.33	sig
aroE	BCG_2575c	Probable shikimate 5-dehydrogenase aroE	-1.3245	0.00383426	449.56	421	439	485	451	453	7.31	22.52	sig
BCG_1610	BCG_1610	Conserved hypothetical protein	-1.3241	0.00711497	493.23	529	467	382	578	522	12.95	39.07	sig
pyrF	BCG_1446	Probable orotidine 5'-phosphate decarboxylase pyrF	-1.3224	0.0110175	559.9	699	515	484	567	546	3.47	11.59	sig
BCG_3801c	BCG_3801c	Possible oxidoreductase	-1.3212	0.00860574	497.71	570	425	360	576	580	11.4	34.79	sig
BCG_2256c	BCG_2256c	Conserved hypothetical protein	-1.3123	0.000136306	325.49	224	397	596	223	255	63.94	180.59	sig
BCG_1139c	BCG_1139c	Probable conserved membrane protein	-1.3114	0.0137381	569.72	682	460	413	661	663	8.16	24.88	sig
mapA	BCG_0784	Probable methionine aminopeptidase mapA	-1.3105	0.000631229	356.12	265	408	510	302	321	16.72	48.45	sig
BCG_3739	BCG_3739	Probable anion transporter atpase	-1.3101	7.20338e-05	281.45	217	391	394	197	240	24.44	70.37	sig
BCG_1563	BCG_1563	Hypothetical protein	-1.3083	0.00978268	527.32	596	433	453	583	584	10.4	30.87	sig
BCG_3408	BCG_3408	Conserved hypothetical protein	-1.3056	0.00424265	461.64	459	486	437	475	452	6.37	19.67	sig
mca	BCG_1140	Mycothiol conjugate amidase Mca	-1.3049	0.000516072	344.24	237	418	451	314	323	21.63	62.22	sig
BCG_0808c	BCG_0808c	Hypothetical protein	-1.3043	0.00194855	391.12	364	440	339	377	441	10.86	32.79	sig
BCG_0170	BCG_0170		-1.303	0.00980278	580.11	494	423	853	607	566	11.97	34.59	sig
BCG_3705c	BCG_3705c	Conserved hypothetical protein	-1.302	0.0112396	566.21	600	450	566	617	607	7.02	21.34	sig
argC	BCG_1691	Probable N-acetl-gamma-glutamyl-phoshate reductase argC	-1.3007	0.0169512	734.51	810	713	995	658	536	2.1	7.34	sig
BCG_0398c	BCG_0398c	Conserved hypothetical protein	-1.2994	0.0454939	838.44	970	524	1012	936	803	4.64	14.33	sig
BCG_3353c	BCG_3353c	Hypothetical oxidoreductase	-1.2983	0.000146015	280.73	233	414	301	206	271	15.22	44.4	sig
BCG_0966c	BCG_0966c	possible lipid carrier protein or keto acyl-CoA thiolase	-1.2976	0.0021154	424.99	376	521	392	419	424	7.44	23.31	sig
BCG_3210	BCG_3210	Conserved hypothetical protein	-1.2969	0.0450515	792.79	1027	469	788	868	873	5.61	17.12	sig
pyrB	BCG_1441	Probable aspartate carbamoyltransferase pyrB	-1.2959	0.0176035	675.4	591	528	741	819	719	4.02	13.84	sig
PE_PGRS23	BCG_1303c	PE-PGRS family protein	-1.2958	0.0393335	1094.38	1322	1344	1709	690	614	0.43	2.15	sig
cut1	BCG_1798	Probable cutinase cut1	-1.2955	0.030136	754.4	854	535	845	839	726	3.84	12.4	sig
BCG_3617	BCG_3617	Possible oxidoreductase	-1.2945	0.028937	753.15	819	653	659	907	743	2.32	8.94	sig
fadE16	BCG_1717	Possible acyl-CoA dehydrogenase fadE16	-1.2941	0.00253283	557.36	333	510	1261	483	389	8.91	25.68	sig
BCG_2135c	BCG_2135c	Possible RNA methyltransferase	-1.2904	0.0177056	683.2	530	541	699	894	788	5.56	18.6	sig
lpqD	BCG_3459	Probable conserved lipoprotein lpqD	-1.2882	0.00119552	352.26	341	447	247	342	401	12.82	37.58	sig
BCG_3793c	BCG_3793c	Conserved hypothetical protein	-1.2865	0.0112858	544.35	619	480	376	643	631	8.72	26.57	sig
ruvB	BCG_2615c	Probable holliday junction DNA helicase ruvB	-1.2864	0.00218001	437.04	361	473	548	396	419	7.79	23.65	sig
BCG_3955c	BCG_3955c	Conserved hypothetical protein	-1.286	0.0186546	735.49	791	625	1071	645	593	2.7	8.84	sig
asd	BCG_3768c	Aspartate-semialdehyde dehydrogenase asd	-1.2838	0.000496033	357.45	252	428	561	280	308	14.87	42.51	sig
BCG_1500c	BCG_1500c	Hypothetical protein	-1.2826	0.00701367	501.08	515	493	375	581	555	15.72	45.84	sig
mmpL9b	BCG_2362	Probable conserved transmembrane transport protein mmpL9b [second part]	-1.2811	0.0357103	796.74	761	490	1013	973	806	8.55	25	sig
leuB	BCG_3016c	3-isopropylmalate dehydrogenase leuB	-1.2809	0.000286627	308.59	255	448	299	256	303	17.36	50.04	sig
BCG_3696	BCG_3696	Putative transposase	-1.2806	0.0368875	801.45	1075	727	654	875	710	2.8	9.56	sig
BCG_1716	BCG_1716	Hypothetical integral membrane protein	-1.2798	0.000902901	356.37	315	454	335	313	374	11.37	33.25	sig
fmu	BCG_1468	Probable fmu protein	-1.2777	0.0133445	678.21	861	806	682	552	523	1.5	5.8	sig
dapA	BCG_2769c	Probable dihydrodipicolinate synthase dapA	-1.2747	0.000207948	305.65	247	458	305	247	293	27	77.12	sig
BCG_2433c	BCG_2433c	Conserved hypothetical protein	-1.2739	0.00668129	499.96	592	548	323	537	525	5.76	17.91	sig
manC	BCG_3293c	Probable mannose-1-phosphate guanyltransferase manC	-1.2732	0.0019648	427.66	322	483	475	420	449	9.97	29.96	sig
BCG_0842c	BCG_0842c	Hypothetical protein	-1.2725	0.00175068	388.65	347	457	330	381	436	16.38	47.33	sig
BCG_0197	BCG_0197	Putative oxidoreductase	-1.2714	0.0120982	644	647	667	665	636	606	2.36	8.77	sig
BCG_2116c	BCG_2116c	Conserved hypothetical protein	-1.2707	0.000283562	321.84	258	435	398	246	294	16.44	46.63	sig
EBG00001157357	EBG00001157357	tRNA	-1.2703	0.047263	819.93	964	569	693	1028	893	33.92	94.88	sig
BCG_1172	BCG_1172	Probable GTP binding protein	-1.2686	0.00801039	547.28	546	581	478	588	547	4.64	14.94	sig
trpD	BCG_2208c	Probable anthranilate phosphoribosyltransferase TrpD	-1.2655	0.00397797	460.6	463	567	345	473	469	5.51	17.28	sig
mesJ	BCG_3683c	Possible cell cycle protein mesJ	-1.2654	0.0157925	711.91	640	647	867	779	641	3.66	11.99	sig
purE	BCG_3304c	Probable phosphoribosylaminoimidazole carboxylase catalytic subunit purE	-1.2626	0.00984929	557.62	568	481	526	627	592	9.79	28.28	sig
BCG_2020c	BCG_2020c	Conserved hypothetical protein	-1.261	0.00873541	572.81	590	544	623	565	544	5.03	15.35	sig
BCG_0682	BCG_0682	Hypothetical protein	-1.2604	0.000421028	358.8	267	496	404	321	327	161.14	442.29	sig
BCG_3458c	BCG_3458c	Possible dehydrogenase	-1.2582	0.000456994	325.05	287	461	290	269	335	16.56	46.71	sig
BCG_3668c	BCG_3668c	Probable conserved transmembrane protein rich in alanine and arginine and proline	-1.2554	0.000999071	406.43	314	489	574	331	354	9.42	27.11	sig
mrsA	BCG_3507c	Probable phospho-sugar mutase / mrsA protein homolog	-1.254	0.000159684	317.13	239	455	427	226	274	18.61	51.94	sig
BCG_0246	BCG_0246	Hypothetical protein	-1.2537	0.0312766	789.93	1100	830	573	795	698	1.63	6.27	sig
PE_PGRS2	BCG_0158	PE-PGRS family protein	-1.2528	0.0148062	705.95	939	898	640	589	514	1.36	5.25	sig
BCG_0604c	BCG_0604c	Possible conserved secreted protein	-1.2492	0.00143992	419.22	283	441	581	411	407	52.05	141.04	sig
accD1	BCG_2522c	Probable acetyl-/propionyl-coa carboxylase (beta subunit) accD1	-1.249	0.000838909	382.16	308	520	402	325	373	8.1	24.25	sig
BCG_2594c	BCG_2594c	Probable transmembrane alanine and valine and leucine rich protein	-1.2487	0.00378555	494.8	425	526	622	450	463	6.02	18.1	sig
BCG_2190c	BCG_2190c	conserved hypothetical regulatory protein	-1.2484	0.00795245	522.94	552	494	421	593	564	14.51	41.02	sig
fadD35	BCG_2525c	Probable fatty-acid-CoA ligase fadD35	-1.2477	0.00265142	477.97	367	572	546	462	457	5.53	17.29	sig
BCG_0227	BCG_0227	Conserved hypothetical protein	-1.2477	0.0341941	814	675	546	913	1036	955	14.47	42.5	sig
BCG_0588c	BCG_0588c	Possible conserved transmembrane protein	-1.2472	0.0285659	691.48	887	485	509	815	816	10.56	29.81	sig
PE_PGRS5	BCG_0337	PE-PGRS family protein	-1.2468	0.000438148	358.56	301	531	419	260	313	6.88	20.46	sig
iniC	BCG_0382	Isoniazid inductible gene protein iniC	-1.2464	0.000547755	369.76	270	474	512	296	328	10.82	30.7	sig
PE_PGRS27	BCG_1511c	PE-PGRS family protein	-1.2454	0.00388758	785.17	998	1553	1204	303	289	0.33	1.82	sig
cobC	BCG_2249c	Possible aminotransferase CobC	-1.2451	0.0098351	579.24	644	617	482	586	574	3.56	11.64	sig
BCG_1931	BCG_1931	Conserved hypothetical protein	-1.2422	0.0215813	652.93	780	479	492	784	771	16.84	46.44	sig
BCG_1986	BCG_1986	Hypothetical protein	-1.2419	0.013793	577.61	700	517	316	718	697	11.39	32.87	sig
tsnR	BCG_1683	Possible 23S rRNA methyltransferase tsnR	-1.2414	0.000663293	388.24	288	471	568	306	343	21.37	58.71	sig
BCG_0356	BCG_0356	Possible muconolactone isomerase	-1.2406	0.00458419	481.59	447	482	506	480	494	10.98	30.95	sig
BCG_2322	BCG_2322	Possible conserved membrane protein	-1.2389	0.0227687	665.9	931	606	351	792	730	4.6	14.12	sig
BCG_1909	BCG_1909	Conserved hypothetical protein	-1.2386	0.00933433	583.65	435	512	597	708	690	18.56	53.44	sig
htpX	BCG_0608	Probable protease transmembrane protein heat shock protein htpX	-1.2385	0.00113287	402.45	317	498	464	359	388	18.45	51.2	sig
moaA2	BCG_0921c	Putative molybdenum cofactor biosynthesis protein A2 moaA2	-1.2379	0.00313515	447.52	449	552	353	431	464	6.42	19.08	sig
BCG_1949c	BCG_1949c	Probable exported protein	-1.2376	0.00820505	530.24	584	509	410	560	600	8.96	26.02	sig
BCG_1762	BCG_1762	Probable hydrolase	-1.2363	0.000874443	395.06	285	491	511	350	362	14	39.07	sig
glnA3	BCG_1915	Probable glutamine synthetase glnA3	-1.2362	0.00270093	456.68	429	589	426	417	433	5.52	16.56	sig
fadE31	BCG_3626	Probable acyl-CoA dehydrogenase fadE31	-1.2323	0.0218083	767.27	965	767	861	622	648	1.75	6.07	sig
BCG_3691	BCG_3691	Conserved hypothetical protein	-1.2311	0.000422771	353.54	277	470	467	264	318	19.99	54.53	sig
thiX	BCG_0868c	Probable thioredoxin thiX	-1.2301	0.0100432	547.59	606	504	381	646	625	13.37	37.4	sig
BCG_2744	BCG_2744	Conserved hypothetical alanine and arginine rich protein	-1.2297	0.00585294	560.91	499	655	632	544	485	5.34	16.09	sig
BCG_3015	BCG_3015	Probable conserved integral membrane protein	-1.2296	0.00062398	361.29	305	500	386	286	348	10.21	28.87	sig
PE_PGRS11	BCG_0805	PE-PGRS family protein	-1.2284	0.00612094	562.07	536	690	588	519	488	2.68	9.18	sig
dppB	BCG_3723c	Probable dipeptide-transport integral membrane protein ABC transporter dppB	-1.2274	0.0333337	797.33	1115	768	618	785	740	1.99	6.98	sig
BCG_1332c	BCG_1332c	probable drugs-transport transmembrane ATP-binding protein ABC transporter	-1.2272	0.00276378	482.43	434	650	461	437	446	4.73	14.6	sig
pyrC	BCG_1442	Probable dihydroorotase pyrC	-1.2258	0.0102682	606.04	597	656	522	644	616	3.79	12.31	sig
BCG_1496c	BCG_1496c	Probable conserved Proline, Glycine, Valine-rich secreted protein	-1.225	0.00497758	582.61	326	536	775	714	621	26.54	74.34	sig
BCG_2934c	BCG_2934c	Possible D-amino acid aminohydrolase	-1.2237	0.000851342	438.66	321	563	698	327	345	7.24	20.84	sig
BCG_1678c	BCG_1678c	Conserved hypothetical membrane protein	-1.2229	0.00124469	433.14	369	554	554	339	375	6.67	19.25	sig
BCG_2025c	BCG_2025c	Conserved hypothetical protein	-1.2217	0.00230467	476.63	392	556	656	389	418	6.1	17.7	sig
valU	valU	tRNA-Val	-1.2209	0.00840437	541.55	502	514	411	634	667	86.92	236.38	sig
cspB	BCG_0923	Probable cold shock-like protein B cspB	-1.2191	0.00172515	428.44	324	477	504	414	435	40.61	108.55	sig
lppC	BCG_1950c	Probable lipoprotein lppC	-1.2185	0.00128894	390.17	348	502	334	365	413	24	65.36	sig
ureB	BCG_1885	Urease beta subunit ureB	-1.2185	0.0379781	736.23	1061	577	347	928	899	7.82	22.59	sig
BCG_0671c	BCG_0671c	Probable conserved transmembrane protein	-1.2178	0.0197847	694.94	752	608	615	801	709	5.61	16.63	sig
BCG_0465c	BCG_0465c	Possible transmembrane protein	-1.2175	0.000494412	346.88	289	476	350	288	347	47.74	127.49	sig
embR	BCG_1326c	Probable transcriptional regulatory protein embR	-1.217	0.00835177	606.61	608	598	835	524	495	3.73	11.19	sig
glnA4	BCG_2882c	Probable glutamine synthetase glnA4	-1.2168	0.00121059	418.16	318	523	508	364	397	10.5	29.4	sig
mmpL6	BCG_1609	Probable conserved transmembrane transport protein mmpL6	-1.2147	0.000143815	334.32	266	561	378	240	272	12.17	34.02	sig
BCG_0514	BCG_0514	Possible conserved transmembrane protein	-1.2134	0.0025159	474.95	363	566	544	449	467	8.24	23.95	sig
lpqU	BCG_1079	Putative conserved lipoprotein lpqU	-1.2112	0.015386	684.96	563	602	707	817	752	7.85	23.37	sig
galK	BCG_0666	Probable galactokinase galK	-1.2078	0.0483831	940.16	1207	886	966	845	821	1.09	4.5	sig
fbpD	BCG_3865c	Secreted MPT51/MPB51 antigen protein fbpD	-1.2063	0.000947701	458.84	299	501	888	349	359	22.93	60.63	sig
PE_PGRS54	BCG_3572	PE-PGRS family protein	-1.2024	0.0010834	625.13	474	1136	1231	357	242	0.76	3.09	sig
phoY1_2	BCG_3366c	Probable phosphate-transport system transcriptional regulatory protein phoU homolog 1 phoY1	-1.2015	0.00481441	526.76	406	507	705	531	506	14.56	39.33	sig
BCG_1901c	BCG_1901c	Probable short-chain type dehydrogenase	-1.2006	0.0373288	816.56	894	709	669	952	878	3.39	11.28	sig
murG	BCG_2170c	UPD-N-acetylglucosamine-N-acetylmuramyl-(pentapeptide) pyrophosphoryl-undecaprenol-N-acetylglucosamine transferase MurG	-1.1986	0.0235211	838.58	897	803	1260	689	613	1.87	6.02	sig
BCG_3288	BCG_3288	Conserved hypothetical protein	-1.1974	0.00360771	512.52	408	527	684	477	486	25.85	68.6	sig
BCG_0247	BCG_0247	Hypothetical protein	-1.1937	0.0156482	716.96	775	832	613	727	649	2.89	9.58	sig
BCG_3000c	BCG_3000c	Probable resolvase	-1.1935	0.00631586	508.77	551	539	366	530	573	11.02	30.31	sig
BCG_2151c	BCG_2151c	Conserved hypothetical protein	-1.1926	0.00165309	430.85	350	525	436	399	454	27.59	74.54	sig
treZa	BCG_1615c	Maltooligosyltrehalose trehalohydrolase TreZ	-1.1923	0.00367768	512.64	400	585	616	478	499	8.1	23.26	sig
ctaB	BCG_1512	Probable cytochrome C oxidase assembly factor ctaB	-1.1919	0.00114466	417.89	311	511	507	367	412	20.52	55.4	sig
lldD1	BCG_0743	Possible L-lactate dehydrogenase (cytochrome) lldD1	-1.1868	0.000628322	381.58	306	522	441	304	357	16.23	43.45	sig
accD3	BCG_0956c	putative acetyl-coenzyme A carboxylase carboxyl transferase (subunit beta) accD3	-1.1865	0.0105992	648.13	722	780	603	580	569	2.47	8.18	sig
BCG_3733	BCG_3733	Possible membrane protein	-1.1848	0.00277301	519.75	379	542	780	470	468	40.52	105.75	sig
pntAa	BCG_0191	Probable nad(p) transhydrogenase (subunit alpha) pntAa [first part]	-1.184	0.00113365	403.92	353	568	357	360	400	14.58	39.48	sig
BCG_3616	BCG_3616	Possible CoA-transferase (beta subunit)	-1.184	0.0368016	884.93	975	745	1114	872	746	3.08	9.16	sig
BCG_1459c	BCG_1459c	Conserved hypothetical protein	-1.1828	0.00237089	424.37	396	516	313	432	480	50.98	133.34	sig
BCG_0111c	BCG_0111c	Hypothetical protein	-1.1828	0.00576247	579.35	417	587	751	614	553	73.85	191.15	sig
BCG_2145	BCG_2145	Probable conserved transmembrane protein	-1.1823	0.00664219	506.18	507	503	365	559	615	39.82	104.6	sig
BCG_0253	BCG_0253	Conserved hypothetical protein	-1.1812	7.41738e-05	328.46	259	499	442	228	258	52.39	136.33	sig
PPE22	BCG_1743c	PPE family protein	-1.1803	0.0157592	697.61	790	728	666	648	661	2.76	8.7	sig
cysD	BCG_1344	Probable sulfate adenylyltransferase subunit 2 cysD	-1.1768	0.00136633	457.44	330	547	641	386	417	19.37	51.88	sig
mmsB	BCG_0802c	Probable 3-hydroxyisobutyrate dehydrogenase mmsB	-1.1726	0.013099	655.9	685	651	636	656	652	5.06	14.58	sig
BCG_1873c	BCG_1873c	Conserved hypothetical protein	-1.1699	0.00196409	460.42	343	560	477	455	481	56.94	149.99	sig
cobG	BCG_2083	Possible cobalamin biosynthesis protein CobG	-1.1675	0.0195718	750.03	872	755	815	699	622	2.81	8.44	sig
BCG_2115c	BCG_2115c	Conserved hypothetical protein	-1.1645	0.0283659	804.2	958	778	739	796	759	3.22	9.77	sig
BCG_0595c	BCG_0595c	Hypothetical protein	-1.1627	0.00151292	438.97	365	576	401	412	455	90.63	234.44	sig
BCG_1221c	BCG_1221c	Hypothetical protein	-1.1626	0.00569323	542	436	537	624	562	560	43.05	110.53	sig
ceoC	BCG_2705	TRK system potassium uptake protein ceoC	-1.1619	0.00753793	557.03	549	607	435	579	626	11.69	32.1	sig
BCG_2581	BCG_2581	Conserved hypothetical protein	-1.1614	0.00545941	533.34	452	584	532	529	575	13.17	35.72	sig
cyp139	BCG_1705c	Probable cytochrome P450 139 CYP139	-1.1609	0.000305371	360.21	300	543	405	259	326	20.12	52.79	sig
BCG_0408c	BCG_0408c	Possible oxidoreductase	-1.1609	0.00627706	539.93	520	629	432	550	579	9.13	25.37	sig
BCG_2677c	BCG_2677c	Conserved hypothetical protein	-1.1576	0.00119975	421.86	354	575	377	376	445	47.27	123.25	sig
lppM	BCG_2186	Probable conserved lipoprotein lppM	-1.1545	0.0018307	465.27	382	550	587	388	438	21.72	55.91	sig
BCG_1346	BCG_1346	Conserved hypothetical protein	-1.1533	0.00643867	560.58	464	557	652	573	565	19.74	51.01	sig
iniA	BCG_0381	Isoniazid inductible gene protein iniA	-1.1507	9.53863e-05	326.41	282	565	317	233	279	24.44	63.35	sig
BCG_3260c	BCG_3260c	Hypothetical oxidoreductase	-1.1507	0.00135096	478.39	356	570	783	352	395	13.62	35.36	sig
BCG_1585	BCG_1585	Conserved hypothetical protein	-1.1499	0.00981782	646.36	534	700	610	717	680	8.17	22.96	sig
BCG_3231c	BCG_3231c	Conserved hypothetical protein	-1.1487	0.000272272	372.14	304	558	443	261	331	38.85	99.5	sig
BCG_2254	BCG_2254	Conserved hypothetical protein	-1.1486	0.000999943	397.86	368	573	318	348	405	23.67	61.37	sig
BCG_1393	BCG_1393	Conserved hypothetical protein	-1.1449	0.00133228	439.04	329	533	536	391	425	82.2	206.52	sig
BCG_2582c	BCG_2582c	Conserved hypothetical alanine leucine valine rich protein	-1.1424	0.0105805	656.65	564	693	700	665	666	4.52	13.35	sig
BCG_2828c	BCG_2828c	Probable transposase	-1.1415	0.0476738	894.92	960	683	920	1013	918	9.58	25.44	sig
BCG_0411c	BCG_0411c	Probable carbon monoxyde dehydrogenase (large chain)	-1.1412	0.0275725	1061.97	1358	1489	1664	558	533	0.45	1.97	sig
BCG_2421	BCG_2421	Conserved hypothetical protein	-1.1405	0.00568079	598.46	432	564	975	554	530	19.07	48.27	sig
cobK	BCG_2089c	Probable precorrin-6X reductase CobK	-1.1395	0.0238132	756.13	830	665	740	800	751	6.08	16.58	sig
BCG_0421c	BCG_0421c	Possible conserved secreted protein	-1.1387	0.000585906	425.36	295	529	672	322	364	40.25	101.2	sig
moaB2	BCG_1039	Possible pterin-4-alpha-carbinolamine dehydratase moaB2	-1.1371	0.00149409	485.18	351	611	621	438	434	77.1	193.83	sig
BCG_2329c	BCG_2329c	Possible integrase (fragment)	-1.1332	0.0205631	695.33	785	644	459	816	810	11.77	31.28	sig
tmk	BCG_3276c	Probable thymidylate kinase tmk	-1.1318	0.0074614	597.36	532	600	737	570	558	12.34	31.72	sig
ctpV	BCG_1023	Probable metal cation transporter P-type atpase ctpV	-1.1296	0.00217349	518.45	460	752	645	369	415	3.43	9.99	sig
BCG_1474	BCG_1474	Conserved hypothetical protein	-1.1289	0.0427494	877.81	942	649	1003	949	870	6.71	17.82	sig
trmU	BCG_3047c	Probable tRNA (5-methylaminomethyl-2-thiouridylate)-methyltransferase trmU	-1.1287	0.00092101	462.54	328	579	770	332	376	19.61	49.51	sig
BCG_1613	BCG_1613	Conserved hypothetical protein	-1.1229	0.0208469	717.96	771	673	528	836	805	15.28	39.6	sig
BCG_0543	BCG_0543	Conserved hypothetical protein	-1.1221	0.00738278	562.1	519	597	438	601	670	45.87	116.14	sig
lipB	BCG_2233	Probable lipoate biosynthesis protein B LipB	-1.1218	0.0022537	473.53	398	603	474	426	479	24.03	61.42	sig
aroK	BCG_2561c	Probable shikimate kinase aroK	-1.1218	0.0167253	707.03	713	652	696	734	742	10.21	26.65	sig
modB	BCG_1894	PRobable molbdenum-transport integral membrane protein ABC transporter modB	-1.1212	0.00752096	629.78	533	669	796	585	582	10.91	28.31	sig
ksgA	BCG_1067	Probable dimethyladenosine transferase ksgA	-1.121	0.00256813	521.6	395	610	717	445	473	17	43.65	sig
BCG_2717	BCG_2717	Conserved hypothetical protein	-1.1188	0.00397208	531.78	411	590	611	521	538	39.09	97.56	sig
BCG_0674c	BCG_0674c	Conserved hypothetical protein	-1.1181	0.00366624	564.96	388	591	879	516	505	13.32	33.99	sig
sigC	BCG_2088	Probable RNA polymerase sigma factor, ECF subfamily, SigC	-1.1178	0.0180405	729.69	737	735	591	814	782	13.48	35.3	sig
whiB6	BCG_3925c	Putative transcriptional regulatory protein whiB-like whiB6	-1.1174	0.0034054	535.33	394	645	545	548	561	82.36	209.05	sig
BCG_2004	BCG_2004	Probable methyltransferase	-1.1172	0.0159979	751.56	625	639	1041	787	701	12.36	31.24	sig
BCG_1897	BCG_1897	Probable conserved transmembrane protein	-1.116	0.0305255	752.04	881	638	486	918	890	13.7	35.33	sig
BCG_2660c	BCG_2660c	Hypothetical protein	-1.1151	0.00503416	587.2	414	553	992	515	534	25.55	62.89	sig
BCG_2529	BCG_2529	Putative short-chain type dehydrogenase/reductase	-1.1146	0.00493555	515.96	508	627	396	506	557	11.96	31.12	sig
BCG_2274c	BCG_2274c	Conserved hypothetical protein	-1.1132	0.00301193	494.29	420	586	540	439	496	25.01	62.31	sig
ribC	BCG_1473	Probable riboflavin synthase alpha chain ribC	-1.1132	0.0066199	558.78	525	628	458	575	617	16.75	42.96	sig
PPE63	BCG_3603	PPE family protein	-1.1126	0.0166086	749.66	820	843	713	715	665	3.01	8.9	sig
BCG_3285c	BCG_3285c	Conserved hypothetical protein	-1.1096	0.0258731	797.68	946	840	644	813	761	3.46	9.95	sig
BCG_3826c	BCG_3826c	Conserved hypothetical protein	-1.1091	0.00591358	609.72	427	609	890	596	570	14.57	36.82	sig
moeA2	BCG_0477c	Probable molybdopterin biosynthesis protein moeA2	-1.1087	0.010854	715.6	585	732	967	680	642	5.58	15.18	sig
ctaE	BCG_2209	Probable cytochrome C oxidase (subunit III) ctaE	-1.1083	0.000215274	364.2	316	592	343	271	336	78.7	194.36	sig
lppW	BCG_2926	Probable conserved alanine rich lipoprotein lppW	-1.1083	0.0011422	445	387	624	450	358	428	23.69	59.98	sig
BCG_3117c	BCG_3117c	Probable conserved integral membrane protein	-1.108	0.004296	600.4	443	736	664	613	567	36.51	92.29	sig
BCG_2731c	BCG_2731c	Conserved hypothetical protein	-1.108	0.00974447	629.93	517	614	633	679	716	22.13	56.67	sig
rrf	rrf	5S rRNA	-1.1069	0.0105223	763.93	358	637	848	895	1225	380.68	955.32	sig
BCG_0236	BCG_0236	Probable conserved membrane protein	-1.1066	0.0124562	711.27	620	789	658	776	721	18.12	46.74	sig
pimB	BCG_0602	Mannosyltransferase pimB	-1.1057	0.00114985	433.23	391	632	373	356	440	18.56	47.38	sig
BCG_1504c	BCG_1504c	Hypothetical protein	-1.1056	0.015951	667.7	702	633	488	744	794	12.59	32.56	sig
BCG_1559	BCG_1559	Possible transport system kinase	-1.1055	0.0102415	627.63	664	724	460	632	676	6.62	17.97	sig
pks2	BCG_3888c	Polyketide synthase pks2	-1.1023	0.000142457	421.85	293	620	747	279	277	16.92	42.51	sig
EBG00001157315	EBG00001157315	5S_rRNA	-1.101	0.00664688	657.45	331	621	757	651	1028	385.82	956.34	sig
EBG00001157367	EBG00001157367	tRNA	-1.1009	0.00869536	572.93	580	599	369	629	720	98.7	243.6	sig
BCG_2346c	BCG_2346c	Conserved hypothetical protein	-1.1008	0.00483659	561.57	465	623	709	497	531	12.77	32.28	sig
pknK	BCG_3105c	Probable serine/threonine-protein kinase transcriptional regulatory protein pknK	-1.1	0.00604258	715.85	621	1023	1095	503	456	1.27	4.44	sig
cyp138	BCG_0172	Probable cytochrome p450 138 cyp138	-1.0996	0.0175581	781.63	782	805	942	713	679	3.39	9.5	sig
BCG_0379	BCG_0379	Conserved hypothetical protein	-1.0991	0.0216113	763.19	754	742	609	873	853	13.54	35.62	sig
BCG_1435c	BCG_1435c	Hypothetical protein	-1.0948	0.000531902	414.11	337	595	490	299	383	77.27	187.84	sig
bioA	BCG_1621	Probable adenosylmethionine-8-amino-7-oxononanoate aminotransferase bioA	-1.0942	0.0135654	720.7	578	737	736	782	781	5.79	16.23	sig
BCG_1943	BCG_1943	Conserved hypothetical protein	-1.0939	0.000776403	435.24	352	615	476	351	408	94.54	232.9	sig
lpqN	BCG_0628c	Probable conserved lipoprotein lpqN	-1.0932	0.00185895	467.1	410	658	389	415	487	33.6	84.2	sig
BCG_2489c	BCG_2489c	Conserved hypothetical protein	-1.0922	0.0194363	727.71	757	711	580	788	815	8.59	22.78	sig
BCG_2295	BCG_2295	Probable dehydrogenase	-1.091	0.00062949	435.16	366	640	520	308	381	21.61	53.87	sig
BCG_2110	BCG_2110	5'-3' exonuclease	-1.0905	0.00461476	540.28	493	672	523	491	532	10.15	25.96	sig
BCG_0517	BCG_0517	Possible conserved transmembrane protein	-1.0883	0.0190588	782.81	678	730	817	870	827	39.39	96.72	sig
PE_PGRS10	BCG_0797	PE-PGRS family protein	-1.0865	0.0222302	971.94	1266	1496	1132	561	590	0.55	2.3	sig
BCG_2835c	BCG_2835c	Conserved hypothetical protein	-1.085	0.00136741	505.26	332	601	800	413	443	35.7	86.61	sig
BCG_2813c	BCG_2813c	Conserved hypothetical protein	-1.085	0.00261002	504.75	426	671	483	446	515	18.54	46.82	sig
serB2	BCG_3066c	Probable phosphoserine phosphatase serB2	-1.0831	0.0014634	479.73	393	654	549	371	459	17.35	43.46	sig
ctpI	BCG_0140c	Probable cation-transporter atpase I ctpI	-1.0823	0.000446533	485.07	346	722	862	298	325	7.39	19.2	sig
cysS2	BCG_2147c	Probable cysteinyl-tRNA synthetase CysS2	-1.0812	0.0010511	463.4	374	619	612	346	403	19.29	47.39	sig
far	BCG_0907	Probable fatty-acid-CoA racemase far	-1.0807	0.0199322	774.21	822	820	719	780	733	5.18	14.02	sig
BCG_3430	BCG_3430	Conserved hypothetical protein	-1.0807	0.0275286	774.18	796	689	575	915	926	25.62	64.26	sig
BCG_1318	BCG_1318	Probable oxidoreductase [first part]	-1.0801	0.00225489	499.57	405	622	583	424	482	23.37	57.25	sig
BCG_1858	BCG_1858	Conserved hypothetical protein	-1.0799	0.00639227	572.21	566	708	424	572	610	10.68	27.23	sig
BCG_3754	BCG_3754	Possible conserved membrane protein	-1.0799	0.00761469	671.45	454	668	911	700	664	18.31	45.29	sig
lgt	BCG_1652	Possible prolipoprotein diacylglyceryl transferases lgt	-1.079	0.000488448	464.78	302	593	801	355	358	49.87	119.6	sig
BCG_1730	BCG_1730	Probable phosphatase	-1.079	0.0226172	773.51	884	837	578	789	799	3.66	10.26	sig
ligA	BCG_3036c	Probable dna ligase [nad dependent] ligA	-1.0787	0.00384176	598.86	477	779	841	461	490	4.73	12.81	sig
BCG_2599c	BCG_2599c	Possible conserved membrane protein	-1.0777	0.000340138	389.94	339	618	354	305	368	104.68	252.03	sig
BCG_3730c	BCG_3730c	Conserved hypothetical protein	-1.0776	0.00540947	548.19	539	698	385	536	608	14.06	35.62	sig
clpB	BCG_0422c	Probable endopeptidase ATP binding protein (chain b) clpB	-1.0769	0.00141488	531.71	371	677	895	393	411	9.08	22.97	sig
BCG_2871c	BCG_2871c	Conserved hypothetical protein	-1.0766	0.00602606	574.5	492	635	584	555	612	26.55	64.73	sig
BCG_0839	BCG_0839	Hypothetical protein	-1.0764	0.00590355	581.31	512	705	539	556	604	12.3	31.4	sig
BCG_2250	BCG_2250	Conserved hypothetical protein	-1.0762	0.00508722	555.83	482	687	498	535	589	15.85	39.95	sig
BCG_2321	BCG_2321	Hypothetical protein	-1.0748	0.0404581	964.74	1118	976	1068	861	818	1.87	5.67	sig
mbtI	BCG_2400c	Putative isochorismate synthase mbtI	-1.0745	0.00613147	631.05	486	701	946	534	539	8.04	20.41	sig
BCG_2297c	BCG_2297c	Probable transcription regulator (lysR family)	-1.0745	0.0237375	801	818	809	686	856	842	6.15	16.6	sig
pks11	BCG_1704	Possible chalcone synthase pks11	-1.0744	0.000755932	432.99	377	643	431	337	406	30.38	74.45	sig
BCG_2205c	BCG_2205c	Conserved hypothetical protein	-1.0741	0.0237972	842.81	671	695	1111	938	837	8.32	21.08	sig
BCG_1482	BCG_1482	Conserved hypothetical protein	-1.0739	0.00240044	488.26	437	661	434	434	493	18.25	45.09	sig
BCG_0338	BCG_0338	Hypothetical protein	-1.0716	0.00523918	623.63	458	744	651	660	624	167.44	408.25	sig
BCG_0199	BCG_0199	Conserved hypothetical protein	-1.0704	0.0208858	737.39	749	692	567	831	868	15.02	37.83	sig
BCG_2347c	BCG_2347c	Putative transmembrane ATP-binding protein ABC transporter	-1.0701	0.0010465	469.16	383	679	558	361	402	12.14	30.33	sig
BCG_0950c	BCG_0950c	Conserved hypothetical protein	-1.0694	0.0135163	737.82	567	670	903	768	804	38.74	93.91	sig
BCG_3193	BCG_3193	Conserved hypothetical protein	-1.069	0.00793399	617.79	562	739	517	600	684	9.58	24.81	sig
BCG_1914	BCG_1914	Probable conserved integral membrane protein [second part]	-1.068	0.00071822	455.82	378	657	569	323	394	27.09	65.89	sig
BCG_2809c	BCG_2809c	Probable transposase	-1.0669	0.0126642	797.69	475	831	756	824	1183	204	495.08	sig
BCG_1173	BCG_1173	Conserved hypothetical protein	-1.0661	0.0066178	630.98	498	766	602	659	645	130.71	316.93	sig
ribF	BCG_2804c	Probable bifunctional FAD synthetase/riboflavin Biosynthesis protein ribF: riboflavin kinase FMN adenylyltransferase	-1.0644	0.00949298	693.98	511	680	968	674	674	11.39	28.17	sig
BCG_3360	BCG_3360	Probable transcriptional regulatory protein (probably tetR-family)	-1.0639	0.00948566	673.41	572	676	904	592	647	13.25	32.37	sig
BCG_0894	BCG_0894	Probable conserved integral membrane protein	-1.063	0.0497549	1071.16	1129	1010	1579	906	808	1.62	4.77	sig
mrp	BCG_1289c	Probable MRP-related protein mrp	-1.0589	0.00101741	465	390	675	493	354	444	27.07	65.82	sig
secG	BCG_1501	Probable protein-export membrane protein secG	-1.0579	0.0099741	628.31	607	682	454	670	750	48.92	118.52	sig
pitA	BCG_0589c	Probable low-affinity inorganic phosphate transporter integral membrane protein pitA	-1.0558	0.00158987	496.32	397	681	556	398	477	23.03	56.26	sig
BCG_0397	BCG_0397	Probable conserved integral membrane protein	-1.0558	0.0179648	727.94	799	769	572	773	739	7.26	18.39	sig
hisC2	BCG_3833	Probable histidinol-phosphate aminotransferase hisC2	-1.0554	0.00954782	648.38	648	758	589	623	630	7.47	18.9	sig
cadI	BCG_2668	Cadmium inducible protein cadI	-1.0549	0.0364799	870.46	890	691	985	919	882	10.14	24.8	sig
BCG_0931c	BCG_0931c	Possible conserved transmembrane protein	-1.0541	0.0328395	858.29	770	648	1007	963	931	22.46	53.54	sig
cdd	BCG_3381c	Probable cytidine deaminase cdd	-1.054	0.0497107	901.91	1046	760	749	987	990	8.44	21.32	sig
pepC	BCG_0852	Probable aminopeptidase pepC	-1.0537	0.0202783	924.57	740	909	1468	857	734	4.14	10.8	sig
purB	BCG_0829	Probable adenylosuccinate lyase purB	-1.0535	0.00363278	592.27	419	696	849	517	527	15.82	38.38	sig
EBG00001157334	EBG00001157334	tRNA	-1.0533	0.0214541	745.31	741	660	614	832	898	71.85	170.38	sig
BCG_1174	BCG_1174	Conserved hypothetical protein	-1.0502	0.0201987	800.69	645	646	1062	867	820	21.96	52	sig
BCG_1347	BCG_1347	Conserved hypothetical protein	-1.0496	0.0287766	834.76	979	922	601	850	849	3.27	9.35	sig
BCG_3324	BCG_3324	Probable transcriptional regulatory protein (probably tetR-family)	-1.0479	0.0110814	680.02	616	688	768	641	692	13.87	33.57	sig
lppL	BCG_2155	Probable conserved lipoprotein LppL	-1.0446	0.00399795	574.61	451	706	653	527	554	18.61	44.92	sig
pth	BCG_1071c	Probable peptidyl-trna hydrolase pth	-1.0438	0.0129704	767.46	617	759	1042	747	703	16.65	39.82	sig
BCG_3938c	BCG_3938c	Possible secreted protease	-1.0437	0.0024508	549.54	407	685	727	464	500	20.43	49	sig
BCG_3913	BCG_3913	Conserved hypothetical protein	-1.0424	0.032711	836.89	915	787	674	903	920	6.66	17.09	sig
BCG_2571	BCG_2571	Conserved hypothetical protein	-1.042	0.010266	633.8	643	707	403	691	760	28.19	67.74	sig
BCG_1301	BCG_1301	Conserved hypothetical protein	-1.0413	0.00729001	631.18	495	662	715	619	677	64.3	150.72	sig
aroD	BCG_2559c	3-dehydroquinate dehydratase aroD	-1.0412	0.0104563	705.03	504	664	932	745	714	32.91	77.35	sig
carA	BCG_1444	Probable carbamoyl-phosphate synthase small chain carA	-1.0409	0.0348041	869.86	1056	960	600	910	860	2.95	8.44	sig
fadA5	BCG_3610	Probable acetyl-CoA acetyltransferase fadA5	-1.0404	0.0465974	977.62	1229	1050	871	897	865	1.79	5.34	sig
BCG_0730	BCG_0730	Probable transcriptional regulatory protein (possibly tetR-family)	-1.0391	0.00500447	578.6	491	678	643	502	591	24.39	57.94	sig
fadD8	BCG_0596c	Probable fatty-acid-CoA ligase fadD8	-1.0377	0.0154274	799	747	953	758	797	749	5.81	15.3	sig
moeX	BCG_1719	Possible molybdopterin biosynthesis protein moeX	-1.0374	0.0143666	774.22	688	823	915	749	707	7.63	19.05	sig
panC	BCG_3666c	Probable pantoate--beta-alanine ligase panC	-1.0374	0.0318565	844.97	928	863	631	912	911	5.06	13.67	sig
BCG_2898	BCG_2898	Possible conserved transmembrane protein	-1.0372	0.00503936	673.05	442	674	1202	587	568	79.19	181.83	sig
BCG_2015c	BCG_2015c	Conserved hypothetical protein	-1.0367	0.00535315	588.21	523	714	620	514	581	17.01	40.85	sig
BCG_2142	BCG_2142	Conserved hypothetical protein	-1.0366	0.00611279	593.84	557	765	457	566	646	15.52	38.14	sig
BCG_0283	BCG_0283	Putative oxidoreductase	-1.036	0.00785391	612.98	577	712	496	598	695	24.03	57.48	sig
BCG_2745c	BCG_2745c	Probable conserved transmembrane protein	-1.036	0.0111517	711.13	554	686	910	705	723	18.71	44.37	sig
phyA	BCG_3467c	Probable phytoene synthase phyA	-1.0348	0.043916	922.73	1029	912	742	995	950	4.6	12.5	sig
BCG_3689	BCG_3689	Putative transferase (possibly glycosyltransferase)	-1.0334	0.0111286	680.37	598	729	625	693	764	14.9	36.45	sig
BCG_3807	BCG_3807	Conserved hypothetical protein	-1.0299	0.0387	892.33	880	738	930	960	964	14.04	33.91	sig
BCG_0480c	BCG_0480c	Hypothetical protein	-1.0293	0.0252361	824.73	748	731	851	889	913	16.72	40.54	sig
mmpS6	BCG_1608	Probable conserved membrane protein mmpS6	-1.0293	0.0323431	905.99	767	710	1245	948	905	13.25	31.33	sig
proU	proU	tRNA-Pro	-1.0289	0.0424645	842.3	973	751	491	1017	1054	57.7	137.67	sig
PPE44	BCG_2787c	PPE family protein	-1.0284	0.00552296	587.68	556	785	462	541	618	11.77	28.95	sig
BCG_0903c	BCG_0903c	Putative short-chain type dehydrogenase/reductase	-1.0276	0.021873	766.05	864	828	525	818	824	6.68	16.89	sig
BCG_2273c	BCG_2273c	Hypothetical protein	-1.0265	0.0124987	698.42	633	703	668	701	792	54.94	128.25	sig
nusB	BCG_2555c	N utilization substance protein nusB	-1.0263	0.00919232	731.66	531	716	1088	683	693	31.44	73.27	sig
lysA	BCG_1353	Probable diaminopimelate decarboxylase lysA	-1.0244	0.00563551	640.89	462	754	735	626	650	17.05	41.57	sig
BCG_0262	BCG_0262	Possible conserved protein	-1.0239	0.00778459	674.06	526	777	774	642	668	13.35	32.15	sig
PE_PGRS15	BCG_0924c	PE-PGRS family protein	-1.0225	0.00192678	551.51	438	746	760	401	466	12.6	30.28	sig
BCG_0070c	BCG_0070c	Possible conserved transmembrane protein	-1.0214	0.0187295	743.74	751	740	582	798	863	23.16	55.05	sig
lppV	BCG_2814c	Probable conserved lipoprotein lppV	-1.021	0.033424	870.49	868	782	875	925	906	9.78	23.63	sig
whiA	BCG_1484	Probable transcriptional regulatory protein whiA	-1.0195	0.0105149	827.82	560	788	1554	736	654	13.63	31.56	sig
PPE50	BCG_3158	PPE family protein	-1.019	0.000547053	501.66	384	699	730	379	379	83.1	192.08	sig
trcS	BCG_1090c	Two component sensor histidine kinase trcS	-1.0181	0.00871233	691.8	602	852	706	630	682	8.55	21.2	sig
BCG_2225	BCG_2225	Probable conserved integral membrane protein	-1.0175	0.00351323	598.25	439	750	728	526	578	19.04	45.78	sig
ilvB2	BCG_3535c	Probable acetolactate synthase (large subunit) ilvB2	-1.0164	0.0356817	934.42	991	1025	857	939	866	2.27	6.77	sig
BCG_1434	BCG_1434	Glycolipid sulfotransferase	-1.0159	0.00696037	629.36	561	743	655	557	640	11.87	28.45	sig
BCG_2228	BCG_2228	Conserved hypothetical protein	-1.015	0.00922806	770.68	480	702	1393	726	683	13.07	30.5	sig
BCG_3823c	BCG_3823c	Putative two component sensor kinase	-1.0143	0.00377547	578.44	490	775	629	472	551	10.77	25.98	sig
BCG_0435c	BCG_0435c	Possible secreted protein	-1.013	0.0495405	949.89	1072	853	892	986	954	6.21	15.45	sig
BCG_3685c	BCG_3685c	Conserved hypothetical protein	-1.0127	0.00254213	557.53	450	753	662	444	511	17.15	40.83	sig
BCG_1952	BCG_1952	Conserved hypothetical protein	-1.012	0.0307106	933.09	696	733	1335	1026	943	11.18	26.53	sig
BCG_2374c	BCG_2374c	Hypothetical protein	-1.0085	0.0430312	902.55	972	762	839	977	974	10.87	25.85	sig
glnQ	BCG_2586	Probable glutamine-transport ATP-binding protein ABC transporter glnQ	-1.0076	0.00385318	595.29	487	770	704	484	559	20.47	48.27	sig
BCG_1750	BCG_1750	Conserved hypothetical protein	-1.0075	0.0108531	748.28	506	723	1008	771	777	21.73	50.57	sig
aofH	BCG_3194	Probable flavin-containing monoamine oxidase aofH	-1.0062	0.0243194	875.19	813	905	962	869	831	4.03	10.69	sig
BCG_0835	BCG_0835	Conserved hypothetical protein	-1.0058	0.00141278	489.98	440	747	422	405	471	58.87	136.37	sig
BCG_3447	BCG_3447	Conserved hypothetical protein	-1.0056	0.0011916	513.2	423	771	489	469	448	167.97	387.68	sig
orn	BCG_2531	Probable oligoribonuclease orn	-1.0042	0.0373547	950.22	774	763	1222	1043	988	9.65	23.06	sig
PE_PGRS43a	BCG_2510c	PE-PGRS family protein [first part]	-1.0036	0.03439	934.18	1088	1034	909	838	817	2.25	6.28	sig
BCG_2502c	BCG_2502c	Conserved hypothetical protein	-1	0.00281989	590.01	472	784	765	454	518	16.7	39.32	sig
PPE60	BCG_3541	PE family protein	-0.999	0.00479844	619.4	500	791	702	532	595	15.85	37.54	not.sig
add	BCG_3379c	Probable adenosine deaminase add	-0.9968	0.0290351	874.04	849	864	859	916	883	5.28	13.44	not.sig
hsp	BCG_0289c	Heat shock protein hsp	-0.9965	0.0212686	831.05	709	748	958	874	879	19.17	44.24	not.sig
BCG_1526	BCG_1526	Possible nitrogen fixation related protein	-0.9943	0.00569244	602.29	537	741	555	553	637	36.96	84.71	not.sig
BCG_2948c	BCG_2948c	Conserved hypothetical protein	-0.9909	0.0023567	564.31	441	726	724	447	519	56.96	129.04	not.sig
BCG_0265	BCG_0265	Probable integral membrane acyltransferase	-0.9905	0.0187437	848.68	681	827	1113	825	825	6.73	16.29	not.sig
secE2	BCG_0417	Possible protein transport protein secE2	-0.9899	0.0180836	780.96	710	757	769	811	862	47.72	108.61	not.sig
BCG_0525c	BCG_0525c	Putative short-chain type oxidoreductase	-0.9881	0.00379119	592.59	476	773	647	505	585	35.91	82.72	not.sig
sirR	BCG_2806	Probable transcriptional repressor sirR	-0.9875	0.014242	798.76	670	904	762	822	846	29.04	67.51	not.sig
serS	BCG_3897c	seryl-tRNA synthetase serS	-0.9875	0.0443071	1068.12	883	914	1638	1072	915	3.28	8.33	not.sig
grcC1	BCG_0607	Probable polyprenyl-diphosphate synthase grcC1	-0.9869	0.00654656	665.54	527	819	753	606	643	22.96	52.93	not.sig
BCG_3587	BCG_3587	Probable lipid carrier protein or keto acyl-coa thiolase	-0.9868	0.0140076	761.83	673	835	743	741	823	8.66	21.23	not.sig
TB11.2	BCG_3657	Conserved hypothetical protein TB11.2	-0.9864	0.023296	882.5	672	804	1070	959	935	45.02	101.86	not.sig
murB	BCG_0523	Probable UDP-N-acetylenolpyruvoylglucosamine reductase murB	-0.9854	0.0136927	768.84	668	884	694	775	834	12.93	31.1	not.sig
BCG_3106	BCG_3106	Conserved hypothetical protein	-0.9848	0.00225602	545.47	468	792	547	433	520	24.55	56.48	not.sig
BCG_3337c	BCG_3337c	Probable conserved integral membrane protein	-0.9841	0.00772617	647.6	581	774	594	594	706	36.79	84.02	not.sig
fadE1	BCG_0165c	Probable acyl-CoA dehydrogenase fadE1	-0.9841	0.0163776	854.88	744	876	1298	720	700	5.12	12.45	not.sig
nuoF	BCG_3173	Probable NADH dehydrogenase I (chain F) nuoF	-0.9826	0.00231663	573.85	466	783	734	427	504	21.93	50.32	not.sig
BCG_3059	BCG_3059	Conserved hypothetical protein	-0.9824	0.0111246	719.44	669	824	754	631	727	9.13	21.64	not.sig
BCG_0350c	BCG_0350c	Conserved hypothetical protein	-0.9812	0.0140198	740.95	665	796	648	751	855	25.77	59.72	not.sig
BCG_0340	BCG_0340	Conserved hypothetical protein	-0.9792	0.00492644	608.21	505	786	564	569	635	135.65	307.37	not.sig
BCG_1419c	BCG_1419c	Conserved hypothetical protein	-0.9777	0.0330554	899.33	956	924	795	909	917	5.27	13.1	not.sig
agpS	BCG_3132c	Possible alkyldihydroxyacetonephosphate synthase agpS	-0.9774	0.00742689	703.14	553	839	865	628	657	10.08	23.8	not.sig
hisA	BCG_1641	Probable phosphoribosylformimino-5-aminoimidazole carboxamide ribotide isomerase hisA	-0.9757	0.00845081	671.87	589	799	634	639	708	21.67	49.64	not.sig
ltp2	BCG_3604c	Hypothetical protein	-0.9752	0.0218766	885.58	792	1004	777	930	936	14.03	33.88	not.sig
BCG_1924	BCG_1924	Hypothetical protein	-0.9714	0.000842233	506.39	445	808	445	452	426	107.18	241.25	not.sig
BCG_1414	BCG_1414	Conserved hypothetical protein	-0.971	0.0192166	844.5	637	756	1107	881	877	35.85	79.82	not.sig
BCG_3785	BCG_3785	Putative oxidoreductase	-0.9697	0.0035002	578.64	509	811	529	488	583	26.07	59.65	not.sig
xthA	BCG_0466c	Probable exodeoxyribonuclease III protein xthA	-0.9689	0.0237858	903.69	773	841	1234	866	838	8.33	19.3	not.sig
ppa	BCG_3686	Inorganic pyrophosphatase ppa	-0.9674	0.0133335	811.95	579	764	1209	781	787	30.85	68.35	not.sig
BCG_3736c	BCG_3736c	Conserved hypothetical protein	-0.9662	0.0150328	742.89	724	807	577	759	864	23.65	53.79	not.sig
BCG_0940	BCG_0940	Probable exported protein	-0.9638	0.0116378	754.32	654	917	678	735	802	11.1	26.5	not.sig
adk	BCG_0783	Probable adenylate kinase adk	-0.9629	0.00474183	654.83	479	797	803	597	628	76.62	172	not.sig
ribH	BCG_1477	Probable riboflavin synthase beta chain ribH	-0.9598	0.0323519	895.35	798	822	887	972	1007	18.13	41.87	not.sig
BCG_2672c	BCG_2672c	Hypothetical protein	-0.9596	0.0126167	711.57	691	802	497	739	858	61.47	136.99	not.sig
BCG_1520c	BCG_1520c	Probable conserved transmembrane protein	-0.9594	0.00406467	601.36	538	867	527	510	597	13.48	31.36	not.sig
lppD	BCG_1938c	Possible lipoprotein lppD	-0.9592	0.0197442	883.81	719	891	1101	841	888	8.99	21.36	not.sig
cyp128	BCG_2285c	Probable cytochrome P450 128 cyp128	-0.9589	0.0227744	857.11	876	971	808	803	833	3.9	9.93	not.sig
BCG_1059c	BCG_1059c	Conserved membrane protein	-0.9572	0.00770592	707.42	588	866	831	591	685	9.8	22.93	not.sig
BCG_2432c	BCG_2432c	Conserved hypothetical protein	-0.9568	0.00618394	709.28	543	848	984	590	629	19.59	44.42	not.sig
TB9.4	BCG_3235c	Conserved hypothetical protein TB9.4	-0.9537	0.0203673	794.13	763	790	685	820	922	36.41	80.8	not.sig
PE_PGRS28	BCG_1513c	PE-PGRS family protein	-0.9527	0.0325971	1009.68	1091	1257	1104	823	811	1.33	4.07	not.sig
BCG_0862c	BCG_0862c	Conserved hypothetical protein	-0.952	0.00954171	699.53	599	794	679	677	757	105.9	232.52	not.sig
dppA	BCG_3724c	Probable periplasmic dipeptide-binding lipoprotein dppA	-0.9519	0.00691748	670.27	586	881	626	605	673	11.73	27.23	not.sig
cyp124	BCG_2283	Probable cytochrome P450 124 CYP124	-0.9516	0.0118704	735.44	693	892	628	694	784	9.13	21.45	not.sig
amiA2	BCG_2377	Probable amidase amiA2	-0.9512	0.0147277	797.9	746	927	785	752	786	7.6	17.95	not.sig
BCG_1009	BCG_1009	Probable conserved integral membrane protein	-0.9509	0.00929376	749.15	587	875	899	686	722	16.04	36.42	not.sig
pimA	BCG_2635c	Alpha-mannosyltransferase pimA	-0.9494	0.00912149	688.19	634	868	571	655	731	13.41	30.8	not.sig
ahpE	BCG_2255c	peroxiredoxin AhpE	-0.9494	0.0189194	837.87	641	829	877	913	948	35.13	79.54	not.sig
BCG_0848c	BCG_0848c	Probable oxidoreductase [first part]	-0.949	0.0371836	975.55	918	913	1236	911	919	5.65	13.39	not.sig
fadE3	BCG_0252c	Probable acyl-CoA dehydrogenase fadE3	-0.9471	0.0108031	755.2	612	846	898	685	753	13.19	29.95	not.sig
arcA	BCG_1058	Probable arginine deiminase arcA	-0.9468	0.0155166	803.71	720	895	776	793	840	9.92	23.02	not.sig
BCG_0539	BCG_0539	Probable conserved transmembrane protein	-0.9452	0.0124834	736.23	712	857	593	703	832	12.84	29.35	not.sig
BCG_1572	BCG_1572	probable sugar transferase	-0.9451	0.00810251	680.52	611	858	617	621	711	16.72	38	not.sig
aroG	BCG_2193c	Probable 3-deoxy-D-arabino-heptulosonate 7-phosphate synthase AroG	-0.9431	0.00208734	558.98	496	854	502	479	503	38.28	85.48	not.sig
BCG_1968c	BCG_1968c	Conserved hypothetical protein	-0.9424	0.0103817	710.52	638	861	579	697	796	29.09	65.64	not.sig
trpE	BCG_1647	Probable anthranilate synthase component I trpE	-0.9403	0.00476502	630.07	555	869	592	540	620	16.06	36.37	not.sig
BCG_1527	BCG_1527	Conserved hypothetical protein	-0.9403	0.00915397	692.07	624	859	551	682	765	67	148.47	not.sig
BCG_2976c	BCG_2976c	Conserved hypothetical protein	-0.9402	0.0214115	847.57	814	920	790	837	880	10.56	24.3	not.sig
lpqC_2	BCG_3363c	Possible esterase lipoprotein lpqC	-0.9397	0.0263495	879.5	862	897	884	853	902	7.49	17.34	not.sig
BCG_1773c	BCG_1773c	Conserved hypothetical protein	-0.9389	0.0226301	878	626	826	943	1012	1016	77.58	173.67	not.sig
BCG_3258	BCG_3258	Conserved hypothetical protein	-0.9387	0.0298164	919.65	856	999	799	974	979	11.42	26.74	not.sig
sigL	BCG_0785	Probable alternative rna polymerase sigma factor sigL	-0.9373	0.0395099	1015.05	833	849	1388	1046	1005	13.7	30.34	not.sig
BCG_2122c	BCG_2122c	Conserved hypothetical protein	-0.9372	0.0298929	842	904	872	543	940	994	17.1	38.46	not.sig
BCG_1723c	BCG_1723c	Conserved hypothetical protein	-0.9362	0.0188509	831.15	729	844	832	846	910	20.33	45.31	not.sig
BCG_0483c	BCG_0483c	Conserved hypothetical protein	-0.9354	0.0440124	987.61	907	879	1125	1035	1002	8.62	19.65	not.sig
cfp2	BCG_2390c	Low molecular weight antigen cfp2	-0.9344	0.0174821	861.01	651	812	1181	828	874	27.05	58.83	not.sig
BCG_2416	BCG_2416	Hypothetical protein	-0.9326	0.0197001	813.87	756	845	703	843	932	38.95	86.34	not.sig
BCG_2656	BCG_2656	Conserved hypothetical protein	-0.932	0.00297035	646.59	473	836	829	603	535	138.71	303.42	not.sig
BCG_1505c	BCG_1505c	Hypothetical protein	-0.9303	0.0432756	921.88	996	880	697	1029	1031	15.82	35.37	not.sig
cut5	BCG_3784	Probable cutinase precursor cut5	-0.93	0.00728574	724.04	542	810	1025	618	672	35.45	76.82	not.sig
PPE15	BCG_1097c	PPE family protein	-0.93	0.0197182	905.5	726	936	1108	887	891	9.86	22.67	not.sig
hemL	BCG_0567	Probable glutamate-1-semialdehyde 2,1-aminomutase hemL	-0.929	0.00710546	670.5	614	901	563	610	689	14.77	33.34	not.sig
BCG_1878c	BCG_1878c	Conserved hypothetical membrane protein	-0.9285	0.0121074	799.51	662	893	1074	668	737	8.95	20.3	not.sig
pabB	BCG_1062c	Probable para-aminobenzoate synthase component I pabD	-0.9277	0.0216254	852.27	853	1005	689	833	897	6.1	14.65	not.sig
BCG_1490	BCG_1490	Conserved hypothetical protein	-0.9273	0.0353449	966.1	821	947	951	1059	1063	7.05	17.14	not.sig
recR	BCG_3775c	Recombination protein recR	-0.927	0.0026134	637.12	483	821	952	499	501	97.55	209.75	not.sig
BCG_2056c	BCG_2056c	Possible conserved transmembrane protein	-0.9267	0.0144698	852.72	615	825	1338	762	801	14.43	31.56	not.sig
whiB2	BCG_3289c	Probable transcriptional regulatory protein whiB-like whiB2	-0.926	0.0456911	995.93	815	847	972	1190	1188	39.11	88.15	not.sig
BCG_3679c	BCG_3679c	Conserved hypothetical protein	-0.925	0.0166119	945.28	573	877	1470	783	1146	249.55	528.96	not.sig
BCG_1718	BCG_1718	Hypothetical protein	-0.9244	0.0176318	834.35	739	894	860	799	885	14.48	32.51	not.sig
BCG_2533	BCG_2533	Conserved hypothetical protein	-0.9244	0.0385311	912.91	936	907	690	1022	1032	70.23	153.74	not.sig
EBG00001157316	EBG00001157316	tRNA	-0.9218	0.0267898	906.73	828	967	802	961	984	178.2	388.98	not.sig
BCG_3100c	BCG_3100c	Conserved hypothetical protein	-0.9208	0.00275612	592.17	518	855	585	494	541	55.71	120.89	not.sig
guaA	BCG_3466c	Probable GMP synthase [glutamine-hydrolyzing] guaA	-0.9183	0.00303413	632.91	488	838	846	500	543	32.1	69.6	not.sig
sugI	BCG_3401	Probable sugar-transport integral membrane protein sugI	-0.9161	0.0344078	997.56	974	1077	1150	892	907	3.17	7.86	not.sig
sigF	BCG_3315c	Probable rna polymerase sigma factor sigF	-0.9157	0.00764501	752.45	575	885	1020	638	688	38.64	84.01	not.sig
folC	BCG_2467c	Probable folylpolyglutamate synthase protein folC	-0.9136	0.0167435	840.57	706	975	764	863	909	13.08	30.03	not.sig
BCG_0331	BCG_0331	Probable protease precursor	-0.9124	0.0275225	901.05	859	1006	761	917	973	6.46	15.51	not.sig
BCG_1395	BCG_1395	Probable hydrolase	-0.912	0.0121739	750.36	708	908	599	721	835	14.14	31.55	not.sig
BCG_0161	BCG_0161	Conserved hypothetical protein	-0.9104	0.00856059	719.3	622	918	691	654	729	16.81	37.18	not.sig
BCG_3919c	BCG_3919c	Conserved hypothetical protein	-0.9093	0.0103801	731.28	667	916	595	702	797	19.56	43.44	not.sig
BCG_0949c	BCG_0949c	Probable oxidoreductase	-0.9076	0.0178291	889.8	736	978	1082	805	869	6.67	15.43	not.sig
PE_PGRS7	BCG_0623c	PE-PGRS family protein	-0.907	0.00748821	813.55	656	1126	1232	564	605	2.68	6.77	not.sig
hspR	BCG_0392	Probable heat shock protein transcriptional regulator hspR (merR family)	-0.9061	0.0152481	805.34	723	899	746	794	872	51.18	110	not.sig
BCG_1569	BCG_1569	Conserved hypothetical transmembrane protein	-0.9013	0.0347129	966.58	877	965	1017	980	997	13.55	29.84	not.sig
BCG_1981c	BCG_1981c	Conserved hypothetical protein	-0.9009	0.0160096	807.59	718	896	701	821	914	60.02	130.1	not.sig
BCG_1721	BCG_1721	Possible long-chain acyl-CoA synthase	-0.9007	0.00281172	684.07	516	890	1148	463	521	13.59	29.63	not.sig
gabT	BCG_2612	4-aminobutyrate aminotransferase gabT	-0.9006	0.0127828	792.17	716	963	712	757	826	14.74	32.76	not.sig
BCG_1293c	BCG_1293c	Conserved hypothetical membrane protein	-0.8994	0.0113973	784.63	629	874	923	724	791	38.89	82.83	not.sig
argB	BCG_1693	Probable Acetylglutamate kinase argB	-0.899	0.0451741	1082.84	921	983	1403	1075	1062	7.49	17.04	not.sig
lpqW	BCG_1228	Putative lipoprotein lpqW	-0.8988	0.00337851	663.02	535	883	918	485	556	20.97	45.29	not.sig
BCG_0106	BCG_0106	Probable aminotransferase	-0.8986	0.0252733	897.64	823	981	791	922	980	10.43	23.79	not.sig
cyp126	BCG_0830	Possible cytochrome P450 126 cyp126	-0.8967	0.0103386	775.85	646	940	842	710	758	21.79	47.16	not.sig
BCG_1483	BCG_1483	Conserved hypothetical protein	-0.8917	0.00899798	735.09	636	906	767	635	748	21.14	45.74	not.sig
PE_PGRS59	BCG_3660c	PE-PGRS family protein	-0.8892	0.0144973	854.42	705	958	1058	730	847	9.35	20.8	not.sig
BCG_0999	BCG_0999	Putative short-chain type dehydrogenase/reductase	-0.8891	0.0285181	887.29	885	997	649	935	996	14.55	32.34	not.sig
PE_PGRS43b	BCG_2509c	PE-PGRS family protein [second part]	-0.889	0.0258845	1051.47	1114	1525	1258	754	717	0.95	2.99	not.sig
apt	BCG_2607c	Adenine phosphoribosyltransferase apt	-0.8889	0.00956806	803.82	582	873	1176	712	735	47.09	98.78	not.sig
BCG_2248c	BCG_2248c	Conserved hypothetical protein	-0.8851	0.035111	1015.82	916	987	1394	882	939	5.41	12.14	not.sig
sigK	BCG_0484c	Probable alternative rna polymerase sigma factor sigK	-0.8833	0.0397529	973.89	924	979	894	1025	1052	18.12	39.25	not.sig
zwf1	BCG_1182	Probable glucose-6-phosphate 1-dehydrogenase zwf1	-0.882	0.00455222	674.43	576	939	660	624	602	55.61	117.88	not.sig
cobN	BCG_2081c	Probable cobalamin biosynthesis protein CobN	-0.8814	0.00692308	748.64	642	1064	863	574	651	5.07	11.8	not.sig
BCG_0627	BCG_0627	Hypothetical protein	-0.8812	0.0452347	989.04	895	954	885	1100	1124	26.02	56.64	not.sig
BCG_1635	BCG_1635	Hypothetical protein	-0.8804	0.012939	797.05	680	902	840	743	830	26.47	56.12	not.sig
BCG_2949c	BCG_2949c	Conserved hypothetical protein	-0.8802	0.00656194	769.97	565	915	1038	719	660	102.01	214.66	not.sig
dinX	BCG_1589	Probable DNA polymerase IV dinX	-0.88	0.0380783	1010.74	1008	1078	1076	929	967	4.07	9.5	not.sig
recC	BCG_0678c	PRobable exonuclease V (gamma chain) recC	-0.8792	0.0449755	1254.67	1337	1784	1682	890	754	0.63	2	not.sig
BCG_1902	BCG_1902	Conserved hypothetical protein	-0.8783	0.0145973	903.13	768	1057	1415	675	699	3.99	9.13	not.sig
fadE14	BCG_1408	Possible acyl-CoA dehydrogenase fadE14	-0.8774	0.0130326	794.32	687	946	733	760	859	18.15	39.39	not.sig
BCG_2999c	BCG_2999c	Probable transposase	-0.8759	0.0363171	1039.4	803	1104	988	1014	1322	28.94	62.43	not.sig
BCG_2221c	BCG_2221c	Conserved hypothetical protein	-0.8743	0.0282341	943.48	850	994	981	934	962	10.98	23.91	not.sig
mbtE	BCG_2394c	Peptide synthetase mbtE	-0.8733	0.00697787	843.01	513	950	1543	696	678	6.21	13.74	not.sig
BCG_3912	BCG_3912	Conserved hypothetical protein	-0.8717	0.0388021	939.99	949	935	779	982	1067	21.33	45.43	not.sig
ruvC	BCG_2617c	Probable crossover junction endodeoxyribonuclease ruvC	-0.8703	0.00821886	761.81	623	925	933	652	705	63.75	133.42	not.sig
BCG_2507c	BCG_2507c	Probable transcriptional regulatory protein (luxR-family)	-0.87	0.0097873	865.13	661	1073	1472	609	653	3.64	8.38	not.sig
BCG_3065c	BCG_3065c	Probable conserved ATP-binding protein ABC transporter	-0.8697	0.0467015	1007.9	1047	1013	927	1006	1049	6.84	15.21	not.sig
BCG_1111c	BCG_1111c	Hypothetical protein	-0.8696	0.0389235	984.62	935	1036	858	1038	1064	50.75	107.37	not.sig
BCG_0840	BCG_0840	Conserved hypothetical protein	-0.8684	0.0177256	887.26	755	1027	838	898	930	175.58	369.19	not.sig
BCG_1057c	BCG_1057c	Conserved hypothetical protein	-0.8682	0.0389209	966.54	934	948	948	981	1023	13.69	29.24	not.sig
lpqA	BCG_3038	Probable lipoprotein lpqA	-0.8672	0.0241778	881.01	829	951	771	893	969	20.92	44.62	not.sig
BCG_1305c	BCG_1305c	Probable short-chain type dehydrogenase/reductase	-0.8664	0.0152572	834.92	695	931	869	804	886	26.15	55.09	not.sig
BCG_1292c	BCG_1292c	Conserved hypothetical protein	-0.8655	0.0163606	847.54	759	988	804	809	887	13.56	29.25	not.sig
pheT	BCG_1689	Phenylalanyl-tRNA synthetase, beta chain pheT	-0.8654	0.00415763	698.05	571	944	960	496	587	15.1	32.23	not.sig
BCG_2713	BCG_2713	Possible secreted alanine rich protein	-0.8641	0.0140195	841.3	692	923	1018	764	829	31.86	66.25	not.sig
BCG_3726c	BCG_3726c	Putative protease	-0.8633	0.0169402	836.45	758	928	823	777	903	23.16	48.67	not.sig
BCG_3796	BCG_3796	Transcriptional regulatory protein (probably araC/xylS-family)	-0.8625	0.0196874	937.93	632	900	1301	964	953	27.23	56.7	not.sig
BCG_2334c	BCG_2334c	Hypothetical protein	-0.8609	0.0209625	871.03	824	984	759	847	951	18.12	38.63	not.sig
BCG_1202	BCG_1202	Probable integral membrane protein	-0.8605	0.0158575	828.08	762	974	720	802	895	22.94	48.74	not.sig
BCG_3030	BCG_3030	Hypothetical protein	-0.8596	0.00964031	786.99	639	919	1006	667	736	46.58	96.03	not.sig
BCG_3297	BCG_3297	Conserved hypothetical protein	-0.857	0.0192901	854.54	804	998	680	871	938	29.27	61.85	not.sig
purQ	BCG_0841	Probable phosphoribosylformylglycinamidine synthase I purG	-0.8569	0.0106921	819.86	610	910	1099	742	779	53.88	110.59	not.sig
BCG_2026	BCG_2026	Conserved hypothetical protein	-0.8566	0.0244968	908.23	786	934	924	905	999	69.42	144.34	not.sig
lipF	BCG_3551c	Probable esterase/lipase lipF	-0.8544	0.0193529	934.33	660	903	1342	891	937	25.71	53.04	not.sig
fadE28	BCG_3608c	Probable acyl-CoA dehydrogenase fadE28	-0.8537	0.0456633	1022.99	951	1039	964	1068	1097	8.16	18.22	not.sig
BCG_2410	BCG_2410	Probable conserved integral membrane protein [second part]	-0.8508	0.0336123	1006.04	930	1120	1009	976	1000	7.37	16.31	not.sig
BCG_0353	BCG_0353	Conserved hypothetical protein	-0.8507	0.0110907	832.71	679	1047	837	852	770	401.04	827.07	not.sig
BCG_0585c	BCG_0585c	Probable conserved integral membrane protein	-0.8478	0.0471678	1032.26	1058	1143	855	1051	1066	5.27	12.13	not.sig
BCG_0506	BCG_0506	Conserved hypothetical protein	-0.8464	0.021108	904.87	800	1051	807	908	971	35.04	73.7	not.sig
dinF	BCG_2856c	Possible dna-damage-inducible protein F dinF	-0.8456	0.0178155	854.93	811	1033	721	810	916	11.53	24.69	not.sig
cinA	BCG_1940	Probable cinA-like protein cinA	-0.8455	0.0103283	769.59	707	985	677	692	807	19.6	41.18	not.sig
thiL	BCG_2998c	Probable thiamine-monophosphate kinase thiL	-0.8452	0.0341574	958.64	902	1066	789	990	1061	12.55	27.39	not.sig
fadE6	BCG_0309c	Probable acyl-CoA dehydrogenase fadE6	-0.8447	0.0112666	861.15	655	989	1305	688	747	8.97	19.01	not.sig
BCG_0323	BCG_0323	Possible conserved membrane protein	-0.8443	0.00566331	740.31	601	942	1022	563	632	25.39	52.3	not.sig
ribA2	BCG_1476	Probable riboflavin biosynthesis protein ribA2	-0.8438	0.013046	853.04	649	986	936	844	871	34.57	72.5	not.sig
BCG_1629	BCG_1629	Probable transmembrane protein	-0.8438	0.0245355	974.29	714	972	1138	1037	1039	41.61	86.98	not.sig
BCG_1771c	BCG_1771c	Conserved hypothetical protein	-0.8437	0.0384945	1045.38	882	1016	1289	1016	1044	19.17	39.8	not.sig
TB15.3	BCG_1674	Conserved hypothetical protein TB15.3	-0.8435	0.0107738	777.75	690	952	744	716	800	68.73	140.92	not.sig
BCG_0681c	BCG_0681c	Possible glyoxalase II	-0.8413	0.0324591	975.99	826	1001	926	1030	1109	25.37	53.93	not.sig
BCG_2336c	BCG_2336c	Conserved hypothetical protein	-0.8408	0.0250606	932.22	855	1079	866	900	970	8.72	19.03	not.sig
inhA	BCG_1546	NADH-dependent enoyl-[acyl-carrier-protein] reductase inhA	-0.8407	0.0109427	794.86	677	959	850	711	793	35.15	72.25	not.sig
BCG_2380c	BCG_2380c	Probable conserved transmembrane protein	-0.838	0.00730171	752.24	652	980	844	620	694	30.07	62.08	not.sig
hisD	BCG_1637	Probable histidinol dehydrogenase HisD (HDH)	-0.8375	0.00961036	838.1	603	926	1318	704	725	30.02	60.91	not.sig
BCG_3483c	BCG_3483c	Hypothetical alanine and proline rich protein	-0.8365	0.00937264	825.89	594	921	1213	753	713	60.75	122.63	not.sig
lspA	BCG_1591	Probable lipoprotein signal peptidase lspA	-0.8364	0.0323688	1000.86	843	962	1251	955	1015	20.57	42.13	not.sig
kdpD	BCG_1085c	Probable sensor protein kdpD	-0.8359	0.0380398	1126.09	765	1052	1648	1193	1060	3.76	8.57	not.sig
BCG_1675c	BCG_1675c	Conserved hypothetical protein	-0.8344	0.017912	911.45	760	977	1140	812	892	24.77	50.58	not.sig
fadB4	BCG_3164	Probable NADPH quinone oxidoreductase fadB4	-0.8336	0.00995886	843.16	604	930	1244	763	741	54.37	109.64	not.sig
BCG_1864	BCG_1864	Conserved hypothetical protein	-0.8327	0.021912	945.63	816	1068	973	923	957	74.29	151.64	not.sig
BCG_2314	BCG_2314	Conserved hypothetical protein	-0.8316	0.0183372	876.59	777	1008	822	842	944	23.05	48.02	not.sig
nrp	BCG_0134	Probable peptide synthetase nrp	-0.8292	0.00435734	739.04	595	1007	852	695	588	36.41	75.13	not.sig
BCG_1790	BCG_1790	Probable oxidoreductase	-0.8284	0.00671097	768.46	630	991	834	738	675	61.13	125.04	not.sig
plsB1	BCG_1603	Possible acyltransferase plsB1	-0.8263	0.0442282	1067.13	932	1129	1059	1106	1116	5.01	11.52	not.sig
BCG_3792	BCG_3792	Conserved hypothetical protein	-0.8254	0.0174176	857.7	795	1028	731	826	924	18.95	39.37	not.sig
PE_PGRS6a	BCG_0575	PE-PGRS family protein [first part]	-0.8244	0.0193203	939.12	734	1009	1177	877	927	12.76	26.51	not.sig
fdhF	BCG_2921c	Possible formate dehydrogenase H fdhF	-0.8233	0.00639372	755.51	635	1003	854	647	671	24.91	51.24	not.sig
BCG_3054	BCG_3054	Conserved hypothetical protein	-0.8226	0.0287133	1044.29	860	1090	1438	921	959	6.88	14.58	not.sig
folP2	BCG_1267	Probable dihydropteroate synthase 2 folP2	-0.8211	0.0477907	1067.31	993	1072	1134	1058	1082	9.97	20.94	not.sig
BCG_3958c	BCG_3958c	Possible membrane protein	-0.82	0.0496943	1027.14	1020	1045	870	1062	1149	23.14	47.64	not.sig
fadE36	BCG_3820c	Possible acyl-CoA dehydrogenase fadE36	-0.8169	0.0270128	989.73	838	1031	1205	902	992	13.53	27.96	not.sig
BCG_3199	BCG_3199	Possible amidase	-0.8165	0.0282036	963.8	848	1093	876	957	1057	11.24	24.13	not.sig
BCG_0594c	BCG_0594c	Conserved hypothetical protein	-0.8164	0.0119495	808.66	753	1000	695	761	851	123.2	248.21	not.sig
BCG_1384c	BCG_1384c	Conserved hypothetical protein	-0.8163	0.0108165	829.95	703	1067	798	848	756	361.26	727.64	not.sig
BCG_1373c	BCG_1373c	Possible transposase [second part]	-0.8158	0.0101403	801.81	715	1026	750	758	778	72.12	146.15	not.sig
BCG_3376	BCG_3376	Conserved hypothetical protein	-0.8133	0.0128578	870.93	732	1019	1051	750	828	24.76	50.27	not.sig
BCG_3225c	BCG_3225c	Possible transmembrane cation transporter	-0.8112	0.020682	904.99	832	1082	772	883	972	24.22	49.86	not.sig
BCG_3584c	BCG_3584c	Possible coenzyme F420-dependent oxidoreductase	-0.8104	0.010536	807.45	742	1056	716	756	789	48.07	97.1	not.sig
purM	BCG_0861	Probable phosphoribosylformylglycinamidine cyclo-ligase purM	-0.8095	0.0146228	930.14	711	1011	1307	827	848	36.43	72.77	not.sig
BCG_3283	BCG_3283	Conserved hypothetical protein	-0.8088	0.0430412	1130.16	807	993	1690	1157	1092	8.38	17.29	not.sig
helZ	BCG_2120	Probable helicase helZ	-0.8073	0.010373	879.71	663	1055	1218	746	776	14.57	29.98	not.sig
lytB2	BCG_1170	Probable lytB-related protein lytB2	-0.8057	0.011065	833.69	697	1012	937	748	795	42.97	85.96	not.sig
BCG_2636c	BCG_2636c	Putative acyltransferase	-0.8044	0.0441333	1037.6	999	1144	881	1056	1119	13.32	27.84	not.sig
BCG_0876c	BCG_0876c	Possible transcriptional regulatory protein	-0.8035	0.00513664	738.55	650	1021	711	723	619	122.54	244.19	not.sig
BCG_1271	BCG_1271	Conserved hypothetical protein	-0.803	0.0166319	876.66	781	1029	827	834	923	164.35	326.19	not.sig
BCG_1004c	BCG_1004c	Conserved hypothetical protein	-0.8029	0.010037	832.33	701	1015	1026	707	745	45.25	90.31	not.sig
BCG_3437c	BCG_3437c	Conserved hypothetical protein	-0.8024	0.00957741	808.64	731	1086	794	687	773	13.95	28.9	not.sig
kdpA	BCG_1087	Probable Potassium-transporting ATPase A chain kdpA	-0.8017	0.0338924	1032.94	926	1130	1185	927	1010	5.44	11.77	not.sig
ideR	BCG_2724	Iron-dependent repressor and activator ideR	-0.8016	0.0163321	941.34	628	956	1324	942	921	99.35	195.55	not.sig
BCG_2368	BCG_2368	Possible conserved transmembrane protein	-0.8013	0.0100343	816.71	730	1060	874	678	768	16.45	33.47	not.sig
murA	BCG_1376	Probable UDP-N-acetylglucosamine 1-carboxyvinyltransferase murA	-0.8004	0.0309996	1024.8	766	1069	1024	1136	1155	28.32	58.42	not.sig
echA3	BCG_0679c	Probable enoyl-CoA hydratase echA3	-0.797	0.0105038	823.97	727	1049	810	786	766	89.79	179.2	not.sig
dipZ	BCG_2896	Possible integral membrane C-type cytochrome biogenesis protein dipZ	-0.7967	0.0265847	990.15	834	1146	954	993	1037	13.87	29.22	not.sig
BCG_0909	BCG_0909	Conserved hypothetical protein	-0.7967	0.0352773	975.48	925	1062	821	988	1094	30.93	62.31	not.sig
cysS1	BCG_3645c	Cysteinyl-tRNA synthetase 1 cysS1	-0.792	0.0299568	1021.55	808	1075	1137	1019	1086	14.46	29.8	not.sig
BCG_0616c	BCG_0616c	Conserved hypothetical protein	-0.7917	0.0204811	929.8	840	1096	905	858	961	17.11	34.94	not.sig
BCG_2936c	BCG_2936c	Conserved hypothetical protein	-0.7891	0.0456283	1064.09	1021	1199	919	1070	1122	12.36	25.64	not.sig
PE_PGRS16	BCG_1031	PE-PGRS family protein	-0.7877	0.0204975	968.03	835	1162	1079	851	934	6.09	13	not.sig
BCG_2889c	BCG_2889c	Conserved hypothetical protein	-0.7867	0.0185008	911.25	802	1058	922	840	945	32.39	64.23	not.sig
BCG_0474c	BCG_0474c	Putative conserved atpase	-0.7843	0.0210528	939.17	857	1154	917	835	949	7.09	14.88	not.sig
BCG_2187c	BCG_2187c	Conserved hypothetical protein	-0.7816	0.0155637	874.44	817	1088	755	830	900	46.2	91.48	not.sig
rplL	BCG_0701	Probable 50S ribosomal protein L7/L12 rplL (SA1)	-0.7816	0.0393944	1135.04	842	1018	1696	1116	1085	49.8	95.56	not.sig
BCG_0121	BCG_0121	Hypothetical protein	-0.781	0.0112596	882.3	728	1054	1143	772	755	89.67	174.89	not.sig
BCG_1494	BCG_1494	Possible conserved exported protein	-0.7727	0.0355539	1118.41	879	1113	1477	1074	1089	26.7	52.47	not.sig
lppG	BCG_1985c	Possible lipoprotein	-0.7713	0.0411449	1068.81	908	1151	979	1139	1181	72.96	145	not.sig
echA6	BCG_0957	possible enoyl-CoA hydratase echA6	-0.771	0.0361175	1020.45	912	1101	999	1009	1087	23.4	46.17	not.sig
PE16	BCG_1491	PE family protein	-0.7694	0.0185352	950.66	805	1109	1060	855	942	20.56	40.92	not.sig
glpQ2	BCG_0357c	Putative glycerophosphoryl diester phosphodiesterase glpQ2	-0.7686	0.0261708	946.95	873	1092	836	933	1012	28.02	55.16	not.sig
BCG_3265c	BCG_3265c	Probable conserved integral membrane transport protein	-0.7686	0.0285703	983.39	878	1138	929	956	1026	21.13	42.07	not.sig
BCG_2488c	BCG_2488c	Conserved hypothetical protein	-0.7681	0.0418176	1079.51	923	1070	1299	1015	1108	28.34	55.03	not.sig
BCG_2435c	BCG_2435c	Probable phosphoglycerate mutase	-0.7665	0.0426145	1039.86	985	1110	953	1027	1130	20.5	40.67	not.sig
BCG_2032c	BCG_2032c	Conserved hypothetical protein	-0.7641	0.0125226	893.15	769	1091	1044	790	798	42.23	82.15	not.sig
BCG_1812c	BCG_1812c	Hypothetical integral membrane protein	-0.7628	0.0128291	864.22	788	1106	826	769	852	23.28	45.85	not.sig
PE_PGRS48	BCG_2873	PE-PGRS family protein	-0.7553	0.0424351	1088.16	981	1222	1084	1048	1113	6.93	14.45	not.sig
relA	BCG_2606c	Probable GTP pyrophosphokinase relA	-0.7549	0.00990225	876.52	725	1085	1144	765	712	27.84	53.78	not.sig
BCG_1241	BCG_1241	Probable aminotransferase	-0.7509	0.012634	866.83	793	1102	830	808	819	55.23	106.42	not.sig
BCG_3151c	BCG_3151c	Conserved hypothetical protein	-0.7495	0.0305477	1052.24	784	1107	1122	1147	1126	118.11	229.85	not.sig
bioB	BCG_1627	biotin synthetase bioB	-0.7467	0.027553	1031.04	827	1081	1277	975	1021	31.27	59.9	not.sig
PPE56a	BCG_3422c	PPE Family protein [first part]	-0.7443	0.0425736	1072.02	1005	1191	1039	1011	1120	10.05	20.1	not.sig
BCG_0845c	BCG_0845c	Probable transcriptional regulatory protein (probably gntR-family)	-0.7424	0.0459496	1078.13	1014	1187	970	1060	1168	17.71	34.76	not.sig
BCG_2795c	BCG_2795c	Conserved hypothetical protein	-0.7404	0.0397075	1050.93	969	1193	889	1066	1153	59.33	114.96	not.sig
BCG_3868c	BCG_3868c	Probable conserved transmembrane protein	-0.7402	0.0460652	1104.62	943	1156	1128	1109	1196	20.35	40.05	not.sig
BCG_0545	BCG_0545	Conserved hypothetical protein	-0.7364	0.0125219	883.44	806	1145	813	886	790	109.3	207.61	not.sig
BCG_1815	BCG_1815	Probable conserved membrane protein	-0.7361	0.0132021	926.6	778	1122	1102	876	785	63.6	120.96	not.sig
ahpD	BCG_2448	Alkyl hydroperoxide reductase D protein ahpD	-0.735	0.0121051	918.31	772	1115	1096	878	762	270.26	509.45	not.sig
fadB5	BCG_1951c	Possible oxidoreductase fadB5	-0.7329	0.037116	1144.62	886	1159	1519	1092	1111	28.75	54.83	not.sig
BCG_2590	BCG_2590	Conserved hypothetical alanine and leucine rich protein	-0.7327	0.0238033	1007.08	889	1251	1054	885	978	7.82	15.7	not.sig
nuoA	BCG_3168	Probable NADH dehydrogenase I (chain A) nuoA	-0.7325	0.0444476	1059.66	1000	1177	878	1082	1177	55.52	105.98	not.sig
metZ	BCG_0428	Probable o-succinylhomoserine sulfhydrylase metZ	-0.7307	0.0347028	1062.89	919	1181	1155	992	1079	16.91	32.75	not.sig
BCG_3300c	BCG_3300c	Probable conserved integral membrane protein	-0.7299	0.0333808	1030.01	938	1160	991	978	1091	36.12	69.03	not.sig
fixB	BCG_3051c	Probable electron transfer flavoprotein (alpha-subunit) fixB	-0.7284	0.0294084	1006.3	903	1178	965	967	1029	32.88	62.68	not.sig
guaB2	BCG_3481c	Probable inosine-5'-monophosphate dehydrogenase guaB2	-0.7277	0.015459	954.8	825	1148	1093	888	843	46.9	88.88	not.sig
whiB3	BCG_3486	Transcriptional regulatory protein whiB-like whib3	-0.7264	0.0210322	943.03	867	1153	806	931	976	174.29	329.05	not.sig
rimM	BCG_2928c	Probable 16S rRNA processing protein rimM	-0.7264	0.0340697	1030.91	917	1168	955	1018	1107	56.77	108.46	not.sig
BCG_2304	BCG_2304	Hypothetical protein	-0.7261	0.04822	1101.85	986	1139	1121	1094	1174	48.78	91.82	not.sig
echA9	BCG_1129c	Possible enoyl-CoA hydratase echA9	-0.7223	0.0282563	995.98	905	1185	907	962	1034	29.25	55.71	not.sig
lipJ	BCG_1939c	Probable lignin peroxidase lipJ	-0.7213	0.0292925	1010.94	898	1184	998	950	1036	19.25	36.92	not.sig
BCG_0533c	BCG_0533c	Probable oxidoreductase gmc-type	-0.7208	0.0432048	1144.27	1006	1250	1445	984	1068	6	11.92	not.sig
purL	BCG_0855	Phosphoribosylformylglycinamidine synthase II purL	-0.7202	0.0271854	1054.84	852	1194	1217	998	1035	19.03	36.83	not.sig
BCG_1361	BCG_1361	Conserved hypothetical protein	-0.7177	0.0326231	1035.6	910	1172	1029	999	1077	51.15	96.07	not.sig
ribG	BCG_1470	Probable bifunctional riboflavin biosynthesis protein RIBG : Diaminohydroxyphosphoribosylaminopyrimidine deaminase 5-amino-6-(5-phosphoribosylamino) uracil reductase	-0.7177	0.0354977	1054.66	962	1240	947	1021	1117	33.09	63.12	not.sig
BCG_0352	BCG_0352	Conserved hypothetical proline and threonine rich protein	-0.7172	0.0411589	1156.27	941	1207	1614	1004	1072	7.71	14.96	not.sig
nusA	BCG_2861c	Probable N utilization substance protein A nusA	-0.715	0.042047	1079.86	1003	1212	1015	1033	1144	16.9	32.3	not.sig
cysG	BCG_2867c	Possible multifunctional enzyme siroheme synthase cysG: uroporphyrin-iii c-methyltransferase precorrin-2 oxidase ferrochelatase	-0.7131	0.0307725	1026.34	911	1176	1056	951	1048	21.47	40.67	not.sig
BCG_0513c	BCG_0513c	Probable transcriptional regulatory protein (possibly tetR-family)	-0.7112	0.0224452	1014.05	863	1157	1180	924	966	73.86	137.3	not.sig
fadD15	BCG_2203	Probable long-chain-fatty-acid-CoA ligase fadD15	-0.7101	0.0322699	1063.75	901	1219	1129	996	1088	20.8	39.86	not.sig
BCG_1489c	BCG_1489c	Conserved hypothetical protein	-0.7088	0.0390775	1076.93	982	1264	957	1053	1143	42.88	81.06	not.sig
BCG_3652c	BCG_3652c	Probable conserved membrane protein	-0.7083	0.0478312	1232.11	844	1218	1764	1209	1210	33.16	61.57	not.sig
BCG_0348	BCG_0348	Probable conserved integral membrane protein	-0.7073	0.0221452	1029.97	841	1132	1317	941	952	91.61	168.91	not.sig
fadE21	BCG_2807c	Probable acyl-CoA dehydrogenase fadE21	-0.7063	0.0218076	992.49	871	1183	1055	904	965	36.82	68.75	not.sig
cdsA	BCG_2902c	Probable integral membrane phosphatidate cytidylyltransferase cdsA	-0.7032	0.0366809	1081.9	948	1202	1157	1003	1110	27.52	51.49	not.sig
aao	BCG_1944c	Putative D-amino acid oxidase aao	-0.703	0.0343671	1043.38	976	1255	891	1008	1105	36.2	68.59	not.sig
BCG_2712c	BCG_2712c	Conserved hypothetical protein	-0.702	0.0296822	1081.54	836	1131	1382	1052	1042	240.35	440.47	not.sig
BCG_1899c	BCG_1899c	Probable conserved integral membrane protein	-0.6886	0.0231051	989.98	900	1220	912	953	981	81.07	149.04	not.sig
tatC	BCG_2113c	Probable Sec-independent protein translocase transmembrane protein tatC	-0.6867	0.0305777	1066.96	920	1216	1207	968	1041	41.12	75.49	not.sig
fadE10	BCG_0925	Probable acyl-CoA dehydrogenase fadE10	-0.6858	0.0238786	1019.68	899	1254	1030	946	987	28.17	52.34	not.sig
mkl	BCG_0704	Possible ribonucleotide-transport ATP-binding protein ABC transporter mkl	-0.6837	0.0350178	1114.6	940	1234	1331	1007	1084	32.29	59.3	not.sig
pitB	BCG_2296	Putative phosphate-transport permease PitB	-0.6823	0.0388334	1118.14	952	1265	1187	1055	1145	18.97	35.62	not.sig
dxs1	BCG_2695c	Probable 1-deoxy-D-xylulose 5-phosphate synthase dxs1	-0.6801	0.0320455	1090.8	950	1296	1145	1010	1069	24.4	45.68	not.sig
glyA1	BCG_1153	Probable Serine hydroxymethyltransferase 1 glyA1	-0.6793	0.0380956	1126.7	906	1204	1380	1050	1121	29.82	54.54	not.sig
fadE25	BCG_3303c	Probable acyl-CoA dehydrogenase fadE25	-0.673	0.0441644	1180.68	888	1173	1546	1151	1191	35.2	63.78	not.sig
BCG_0069	BCG_0069	Conserved hypothetical protein	-0.672	0.040937	1102.69	989	1263	1043	1064	1165	59.39	108.57	not.sig
BCG_1480	BCG_1480	Hypothetical protein	-0.6676	0.0426901	1131.13	1002	1274	1152	1071	1166	76.12	138.14	not.sig
papA3	BCG_1244	Probable conserved polyketide synthase associated protein papA3	-0.6642	0.0249934	1021.09	947	1290	880	1020	991	61.67	111.89	not.sig
oplA	BCG_0304c	Probable 5-oxoprolinase oplA	-0.6615	0.0414824	1169.84	1035	1447	1197	1042	1151	5.77	11.4	not.sig
phoH1	BCG_2382c	Probable phoH-like protein phoH1	-0.6609	0.0385507	1104.5	1010	1330	1000	1073	1125	50.45	92.08	not.sig
BCG_1806c	BCG_1806c	Conserved hypothetical protein	-0.6563	0.0295191	1105.87	933	1272	1337	1002	1014	46.05	82.65	not.sig
ctaD	BCG_3067c	Probable cytochrome C oxidase polypeptide I ctaD	-0.6555	0.034753	1118.16	955	1289	1192	1091	1078	50.58	90.99	not.sig
BCG_1807	BCG_1807	Probable oxidoreductase	-0.6547	0.0336113	1162.06	914	1277	1509	1099	1055	84.09	149.98	not.sig
BCG_3860	BCG_3860	Putative transposase	-0.6546	0.0421016	1151.54	978	1308	1151	1149	1184	46.35	84.46	not.sig
accA1	BCG_2521c	Probable acetyl-/propionyl-coenzyme A carboxylase alpha chain (alpha subunit) accA1	-0.6534	0.0425645	1177.85	997	1324	1412	1045	1138	14.43	26.36	not.sig
pks13	BCG_3862c	Polyketide synthase pks13	-0.6529	0.034705	1191.46	896	1287	1587	1148	1093	39.87	71.55	not.sig
gmk	BCG_1450	Probable guanylate kinase gmk	-0.6517	0.0420174	1180.69	984	1293	1427	1084	1141	78.28	139.61	not.sig
mdh	BCG_1300	Probable malate dehydrogenase mdh	-0.648	0.0417386	1179.13	966	1256	1528	1057	1127	41.28	73.16	not.sig
BCG_0929	BCG_0929	Conserved hypothetical protein	-0.6452	0.0341775	1142.63	937	1266	1430	1063	1050	96.52	170.35	not.sig
gabD2	BCG_1770	Possible succinate-semialdehyde dehydrogenase [nadp ] dependant (ssdh) gabD2	-0.6419	0.0455424	1188.65	1015	1327	1373	1087	1161	21.66	38.86	not.sig
accD4	BCG_3861c	Probable propionyl-CoA carboxylase beta chain 4 accD4	-0.6405	0.0322704	1131.85	954	1311	1284	1107	1025	86.84	154.27	not.sig
hemA	BCG_0552	Probable glutamyl-trna reductase hemA [first part]	-0.638	0.0330855	1098.82	1007	1359	978	1117	1053	94.02	167.72	not.sig
BCG_0942c	BCG_0942c	Probable transcriptional regulatory protein (probably luxR-family)	-0.6329	0.0403818	1152.77	1050	1419	1120	1044	1150	14.12	25.77	not.sig
pra	BCG_1136	Probable Proline-rich antigen homolog pra	-0.6292	0.041513	1147.45	1024	1346	1124	1123	1132	91.8	161.77	not.sig
PPE41	BCG_2449c	PPE family protein	-0.6247	0.0307931	1100.67	994	1360	1034	1127	1008	591.04	1035.5	not.sig
PPE25	BCG_1819	PPE family protein	-0.6221	0.0437668	1164.44	1040	1351	1165	1125	1152	59.23	103.89	not.sig
tatA	BCG_2114c	Probable Sec-independent protein translocase membrane-bound protein tatA	-0.6125	0.0404223	1158	1031	1391	1098	1184	1102	640.96	1115.13	not.sig
embC	BCG_3855	Integral membrane indolylacetylinositol arabinosyltransferase embC	-0.5909	0.0485566	1264.76	1045	1438	1545	1155	1175	18.9	32.78	not.sig
BCG_1791	BCG_1791	Conserved hypothetical protein	-1.0114	0.0500981	928.84	959	793	812	1054	1043	10.94	26.99	not.sig
ilvX	BCG_3573c	Probable acetohydroxyacid synthase ilvX	-0.7229	0.050345	1198.85	987	1238	1601	1077	1135	7.77	15.25	not.sig
BCG_3762c	BCG_3762c	Conserved hypothetical protein	-0.8051	0.050499	1105.24	1068	1125	1309	997	1040	5.17	11.07	not.sig
glpD1	BCG_2267c	Probable glycerol-3-phosphate dehydrogenase glpd1	-0.9742	0.0506135	1148.47	1089	1163	1727	994	856	1.78	4.78	not.sig
PPE69	BCG_3948c	PPE family protein	-0.7365	0.0506918	1170.17	1009	1217	1402	1102	1139	10.01	19.71	not.sig
mce1F	BCG_0211	MCE-family protein mce1F	-0.5716	0.0508966	1242.39	1117	1457	1248	1236	1167	111.41	188.57	not.sig
lipN	BCG_2991c	Probable lipase/esterase lipN	-0.6413	0.0509063	1163.68	1094	1377	996	1140	1229	29.52	53.53	not.sig
BCG_1779	BCG_1779	Conserved hypothetical protein	-1.2755	0.0509747	836.27	913	451	1016	989	889	12.89	36.34	not.sig
hpx	BCG_3195c	Possible non-heme haloperoxidase hpx	-0.7441	0.0510058	1100.79	1018	1197	971	1126	1202	18.04	35.73	not.sig
BCG_3204	BCG_3204	Hypothetical alanine rich protein	-1.6022	0.0510512	814.89	1104	562	809	970	687	4.78	18.89	not.sig
cyp51	BCG_0816c	Cytochrome P450 51 cyp51	-0.7894	0.0512046	1093.85	1038	1200	950	1119	1172	8.76	18.74	not.sig
lpqC_1	BCG_3327c	Possible esterase lipoprotein lpqC	-0.8349	0.0512467	1134.32	869	961	1754	1122	1059	9.04	18.68	not.sig
BCG_0897	BCG_0897	Possible two component sensor kinase	-0.7629	0.0514816	1116.77	990	1198	1010	1170	1227	13.87	28.49	not.sig
BCG_0498	BCG_0498	Probable aldehyde dehydrogenase	-0.7988	0.0515428	1149.01	1052	1246	1275	1098	1083	4.53	9.98	not.sig
BCG_3018	BCG_3018	Possible alanine rich dehydrogenase	-0.8454	0.0516061	1079.84	1145	1211	994	1039	1018	3.32	7.82	not.sig
BCG_3272c	BCG_3272c	Hypothetical protein	-0.7854	0.0516975	1090.02	980	1108	1050	1128	1190	13.75	28.41	not.sig
BCG_3388c	BCG_3388c	Possible methyltransferase	-1.1524	0.0519901	892.69	891	684	814	1095	1009	5.13	15.63	not.sig
PE_PGRS32b	BCG_1835c	PE-PGRS family protein [second part]	-0.7851	0.0521076	1109.22	1013	1196	1037	1143	1163	6.13	13.38	not.sig
rphA	BCG_1402	Probable ribonuclease rphA	-0.669	0.0521363	1156.85	1026	1273	1139	1134	1220	31.37	57.54	not.sig
BCG_2874	BCG_2874	Hypothetical protein	-0.7023	0.052157	1148.82	1034	1297	1032	1171	1222	28.19	53.71	not.sig
iscS	BCG_3048c	Probable cysteine desulfurase iscS	-0.6586	0.0529423	1194.57	1012	1305	1211	1188	1268	30.03	55.39	not.sig
amiC	BCG_2909c	Probable amidase amic	-0.6105	0.0530066	1257.41	1039	1368	1511	1180	1215	34.39	59.83	not.sig
lprB	BCG_1333	Putative lipoprotein lprB	-0.6146	0.0530437	1189.42	1111	1374	1064	1177	1233	87.06	151.97	not.sig
BCG_0396	BCG_0396	Conserved hypothetical protein	-1.4632	0.0535668	855.81	1381	717	688	807	767	0.87	4.51	not.sig
mbtD	BCG_2395c	Polyketide synthetase mbtD	-0.6444	0.053791	1272.93	1063	1460	1515	1152	1205	5.63	10.74	not.sig
EBG00001157331	EBG00001157331	tRNA	-1.483	0.0538446	678.55	1225	335	237	991	904	11.76	39.68	not.sig
BCG_2407	BCG_2407	Conserved hypothetical protein	-0.6735	0.0539525	1198.99	1025	1259	1417	1118	1194	21.97	40.22	not.sig
xseB	BCG_1167c	Probable exodeoxyribonuclease VII (small subunit) xseB	-0.7911	0.0539762	1075.66	1019	1038	1086	1079	1159	38.73	76.38	not.sig
pcnA	BCG_3964c	Poly(A) polymerase pcnA	-0.7453	0.0541177	1151.35	1093	1270	1188	1078	1133	6	12.32	not.sig
hisH	BCG_1640	Probable amidotransferase hisH	-0.7097	0.054123	1113.64	1078	1231	914	1137	1224	29.03	55.04	not.sig
valT	valT	tRNA-Val	-0.8373	0.0542084	993.85	1074	970	650	1135	1192	82.43	168.35	not.sig
BCG_1013	BCG_1013	Conserved hypothetical protein	-0.7019	0.0543827	1163.92	1154	1389	1045	1090	1156	5.03	10.18	not.sig
BCG_3278c	BCG_3278c	Possible transcriptional regulatory protein (probably tetR-family)	-0.6358	0.0544763	1261.72	992	1291	1669	1186	1217	64.36	112.58	not.sig
BCG_0713	BCG_0713	Hypothetical protein	-0.848	0.0544829	1009.53	1032	964	797	1105	1171	29.56	61.96	not.sig
BCG_1060	BCG_1060	Conserved hypothetical protein	-0.9785	0.0546494	1047.99	995	871	1407	1041	963	4.73	11.49	not.sig
hisT	hisT	tRNA-His	-1.679	0.0549063	641.74	1259	245	253	958	822	8.37	32.32	not.sig
BCG_2282	BCG_2282	Probable conserved transmembrane protein	-1.0782	0.054993	1011.81	1290	1084	882	947	884	1.63	5.29	not.sig
BCG_0593c	BCG_0593c	Conserved hypothetical protein	-0.7174	0.0553013	1141.09	1064	1262	990	1173	1228	195.09	368.25	not.sig
PPE9	BCG_0425c	PPE family protein	-1.0941	0.0554274	1044.38	1194	1035	1199	1005	814	1.61	5.09	not.sig
plsB2	BCG_2500c	Probable glycerol-3-phosphate acyltransferase plsB2 (GPAT)	-0.611	0.0554417	1249.12	1107	1436	1355	1145	1218	12.61	22.54	not.sig
BCG_3342c	BCG_3342c	Possible anti-sigma factor	-0.6629	0.0558733	1216.61	944	1171	1518	1215	1270	120.82	215.67	not.sig
BCG_1910	BCG_1910	Hypothetical protein	-0.74	0.055945	1139.52	1017	1137	1221	1141	1187	20.73	39.9	not.sig
PE_PGRS52	BCG_3457	PE-PGRS family protein	-1.2717	0.0562627	1288.75	1824	1900	1800	633	656	0.18	1.15	not.sig
BCG_2456	BCG_2456	Conserved hypothetical protein	-0.8757	0.0563658	1021.38	1048	949	902	1081	1136	15.1	32.79	not.sig
PE_PGRS50	BCG_3414c		-0.8343	0.0567104	1419.11	1779	2306	1940	732	732	0.19	0.82	not.sig
BCG_1020c	BCG_1020c	Conserved hypothetical protein	-0.8167	0.0568305	1076.06	1049	1061	987	1110	1178	13	27.18	not.sig
BCG_1229c	BCG_1229c	Probable transcriptional regulatory protein	-0.7073	0.0569667	1120.39	1102	1235	886	1156	1243	26.73	50.64	not.sig
BCG_3750	BCG_3750	Conserved hypothetical protein	-0.6721	0.0570832	1203.28	1055	1258	1396	1108	1214	16.84	30.97	not.sig
BCG_0012	BCG_0012	Probable conserved membrane protein	-0.7926	0.0572869	1072.99	1120	1124	843	1111	1185	10.05	20.88	not.sig
BCG_3061c	BCG_3061c	Conserved hypothetical protein	-0.8907	0.0575978	1115.54	1033	1020	1476	1080	1001	4.26	9.79	not.sig
BCG_1063	BCG_1063	Hypothetical protein	-0.5725	0.0577076	1244.41	1162	1503	1087	1253	1236	51.21	87.53	not.sig
BCG_2357	BCG_2357	Probable serine acetyltransferase cysE	-0.7692	0.0577154	1114.99	1069	1118	1126	1101	1162	13.64	27.1	not.sig
BCG_0947	BCG_0947	Conserved hypothetical protein	-0.8618	0.0579026	1151.59	1062	1150	1453	1120	998	2.98	7.04	not.sig
menA	BCG_0578c	1,4-dihydroxy-2-naphthoate octaprenyltransferase menA	-0.9285	0.0579871	1043.58	1087	969	1066	1065	1033	5.31	12.62	not.sig
oxcA	BCG_0152c	Probable oxalyl-CoA decarboxylase oxcA	-0.8077	0.0580117	1193.55	1146	1294	1501	1032	1027	2.55	5.89	not.sig
BCG_0175	BCG_0175	Putative oxidoreductase	-0.7406	0.0580449	1150.32	1073	1192	1196	1124	1169	10.49	20.67	not.sig
alaU	alaU	tRNA-Ala	-1.5394	0.058116	675.78	1262	290	236	979	947	9.96	36.19	not.sig
aroA_2	BCG_3350	3-phosphoshikimate 1-carboxyvinyltransferase aroA	-0.9234	0.0581236	1058.3	1125	1080	977	1096	1017	2.9	7.65	not.sig
BCG_2046c	BCG_2046c	histidine kinase response regulator	-0.7547	0.0585303	1228.87	839	1147	1162	1411	1664	21.09	42.92	not.sig
BCG_0696c	BCG_0696c	Conserved hypothetical protein	-0.6801	0.0588189	1223.93	1070	1306	1385	1160	1211	14.72	27.46	not.sig
PE_PGRS42d	BCG_2505c	PE-PGRS family protein [second part]	-1.5873	0.058834	980.22	837	588	1626	896	1096	1.1	5.88	not.sig
BCG_1055	BCG_1055	Conserved hypothetical protein	-0.6431	0.0588539	1208.98	1099	1343	1190	1164	1256	24.13	43.57	not.sig
BCG_0933	BCG_0933	Possible rRNA methyltransferase	-0.8409	0.058881	1106.15	1037	1041	1225	1129	1104	7.38	15.9	not.sig
BCG_0560	BCG_0560	Possible membrane acyltransferase	-0.6158	0.0589057	1214.78	1139	1423	1080	1183	1263	21.83	38.7	not.sig
BCG_3853	BCG_3853	Putative short-chain type dehydrogenase/reductase	-0.773	0.059144	1173.42	983	1116	1254	1252	1276	16.96	34.7	not.sig
amiB2	BCG_1322	Probable amidase amiB2	-0.9089	0.0593925	1158.09	1128	1105	1694	1000	933	2.31	5.68	not.sig
acpS	BCG_2544c	holo-[acyl-carrier protein] synthase acpS	-0.9135	0.059622	1075.83	927	882	1156	1241	1199	18.66	42.15	not.sig
BCG_0104	BCG_0104	Probable glutamine-transport atp-binding protein ABC transporter glnQ	-0.6953	0.0599506	1173.35	1112	1332	974	1192	1274	22.15	42.44	not.sig
BCG_2215c	BCG_2215c	Probable conserved transmembrane protein	-0.6156	0.0600365	1209.36	1140	1401	1036	1194	1292	85.43	149.61	not.sig
pyrE	BCG_0420c	Probable orotate phosphoribosyltransferase pyrE	-1.1012	0.0615467	944.82	1174	817	748	1034	982	5.2	14.38	not.sig
BCG_1535	BCG_1535	Possible transcriptional regulatory protein	-1.3252	0.0619178	806.16	1171	530	479	1047	929	9.88	30.54	not.sig
BCG_3756A	BCG_3756A	Conserved hypothetical protein, antitoxin	-0.786	0.0620804	1129.35	1011	1044	1212	1187	1201	54.07	105.84	not.sig
cobLa	BCG_2092c	Probable precorrin-6y methyltransferase CobLa [first part]	-2.9657	0.0621385	645.81	1587	250	271	766	744	0	5.53	not.sig
fadE27	BCG_3569	Probable acyl-CoA dehydrogenase fadE27	-0.7462	0.0623531	1144.29	1147	1237	1002	1131	1212	7.25	14.85	not.sig
BCG_1903	BCG_1903	Conserved hypothetical protein	-0.8627	0.0630651	1116.26	1142	1149	1106	1104	1081	2.91	7.26	not.sig
BCG_0870	BCG_0870	Transcriptional regulatory protein	-0.6529	0.0631756	1241.26	1092	1300	1408	1172	1246	24.8	44.65	not.sig
mas	BCG_2962c	Probable multifunctional mycocerosic acid synthase membrane-associated mas	-0.5439	0.0633239	1288.86	1178	1546	1149	1330	1260	193.73	321.08	not.sig
BCG_1916	BCG_1916	Conserved hypothetical protein	-0.6361	0.063429	1287.07	1057	1337	1620	1201	1253	20.6	36.65	not.sig
BCG_1051	BCG_1051	Probable conserved transmembrane protein	-0.648	0.0637896	1314.34	1059	1353	1661	1250	1284	21.15	38.09	not.sig
glgC	BCG_1273	Probable glucose-1-phosphate adenylyltransferase glgC	-0.6474	0.0643801	1236.43	1098	1385	1127	1248	1337	28.31	52.02	not.sig
PPE10	BCG_0481c	PPE family protein	-0.6551	0.0644461	1254.72	1060	1302	1465	1200	1264	16.48	30.11	not.sig
BCG_0470	BCG_0470	Putative tuberculin related peptide	-0.6043	0.0646793	1289.62	1084	1358	1544	1199	1286	72.88	125.02	not.sig
BCG_0451c	BCG_0451c	Possible conserved membrane protein	-0.5568	0.0647199	1313.49	1141	1468	1446	1269	1258	66.59	111.18	not.sig
BCG_1686	BCG_1686	Conserved hypothetical protein	-0.7235	0.0647361	1178.93	1123	1239	1131	1181	1223	13.88	26.95	not.sig
BCG_1144	BCG_1144	Short (C15) chain Z-Isoprenyl diphosphate synthase	-0.7271	0.0647566	1209.95	1076	1190	1448	1165	1186	12.88	24.69	not.sig
ufaA1	BCG_0486c	Putative cyclopropane-fatty-acyl-phospholipid synthase ufaA1	-0.7832	0.0647917	1150.28	1103	1186	1083	1174	1208	6.27	13.58	not.sig
BCG_1218c	BCG_1218c	Conserved hypothetical ala-, pro-rich protein	-0.6043	0.0656424	1325.34	1095	1399	1642	1218	1304	35.83	62.13	not.sig
BCG_2708	BCG_2708	Conserved hypothetical alanine rich protein	-0.9694	0.0658657	1084.15	1130	943	1285	1093	986	4.5	10.95	not.sig
BCG_3433c	BCG_3433c	Conserved hypothetical protein	-0.9916	0.0659457	998.14	1121	851	847	1112	1080	6.68	16.73	not.sig
BCG_1198	BCG_1198	Possible enoyl-CoA hydratase	-1.4703	0.0659716	856.88	1285	518	819	899	850	2.21	8.71	not.sig
BCG_0699	BCG_0699	Possible sugar kinase	-1.5553	0.0661208	1110.22	1708	1215	1294	676	809	0.14	1.94	not.sig
BCG_2846c	BCG_2846c	Hypothetical protein	-0.8882	0.0662391	1076.36	1113	1032	921	1169	1157	5.95	14.13	not.sig
yrbE3A	BCG_2003	Conserved hypothetical integral membrane protein yrbE3A	-1.5314	0.0663129	868.85	1386	574	818	880	780	1.46	6.36	not.sig
rfe	BCG_1362	Putative undecapaprenyl-phosphate alpha-n-acetylglucosaminyltransferase rfe	-0.7256	0.0663589	1176.79	1169	1319	997	1185	1226	9.71	19.43	not.sig
BCG_3844	BCG_3844	Possible L-rhamnosyltransferase	-0.6294	0.0664222	1237.06	1150	1417	1069	1230	1335	37.35	67.12	not.sig
BCG_3206c	BCG_3206c	Hypothetical alanine rich protein	-1.1161	0.0664255	977.85	1172	781	949	1031	977	4.9	13.6	not.sig
cobO	BCG_2869c	Probable cob(I)alamin adenosyltransferase cobO	-0.7259	0.0667192	1169.12	1106	1201	1072	1207	1265	23.06	44.42	not.sig
PE_PGRS46	BCG_2661c	PE-PGRS family protein	-0.5707	0.0668145	1316.86	1167	1515	1392	1212	1313	17.11	29.65	not.sig
BCG_0739c	BCG_0739c	Conserved hypothetical protein	-0.7579	0.0668792	1164.67	1036	1155	1110	1264	1267	10.97	22.51	not.sig
BCG_0169	BCG_0169		-1.3596	0.0670244	896.75	1051	449	1186	1024	881	15.7	44.96	not.sig
eno	BCG_1080	Probable enolase eno	-0.6207	0.0670702	1259.15	1157	1405	1262	1191	1288	16.44	29.32	not.sig
amiB1	BCG_3371c	Probable amidase amiB1	-0.7994	0.0672329	1183.66	1004	1087	1247	1317	1279	7.32	16.1	not.sig
BCG_2659c	BCG_2659c	Conserved hypothetical protein	-0.7375	0.0673152	1170.16	1001	1141	1073	1295	1360	62.24	121.34	not.sig
PE_PGRS21	BCG_1145	PE-PGRS family protein	-0.8126	0.0675733	1291.32	1316	1604	1503	1083	1003	1.11	3.14	not.sig
kdpC	BCG_1089	Probable Potassium-transporting ATPase C chain kdpC	-1.132	0.0678022	976.71	1202	749	993	1040	928	3.81	10.74	not.sig
ald_a	BCG_2797	Secreted l-alanine dehydrogenase ald_a [first part]	-0.6664	0.067873	1233.26	1030	1206	1381	1256	1308	58.31	105.09	not.sig
BCG_3648c	BCG_3648c	Putative transcription factor	-0.549	0.0679705	1294.21	1201	1535	1141	1321	1290	295.37	491.26	not.sig
BCG_3190c	BCG_3190c	Conserved hypothetical protein	-1.0673	0.0683868	1009.85	1132	887	906	1132	1006	2.52	7.93	not.sig
BCG_0232	BCG_0232	Putative two component transcriptional regulatory protein (probably luxR-family)	-1.0727	0.0685278	965.94	1196	834	726	1067	1045	4.02	11.59	not.sig
BCG_1514	BCG_1514	Possible transcriptional activator protein	-0.6438	0.068583	1292.65	1110	1342	1639	1167	1237	12.13	21.95	not.sig
gcvH	BCG_1861	Probable glycine cleavage system H protein gcvH	-0.6585	0.0686457	1254.38	1081	1281	1367	1228	1325	52.57	95.08	not.sig
BCG_2735	BCG_2735	Conserved hypothetical protein	-1.1911	0.0686777	935.43	988	540	1100	1138	983	11.92	32.08	not.sig
BCG_3753c	BCG_3753c	Possible conserved transmembrane protein	-0.6258	0.0687415	1259.02	1152	1430	1118	1251	1358	38.63	69.23	not.sig
BCG_1710c	BCG_1710c	Probable conserved integral membrane transport protein	-0.7755	0.0689668	1244.61	1119	1229	1647	1150	1115	4.33	9.14	not.sig
argG	BCG_1697	Probable Argininosuccinate synthase argG	-0.6444	0.0689675	1271.87	1082	1355	1302	1270	1361	19.74	36.34	not.sig
aspT	aspT	tRNA-Asp	-2.398	0.0690927	579.26	1477	122	142	971	772	1.58	14.41	not.sig
bcpB	BCG_1646c	Probable peroxidoxin bcpB	-0.6163	0.0692766	1263.87	1136	1348	1319	1204	1319	57.11	99.33	not.sig
BCG_1877c	BCG_1877c	Conserved hypothetical membrane protein	-0.7035	0.0693881	1200.77	1165	1282	1133	1179	1248	9.3	18.04	not.sig
echA21	BCG_3836	Putative enoyl-CoA hydratase echA21	-0.6619	0.0695351	1279.31	1085	1298	1512	1224	1296	21.07	38.5	not.sig
PPE32	BCG_1841	PPE family protein	-0.7401	0.0695435	1246.34	1133	1279	1454	1178	1200	6.03	12.32	not.sig
PE_PGRS17	BCG_1032c	PE-PGRS family protein	-1.205	0.0700506	1016.33	1452	1030	833	965	857	0.87	3.84	not.sig
TB18.6	BCG_2157c	Conserved hypothetical protein TB18.6	-0.7021	0.0700941	1187.03	1138	1242	1061	1214	1287	23.47	44.24	not.sig
BCG_3783	BCG_3783	Probable conserved transmembrane protein	-0.5796	0.0703012	1333.07	1090	1390	1628	1257	1329	62.99	106.33	not.sig
PE_PGRS1	BCG_0142	PE-PGRS family protein	-0.7482	0.0706422	1257.44	1137	1286	1542	1161	1182	4.17	8.83	not.sig
BCG_2862c	BCG_2862c	Conserved hypothetical protein	-0.6268	0.0706655	1259.49	1126	1340	1237	1254	1347	52.81	93.14	not.sig
PE_PGRS53	BCG_3571	PE-PGRS family protein	-0.7276	0.0711641	1412.74	1411	1910	1711	1130	1004	0.66	1.93	not.sig
BCG_3967	BCG_3967	Probable conserved transmembrane protein	-0.5345	0.0714473	1356.86	1212	1600	1423	1240	1327	13.34	22.6	not.sig
lprE	BCG_1312c	Probable lipoprotein lprE	-0.7313	0.0715316	1235.2	1127	1230	1345	1220	1259	16.63	32.28	not.sig
BCG_3790c	BCG_3790c	Conserved hypothetical protein	-0.836	0.0718423	1139.1	1124	1097	1085	1195	1197	5.52	12.67	not.sig
engA	BCG_1752	Probable GTP-binding protein engA	-0.6306	0.0721333	1265.08	1192	1440	1174	1211	1318	12.47	22.84	not.sig
pks8	BCG_1701	Probable polyketide synthase pks8	-0.5787	0.0722057	1337.9	1245	1652	1229	1238	1348	6.01	11.18	not.sig
BCG_2933c	BCG_2933c	Probable transcriptional regulatory protein (probably tetR-family)	-0.8299	0.072219	1132.05	1159	1040	1184	1146	1134	9.38	19.62	not.sig
BCG_2945c	BCG_2945c	Conserved hypothetical protein	-0.9725	0.0724029	1068.98	1105	815	1323	1115	1019	9.8	22.46	not.sig
BCG_0060	BCG_0060	Conserved hypothetical protein	-0.5999	0.0727415	1313.27	1156	1422	1486	1210	1307	22.33	38.8	not.sig
BCG_3095	BCG_3095	Probable conserved integral membrane protein	-1.0988	0.0730895	943.2	1261	725	714	1061	1013	5.44	14.75	not.sig
ileT_1	ileT_1	tRNA-Ile	-1.6356	0.0734123	792.85	1177	400	542	1089	912	12.18	48.75	not.sig
lppA	BCG_2565	Probable conserved lipoprotein lppA	-0.6077	0.073513	1261.74	1193	1439	1057	1263	1375	47.33	82.97	not.sig
BCG_2799c	BCG_2799c	Possible alanine rich oxidoreductase	-0.6645	0.0737908	1264.67	1101	1310	1296	1275	1349	15.69	29.37	not.sig
pknE	BCG_1782	Probable transmembrane serine/threonine-protein kinase E pknE	-0.6097	0.0740791	1315.96	1149	1428	1377	1279	1356	21.4	37.84	not.sig
moeB1	BCG_3232c	Probable molybdenum cofactor biosynthesis protein moeB1	-0.5694	0.0744911	1376.36	1131	1451	1712	1283	1338	41.44	69.8	not.sig
BCG_1083	BCG_1083	Conserved hypothetical protein	-1.0861	0.0745868	1134.28	1041	862	1723	1175	960	2.18	6.4	not.sig
BCG_0856	BCG_0856	Conserved hypothetical protein	-0.9122	0.0746591	1160.33	967	860	1673	1259	1123	7.91	17.56	not.sig
EBG00001157356	EBG00001157356	tRNA	-2.1722	0.074689	664.53	1268	175	362	969	894	2.93	25.6	not.sig
BCG_1850	BCG_1850	Possible transcriptional regulatory protein	-0.6782	0.0747646	1246.02	1065	1283	1142	1338	1419	32.96	62.19	not.sig
BCG_2678	BCG_2678	Hypothetical arginine rich protein	-0.6869	0.0749278	1206.47	1148	1236	1090	1221	1345	50.86	94.24	not.sig
mutB	BCG_1556	Probable methylmalonyl-COA mutase large subunit mutB	-0.6066	0.0753335	1332.4	1109	1444	1364	1341	1418	12.59	22.96	not.sig
amiA1	BCG_3370c	Possible N-acyl-L-amino acid amidohydrolase amiA1	-0.6301	0.0754001	1269.46	1179	1384	1194	1245	1352	15.77	28.51	not.sig
yjcE	BCG_2303	Probable conserved integral membrane transport protein YjcE	-0.7206	0.0756944	1257.59	1044	1233	1286	1373	1367	6.58	13.68	not.sig
rnc	BCG_2947c	Probable ribonuclease III rnc (rnase III)	-0.619	0.0760931	1303.66	1158	1382	1397	1255	1334	29	51.03	not.sig
fadA4	BCG_1385	Probable acetyl-CoA acetyltransferase fadA4	-0.5266	0.076259	1370.08	1210	1551	1421	1364	1316	115.01	188.29	not.sig
bpoB	BCG_1184c	Possible peroxidase bpoB (non-haem peroxidase)	-0.7575	0.0763178	1166.58	1184	1213	976	1219	1252	8.82	18.22	not.sig
BCG_3256c	BCG_3256c	Conserved hypothetical protein	-0.937	0.0763353	1075.04	1281	1037	828	1142	1114	4.52	11.34	not.sig
BCG_3516c	BCG_3516c	Probable conserved membrane protein	-0.9477	0.0764794	1190.4	1531	1411	1105	983	975	1.03	3.24	not.sig
BCG_1711c	BCG_1711c	Conserved hypothetical protein	-1.3763	0.0768345	968.68	892	630	1040	1069	1275	1.14	6.41	not.sig
proS	BCG_2865c	Putative prolyl-tRNA synthetase proS	-0.5452	0.077563	1333.58	1235	1544	1219	1292	1391	28.02	47.14	not.sig
BCG_3119c	BCG_3119c	Conserved hypothetical protein	-0.8426	0.0777088	1143.22	1328	1228	872	1168	1147	3.5	8.34	not.sig
BCG_3586	BCG_3586	Hypothetical protein	-0.7733	0.0782892	1290.51	1134	1232	1786	1198	1154	5.43	11.17	not.sig
BCG_0306c	BCG_0306c	Hypothetical protein	-0.603	0.0785918	1344.07	1190	1467	1374	1333	1364	162.4	280.85	not.sig
BCG_1863	BCG_1863	Conserved hypothetical protein	-0.5558	0.0788216	1373.49	1122	1412	1702	1301	1362	77.85	128.79	not.sig
fdxD	BCG_3567c	Probable ferredoxin fdxD	-0.9104	0.0791446	1101.38	971	865	1005	1356	1357	37.61	85.06	not.sig
BCG_0335c	BCG_0335c	Conserved hypothetical protein	-0.6635	0.0796473	1269.59	1151	1292	1322	1266	1321	17.67	32.43	not.sig
fbiA	BCG_3290	Probable F420 biosynthesis protein fbiA	-0.6958	0.0798736	1246.4	1160	1301	1153	1281	1343	14.02	27.1	not.sig
desA1	BCG_0877c	Probable acyl-[acyl-carrier protein] desaturase desA1	-0.5305	0.0798741	1379.26	1185	1549	1363	1422	1390	451.67	743.54	not.sig
lipW	BCG_0254c	Possible esterase lipW	-0.6367	0.0800867	1248.53	1240	1397	989	1265	1374	15.88	28.93	not.sig
fadE13	BCG_1029c	Probable acyl-coa dehydrogenase fadE13	-0.8084	0.0805894	1176.23	1372	1284	956	1163	1128	3.28	7.53	not.sig
celA2b	BCG_1150	Probable cellulase celA2b	-1.0598	0.0806198	1094.08	1163	911	1112	1243	1056	8.45	21.6	not.sig
cfp6	BCG_3026	Low molecular weight protein antigen 6 cfp6	-0.8602	0.0811691	1134.99	1071	955	1130	1280	1255	18.34	39.78	not.sig
BCG_0080	BCG_0080	Conserved hypothetical protein	-0.5841	0.0812198	1303.78	1219	1450	1164	1294	1403	71.31	121.83	not.sig
pnp	BCG_0579	Probable 5'-methylthioadenosine phosphorylase pnp	-1.0883	0.0817549	1088.63	1357	973	1116	1097	925	2.43	7.1	not.sig
BCG_2107	BCG_2107	Conserved hypothetical protein	-2.702	0.0818455	743.3	1589	357	433	954	669	0.14	5.09	not.sig
dnaJ1	BCG_0391	Probable chaperone protein dnaJ1	-0.5164	0.0820919	1392.02	1241	1571	1395	1398	1365	138.72	225.86	not.sig
BCG_0493	BCG_0493	Conserved hypothetical protein	-0.8248	0.0822442	1205.43	909	878	1573	1414	1336	25.42	51.64	not.sig
BCG_2153c	BCG_2153c	Possible conserved transmembrane protein	-0.5877	0.0825271	1318.92	1209	1435	1278	1286	1393	31.53	54.28	not.sig
moxR3	BCG_3188c	Probable methanol dehydrogenase transcriptional regulatory protein moxR3	-0.8145	0.0828124	1159.61	1221	1169	963	1226	1231	6.16	13.84	not.sig
BCG_2409	BCG_2409	Probable conserved integral membrane protein [first part]	-0.7073	0.0829558	1200.02	1211	1214	1031	1262	1291	21.42	40.36	not.sig
ugpBa	BCG_2853c	Probable Sn-glycerol-3-phosphate-binding lipoprotein ugpB [first part]	-1.4353	0.0830634	980.46	1560	850	738	937	908	0.54	3.66	not.sig
BCG_3469	BCG_3469	Conserved hypothetical protein	-0.6298	0.083148	1314.58	1189	1383	1369	1282	1355	19.72	35.35	not.sig
regX3	BCG_0532	Two component sensory transduction protein regX3 (probably luxR-family)	-0.5406	0.083246	1381.53	1182	1516	1391	1404	1426	152.67	253.6	not.sig
nuoN	BCG_3181	Probable NADH dehydrogenase I (chain N) nuoN	-0.5447	0.0832731	1355.5	1257	1570	1200	1337	1429	37.3	62.79	not.sig
rbsK	BCG_2455	Ribokinase rbsK	-0.9515	0.0834378	1209.32	1247	1112	1581	1113	1030	2.49	6.51	not.sig
BCG_0709c	BCG_0709c	Conserved hypothetical protein	-0.6414	0.0835148	1284.13	1173	1288	1365	1237	1363	64.41	113.57	not.sig
oxyS	BCG_0151	Oxidative stress response regulatory protein oxyS	-0.6935	0.0839216	1234.1	1234	1309	1094	1229	1311	9.53	18.57	not.sig
BCG_2269	BCG_2269	Possible flavoprotein	-0.7364	0.0841963	1354.95	1213	1371	1936	1208	1118	3.46	7.08	not.sig
BCG_2696	BCG_2696	Conserved hypothetical protein	-0.6475	0.0845839	1247.7	1239	1336	1035	1271	1372	27.69	49.98	not.sig
fdhD	BCG_2920c	Possible fdhD protein	-0.7783	0.0846416	1183.25	1183	1170	1011	1274	1289	8.87	18.83	not.sig
BCG_0668	BCG_0668	Possible membrane protein	-0.8454	0.0849748	1215.51	1155	1043	1599	1216	1101	4.99	10.9	not.sig
BCG_1428	BCG_1428	Hypothetical protein	-0.7288	0.0852504	1280.99	1204	1280	1401	1267	1257	13.6	26.39	not.sig
PPE56b	BCG_3421c	PPE family protein [second part]	-0.5177	0.0853418	1458.2	1217	1690	1649	1340	1423	6.72	11.75	not.sig
prcA	BCG_2126c	proteasome (alpha subunit) PrcA	-0.5316	0.0857251	1354.59	1291	1574	1123	1372	1434	89.29	147.55	not.sig
BCG_3701	BCG_3701	Hypothetical protein	-2.0038	0.0859286	743.87	1410	256	524	920	876	1.22	9.59	not.sig
BCG_2355c	BCG_2355c	Probable conserved integral membrane transport protein	-0.6495	0.0862242	1294.62	1295	1453	1171	1260	1302	6.95	13.26	not.sig
BCG_0500	BCG_0500	Conserved hydrophobic protein	-0.6308	0.086547	1310.32	1176	1341	1344	1300	1396	76.48	134.98	not.sig
BCG_1796	BCG_1796	Possible sulfite oxidase	-1.0474	0.0871174	1093.55	1079	888	1033	1345	1148	2.21	7.46	not.sig
BCG_1179c	BCG_1179c	Conserved hypothetical protein	-0.6478	0.0872036	1331.06	1067	1227	1640	1360	1395	19.56	35.23	not.sig
BCG_2564	BCG_2564	Conserved hypothetical protein	-0.562	0.087321	1349.12	1253	1493	1280	1311	1416	25.52	43.42	not.sig
fabG3	BCG_2019	Possible 20-beta-hydroxysteroid dehydrogenase fabG3	-0.635	0.087325	1302.26	1220	1361	1314	1268	1351	16.95	30.43	not.sig
rpsT	BCG_2428	Probable 30S ribosomal protein S20 rpsT	-0.5488	0.0873384	1344.12	1278	1529	1159	1328	1442	167.32	278.58	not.sig
BCG_0864	BCG_0864	Probable amino acid aminotransferase	-0.5904	0.0873754	1345.12	1187	1418	1384	1320	1424	32.21	55.68	not.sig
cbs	BCG_1135	Probable cystathionine beta-synthase cbs	-0.521	0.0881048	1411.9	1251	1560	1496	1348	1415	44.37	72.53	not.sig
BCG_1121c	BCG_1121c	Conserved hypothetical protein	-0.7202	0.0884762	1278.14	1168	1253	1356	1288	1330	6.98	14.2	not.sig
ppdK	BCG_1188c	Probable pyruvate, phosphate dikinase ppdK	-0.5894	0.0886198	1343.11	1216	1474	1257	1335	1443	16.4	29.12	not.sig
BCG_1268	BCG_1268	Conserved hypothetical protein	-0.6385	0.0886329	1327.23	1144	1303	1452	1344	1404	16.97	30.65	not.sig
BCG_3515	BCG_3515	Probable secreted serine protease	-0.8519	0.0886428	1260.45	1524	1432	1316	1049	1022	1.5	3.89	not.sig
BCG_1411	BCG_1411	Probable drugs-transport transmembrane ATP-binding protein ABC transporter	-0.6464	0.0887794	1314.57	1250	1445	1223	1293	1368	6.22	12.11	not.sig
BCG_0880c	BCG_0880c	Probable transcriptional regulatory protein	-1.5294	0.0887917	1003.45	1450	697	1193	985	783	1.38	6.47	not.sig
BCG_2422c	BCG_2422c	Conserved hypothetical protein	-0.7627	0.0888291	1177.1	1254	1179	883	1278	1320	18.6	37.55	not.sig
BCG_2815c	BCG_2815c	Conserved hypothetical protein	-0.7	0.0890131	1287.24	1244	1404	1147	1296	1353	4.85	10.26	not.sig
BCG_2572c	BCG_2572c	Conserved hypothetical protein	-1.3443	0.0890482	906.53	1547	704	446	1076	946	1.56	6.25	not.sig
BCG_3960c	BCG_3960c	Hypothetical alanine and proline rich protein	-0.5898	0.08957	1371.09	1319	1585	1320	1273	1369	6.31	11.59	not.sig
trpT	trpT	tRNA-Trp	-0.6902	0.0897142	1328.32	1214	1362	1333	1359	1377	216.79	399.68	not.sig
ctpB	BCG_0136c	Probable cation-transporter P-type atpase B ctpB	-0.5194	0.0898981	1435.52	1232	1577	1567	1389	1427	32.38	53.38	not.sig
BCG_1426c	BCG_1426c	Conserved hypothetical protein	-0.5522	0.0901283	1389.61	1248	1563	1339	1367	1441	16.23	27.95	not.sig
aroB	BCG_2560c	3-dehydroquinate synthase aroB	-0.6366	0.0903524	1301.86	1284	1426	1154	1272	1382	10.09	18.68	not.sig
argU	argU	tRNA-Arg	-1.2932	0.0905331	887.56	1228	534	557	1189	1071	18.66	56.6	not.sig
BCG_0781c	BCG_0781c	Conserved hypothetical protein	-0.647	0.0915247	1307.56	1199	1365	1183	1349	1452	15.75	29.38	not.sig
BCG_3810	BCG_3810	Putative integrase (fragment)	-1.0299	0.0918155	1059.51	1197	694	1191	1166	1099	12.97	30.57	not.sig
usfY	BCG_3317c	Putative protein usfY	-0.7371	0.0920786	1225.37	1258	1210	1075	1297	1294	22.18	43	not.sig
BCG_0402	BCG_0402	Possible conserved transmembrane protein	-0.5935	0.0923544	1339.46	1230	1433	1241	1361	1440	38.58	66.93	not.sig
BCG_1845	BCG_1845	Possible Mg2 transport P-type atpase C mgtC	-0.5999	0.0923802	1318.01	1279	1466	1091	1325	1447	28.72	50.68	not.sig
chaA	BCG_1645	Probable ionic transporter integral membrane protein chaA	-0.5816	0.0925974	1408.72	1108	1333	1774	1423	1446	25.7	43.76	not.sig
mbtA	BCG_2398	Bifunctional enzyme mbtA: salicyl-AMP ligase salicyl-S-ArCP synthetase	-0.8129	0.0926742	1335.34	1327	1387	1808	1196	1020	1.71	4.1	not.sig
BCG_2272c	BCG_2272c	Probable integral membrane protein	-0.9794	0.0929296	1104.83	1289	870	1135	1154	1098	5.95	14.35	not.sig
EBG00001157363	EBG00001157363	tRNA	-2.6769	0.0929975	655.31	1694	135	74	1088	1131	0	6.11	not.sig
lpqV	BCG_1122c	Putative lipoprotein lpqV	-1.5353	0.0930842	932.24	1585	720	670	1001	812	0.97	5.1	not.sig
BCG_3266c	BCG_3266c	Conserved hypothetical protein	-0.8919	0.0934963	1126.66	1335	1063	811	1261	1204	8.42	19.31	not.sig
lppOb	BCG_2307	Probable conserved lipoprotein lppOb	-0.5864	0.0939092	1350.75	1226	1442	1279	1365	1449	68.94	118.55	not.sig
BCG_0831c	BCG_0831c	Possible conserved transmembrane protein	-0.7807	0.0939463	1228.99	1218	1140	1216	1291	1283	9.12	18.99	not.sig
BCG_3557c	BCG_3557c	Conserved hypothetical mce associated alanine and valine rich protein	-0.6517	0.0943192	1298.52	1231	1347	1178	1316	1428	18.39	33.95	not.sig
BCG_2453c	BCG_2453c	Probable conserved transmembrane protein	-0.6298	0.094446	1337.7	1276	1452	1256	1302	1408	7.73	14.6	not.sig
rpfD	BCG_2403c	Probable resuscitation-promoting factor rpfD	-0.8916	0.0945414	1153.76	1153	996	945	1368	1339	12.67	29.38	not.sig
viuB	BCG_2916c	Possible mycobactin utilization protein viuB	-0.587	0.0945523	1357.5	1222	1462	1252	1379	1483	31	54.37	not.sig
BCG_1551	BCG_1551	Conserved hypothetical protein	-0.6543	0.0946837	1282.55	1238	1295	1167	1310	1409	36.61	66.05	not.sig
BCG_0296c	BCG_0296c	Conserved hypothetical protein	-0.92	0.095078	1128.26	1272	957	1027	1242	1160	7.32	17.11	not.sig
BCG_0935c	BCG_0935c	Conserved hypothetical protein	-0.5942	0.0951228	1411.32	1191	1429	1742	1318	1405	24.14	41.53	not.sig
BCG_0745	BCG_0745	Probable membrane sugar transferase	-0.7493	0.0957526	1265.6	1429	1434	1019	1249	1221	3.39	7.59	not.sig
BCG_1846c	BCG_1846c	Probable dehydrogenase	-0.5317	0.0963274	1446.23	1223	1524	1730	1347	1432	30.59	50.29	not.sig
BCG_0419c	BCG_0419c	Hypothetical protein	-0.8139	0.0965853	1253.35	1200	1100	1510	1277	1198	4.83	10.46	not.sig
echA2	BCG_0495c	Enoyl-CoA hydratase echA2	-0.7874	0.0968873	1219.72	1379	1241	1049	1225	1216	4.56	9.91	not.sig
BCG_0042	BCG_0042	Probable conserved membrane protein	-0.8105	0.0971756	1217.61	1275	1195	1052	1309	1266	7.63	16.76	not.sig
BCG_1294	BCG_1294	Probable transmembrane protein	-0.6401	0.0973339	1380.91	1096	1252	1791	1401	1411	25.86	45.62	not.sig
BCG_1310	BCG_1310	Probable drug-transport integral membrane protein	-0.5775	0.0984187	1369.81	1333	1558	1175	1350	1448	9.53	17.02	not.sig
PPE3	BCG_0320	PPE family protein	-0.6399	0.0985504	1397.68	1286	1494	1600	1299	1323	4.81	9.25	not.sig
PE_PGRS61	BCG_3711	PE-PGRS family protein	-1.9948	0.0989383	1157.86	1927	1386	1004	932	718	0.05	1.6	not.sig
BCG_2824	BCG_2824	Possible membrane protein	-1.009	0.0990785	1055.47	1320	816	825	1232	1137	15.07	35.59	not.sig
BCG_0355	BCG_0355	Possible beta-1,3-glucanase precursor	-0.5031	0.099496	1446.7	1287	1597	1467	1436	1455	93.16	150.33	not.sig
BCG_2759c	BCG_2759c	Possible conserved membrane alanine rich protein	-0.5869	0.099738	1392.35	1236	1408	1617	1314	1401	22.01	37.68	not.sig
EBG00001157374	EBG00001157374	tRNA	-0.7289	0.100482	1240.23	1288	1221	982	1343	1389	97.63	186.39	not.sig
EBG00001157318	EBG00001157318	tRNA	-1.4958	0.10067	779.03	1515	362	199	1235	1047	5.48	19.62	not.sig
BCG_0526	BCG_0526	Possible transcriptional regulatory protein	-0.5078	0.100673	1460.95	1270	1602	1461	1497	1485	93.38	152.09	not.sig
BCG_0645c	BCG_0645c	Conserved hypothetical protein	-1.219	0.101299	998.87	1066	631	782	1380	1235	10.85	33.64	not.sig
BCG_3010	BCG_3010	Probable transcriptional regulatory protein	-0.6686	0.101321	1303.91	1310	1367	1097	1336	1422	16.57	31.12	not.sig
BCG_0250c	BCG_0250c	Possible methyltransferase (methylase)	-0.5153	0.101596	1427.74	1307	1613	1310	1443	1477	58.05	95.23	not.sig
mmpS2	BCG_0549	Probable conserved membrane protein mmpS2	-0.5604	0.101829	1392.65	1271	1482	1332	1387	1498	65.16	110.08	not.sig
fmt	BCG_1467	Probable methionyl-tRNA formyltransferase fmt	-0.9261	0.101972	1196.9	1538	1244	1023	1205	1011	2.01	5.32	not.sig
BCG_1392c	BCG_1392c	Conserved hypothetical protein	-0.7252	0.102134	1320.05	1330	1370	1306	1290	1305	3.6	7.88	not.sig
sugC	BCG_1298	Probable sugar-transport ATP-binding protein ABC transporter sugC	-0.5651	0.102366	1402.71	1325	1562	1259	1394	1484	32.15	55.26	not.sig
BCG_3432	BCG_3432	Conserved hypothetical protein	-0.6584	0.102764	1325.77	1198	1317	1168	1452	1511	47.3	87.55	not.sig
wbbL2	BCG_1577	Possible rhamnosyl transferase wbbL2	-0.7208	0.102822	1312.12	1317	1356	1198	1352	1341	12.26	24.22	not.sig
BCG_1024	BCG_1024	Probable conserved integral membrane protein	-0.6952	0.102881	1282.74	1329	1285	1146	1305	1354	11.9	22.69	not.sig
alaT_2	alaT_2	tRNA-Ala	-0.7761	0.102923	1249.97	1297	1205	1063	1355	1342	90.55	179.52	not.sig
citE	BCG_2518c	Probable citrate (pro-3s)-lyase (beta subunit)	-0.6134	0.103225	1351.14	1311	1415	1263	1353	1417	15.46	27.48	not.sig
BCG_0591c	BCG_0591c	Possible oxidoreductase	-0.5598	0.104088	1427.39	1256	1470	1593	1371	1458	24.78	41.77	not.sig
alaV	alaV	tRNA-Ala	-1.2617	0.104107	886.61	1419	508	444	1213	1074	12.31	35.86	not.sig
pknF	BCG_1785	Anchored-membrane serine/threonine-protein kinase pknF	-0.5921	0.104195	1392.24	1340	1530	1265	1370	1464	13.53	24.18	not.sig
EBG00001157382	EBG00001157382	tRNA	-1.4759	0.104745	847.35	1348	393	518	1158	1038	8.88	32.07	not.sig
BCG_0928c	BCG_0928c	Possible conserved transmembrane protein	-0.5932	0.104852	1442.72	1175	1421	1478	1560	1600	10.56	19.35	not.sig
cya	BCG_1663c	Membrane-anchored adenylyl cyclase cya	-0.6688	0.105206	1365.24	1237	1304	1592	1374	1332	6.37	12.21	not.sig
BCG_3644c	BCG_3644c	Putative tRNA/rRNA methyltransferase	-0.5454	0.105339	1418.79	1304	1528	1433	1377	1457	24.31	40.69	not.sig
phoY2	BCG_0874c	Probable phosphate-transport system transcriptional regulatory protein phoY2	-0.6706	0.105465	1377.38	1053	1121	1852	1496	1438	16.95	30.8	not.sig
BCG_1078	BCG_1078	Conserved hypothetical protein	-0.611	0.10557	1388.66	1302	1448	1425	1351	1420	11.56	20.67	not.sig
lpdA	BCG_3368c	Probable dihydrolipoamide dehydrogenase lpdA	-0.5764	0.105931	1445.78	1208	1476	1556	1476	1527	13.3	23.58	not.sig
BCG_2663	BCG_2663	Conserved hypothetical protein	-0.7393	0.106016	1343.85	1181	1189	1856	1313	1234	8.26	16	not.sig
BCG_1141	BCG_1141	Conserved hypothetical protein	-0.7769	0.106445	1253.23	1264	1114	1227	1322	1346	27.23	54.03	not.sig
ppnK	BCG_1733	Probable inorganic polyphosphate/ATP-NAD kinase ppnK	-0.5583	0.106918	1443.97	1161	1400	1729	1460	1499	29.93	50.14	not.sig
BCG_1780	BCG_1780	Conserved hypothetical protein	-1.0884	0.107231	1020.57	1341	719	745	1217	1164	7.5	20.37	not.sig
BCG_1745c	BCG_1745c	Conserved hypothetical protein	-2.7089	0.107488	842.02	1632	336	692	864	940	0	4.34	not.sig
BCG_1272c	BCG_1272c	Putative glycosyl transferase	-0.5251	0.107497	1442	1299	1541	1469	1418	1489	35.27	58.04	not.sig
EBG00001157380	EBG00001157380	Bacteria_small_SRP	-1.3183	0.107827	943.07	1205	519	676	1285	1170	18.42	58.8	not.sig
nei_2	BCG_3362	Probable endonuclease VIII nei	-0.7862	0.108129	1270.35	1395	1271	1169	1284	1238	5.09	11.11	not.sig
BCG_0274c	BCG_0274c	Small secreted protein	-0.683	0.108608	1310.54	1303	1328	1077	1393	1469	74.69	139.36	not.sig
pepE	BCG_2109c	Probable dipeptidase PepE	-0.7259	0.109003	1360.14	1350	1335	1695	1258	1189	4.05	8.22	not.sig
cut2	BCG_2317	Probable cutinase cut2	-0.6745	0.109189	1338.87	1342	1331	1326	1308	1388	10.23	19.33	not.sig
BCG_2669	BCG_2669	Possible transcriptional regulatory protein (probably arsR-family)	-1.5243	0.109391	1007.63	1523	721	893	1085	901	1.35	6.52	not.sig
BCG_1217	BCG_1217	Conserved hypothetical protein	-0.5339	0.109597	1444.28	1315	1552	1435	1424	1501	50.2	82.93	not.sig
BCG_2123c	BCG_2123c	Conserved hypothetical protein	-0.9125	0.109742	1125.06	1345	929	856	1298	1244	13.21	29.98	not.sig
EBG00001157341	EBG00001157341	tRNA	-1.1902	0.109788	927.47	1425	555	466	1234	1173	13.49	37.56	not.sig
pssA	BCG_0475c	Probable cdp-diacylglycerol--serine o-phosphatidyltransferase pssA	-0.7326	0.11002	1323.77	1186	1182	1300	1501	1467	7.88	16.45	not.sig
menG	BCG_3916	Putative S-adenosylmethionine:2-demethylmenaquinone methyltransferase menG	-0.6584	0.110526	1319.02	1353	1381	1028	1391	1466	23.25	43.19	not.sig
whiB1_2	BCG_3339	Probable transcriptional regulatory protein whiB-like whiB1	-0.532	0.11076	1475.12	1277	1603	1348	1584	1580	684.07	1136.56	not.sig
BCG_0053	BCG_0053	Possible transcriptional regulatory protein	-0.7182	0.110923	1272.99	1426	1321	934	1332	1386	7.02	14.27	not.sig
BCG_0669	BCG_0669	Conserved hypothetical protein	-1.1301	0.111099	1022	1401	761	687	1244	1112	6.98	19.92	not.sig
trpA	BCG_1651	Probable tryptophan synthase, alpha subunit trpA	-0.5164	0.111342	1446.67	1343	1610	1287	1459	1547	65.42	107.66	not.sig
lipH	BCG_1460c	Probable lipase lipH	-0.9281	0.111784	1251.12	1451	1135	1432	1197	1065	1.93	5.14	not.sig
fadE34	BCG_3638c	Probable acyl-CoA dehydrogenase fadE34	-0.6385	0.111821	1450.3	1445	1629	1662	1289	1251	2.23	4.66	not.sig
fadE35	BCG_3859	Probable acyl-CoA dehydrogenase fadE35	-0.5957	0.111879	1409	1443	1596	1226	1357	1436	5.57	10.42	not.sig
BCG_2095c	BCG_2095c	Possible conserved transmembrane protein	-0.6782	0.113133	1414.83	1280	1354	1825	1369	1280	6.62	12.51	not.sig
BCG_0057	BCG_0057	Conserved hypothetical protein	-0.5193	0.113177	1491.44	1293	1572	1686	1428	1493	20.52	33.86	not.sig
idsA2	BCG_2188	Probable geranylgeranyl pyrophosphate synthetase idsA2	-0.5247	0.113597	1453.62	1338	1598	1351	1451	1539	31.29	52.11	not.sig
BCG_3279c	BCG_3279c	Probable rubredoxin rubB	-0.6696	0.113709	1344.63	1265	1224	1440	1388	1413	51	91.45	not.sig
BCG_1852	BCG_1852	Possible flavoprotein	-0.5835	0.113837	1426.85	1370	1513	1458	1363	1433	7.67	13.69	not.sig
BCG_0277	BCG_0277	Conserved hypothetical protein	-0.584	0.11404	1395.57	1334	1425	1328	1407	1487	76.25	129.66	not.sig
BCG_2558	BCG_2558	Probable conserved transmembrane protein	-0.4961	0.114632	1477.3	1359	1620	1457	1434	1523	66.91	107.37	not.sig
BCG_0110c	BCG_0110c	Hypothetical protein	-0.4924	0.11476	1462.66	1378	1643	1293	1475	1537	97.65	156.57	not.sig
BCG_1729	BCG_1729	Conserved hypothetical protein	-0.7318	0.114806	1268.47	1472	1325	901	1346	1340	5.7	11.75	not.sig
BCG_1548c	BCG_1548c	Conserved hypothetical protein	-0.509	0.1154	1491.56	1321	1576	1665	1412	1496	32.99	53.41	not.sig
dfrA	BCG_2780c	Probable dihydrofolate reductase dfrA	-0.6765	0.115653	1332.72	1252	1260	1215	1449	1500	21.6	40.92	not.sig
BCG_2666c	BCG_2666c	Probable conserved integral membrane protein	-0.6373	0.115911	1409.04	1077	1174	1885	1488	1491	35.87	62.69	not.sig
BCG_1536c	BCG_1536c	Probable transcriptional regulatory protein	-0.7846	0.11596	1278.19	1323	1119	1341	1334	1281	7.71	15.88	not.sig
cyp136	BCG_3084	Probable cytochrome P450 136 cyp136	-0.5072	0.116523	1465.1	1394	1658	1303	1447	1536	21.13	34.88	not.sig
bphC	BCG_3633c	Putative biphenyl-2,3-diol 1,2-dioxygenase bphC	-0.5351	0.116803	1435.85	1375	1593	1242	1438	1545	29.72	49.83	not.sig
ileT_2	ileT_2	tRNA-Ile	-1.2373	0.116892	924.04	1420	505	499	1222	1193	12.46	36.59	not.sig
PE5	BCG_0325	PE family protein	-0.6953	0.117291	1303.62	1354	1223	1158	1354	1439	23.31	43.59	not.sig
gpm1	BCG_0530	Probable phosphoglycerate mutase 1 gpm1	-0.6368	0.117467	1388.42	1306	1427	1208	1480	1534	19	35.24	not.sig
BCG_2929c	BCG_2929c	Conserved hypothetical protein	-0.5191	0.117621	1483.07	1314	1542	1608	1445	1515	136.93	221.78	not.sig
BCG_0738c	BCG_0738c	Hypothetical protein	-1.7373	0.117706	922.61	1705	604	535	1144	844	0.94	5.1	not.sig
BCG_1570	BCG_1570	Conserved hypothetical protein	-0.6641	0.117776	1415.7	1326	1378	1565	1417	1398	10.67	19.92	not.sig
BCG_1278c	BCG_1278c	Probable tetronasin-transport atp-binding protein ABC transporter	-0.623	0.11797	1422.49	1352	1463	1455	1400	1444	9.3	17.05	not.sig
nuoC	BCG_3170	Probable NADH dehydrogenase I (chain C) nuoC	-0.5187	0.118522	1451.32	1389	1588	1282	1466	1542	48.1	78.93	not.sig
BCG_0394c	BCG_0394c	Conserved hypothetical protein	-0.6072	0.11858	1405.07	1365	1486	1239	1435	1509	26.74	47.59	not.sig
recBb	BCG_0676c	Probable exonuclease V (beta chain) recBb [second part]	-1.6312	0.119147	1287.64	1880	1364	1630	865	861	0.1	1.61	not.sig
fadD36	BCG_1253	Probable fatty-acid-CoA ligase fadD36	-0.5938	0.119151	1426.92	1369	1506	1390	1399	1473	7.17	13.16	not.sig
pyrH	BCG_2904c	Probable uridylate kinase pyrH	-0.5337	0.119588	1455.86	1383	1589	1329	1454	1532	45.85	76.3	not.sig
xseA	BCG_1168c	Probable exodeoxyribonuclease VII (large subunit) xseA	-0.5321	0.120178	1487.22	1300	1534	1594	1482	1535	19.22	32.12	not.sig
BCG_2495c	BCG_2495c	Conserved hypothetical protein	-0.5626	0.120233	1415.65	1382	1522	1203	1439	1546	43.02	73.15	not.sig
proT	proT	tRNA-Pro	-1.4781	0.120525	866.04	1505	390	538	1176	968	5.98	19.85	not.sig
omt	BCG_1214c	Probable O-methyltransferase omt	-0.5251	0.120718	1485.01	1255	1464	1785	1440	1505	35.39	57.51	not.sig
mmpL8	BCG_3886c	Probable conserved integral membrane transport protein mmpL8	-0.4725	0.121057	1537.87	1391	1734	1527	1521	1526	22.7	36.65	not.sig
BCG_3847	BCG_3847	Hypothetical protein	-0.6178	0.121159	1456.49	1246	1338	1891	1441	1406	9.02	16.05	not.sig
BCG_1720	BCG_1720	Probable coiled-coil structural protein	-0.6931	0.121698	1345.44	1346	1313	1170	1427	1482	7.49	15.16	not.sig
BCG_1935c	BCG_1935c	Conserved hypothetical protein	-0.6217	0.121711	1393.47	1415	1458	1233	1403	1465	11.15	20.41	not.sig
BCG_3595c	BCG_3595c	Hypothetical protein	-0.4978	0.121808	1495.53	1376	1663	1357	1522	1571	60.56	98.29	not.sig
BCG_0107c	BCG_0107c	Probable membrane protein	-0.6742	0.122301	1364.72	1364	1314	1291	1395	1463	18.37	34.32	not.sig
BCG_2573c	BCG_2573c	Hypothetical protein	-1.1482	0.123098	1044.56	1484	659	896	1182	1095	4.51	12.56	not.sig
BCG_3424c	BCG_3424c	Possible oxidoreductase	-2.0511	0.123448	1086.68	1941	992	961	1023	691	0.31	4.41	not.sig
BCG_1237c	BCG_1237c	Hypothetical protein	-0.4756	0.123473	1523.96	1336	1615	1540	1575	1562	699.38	1100.64	not.sig
BCG_1578c	BCG_1578c	Probable glycosyltransferase	-0.5741	0.123503	1432.31	1431	1547	1264	1420	1508	9.08	16.16	not.sig
EBG00001157326	EBG00001157326	tRNA	-1.0209	0.125066	1083.01	1448	813	675	1307	1285	22.38	53.96	not.sig
BCG_3035	BCG_3035	Conserved hypothetical protein	-0.8865	0.125132	1236.3	1563	1152	1119	1233	1140	2.8	6.89	not.sig
mgtE	BCG_0400	Possible Mg2 transport transmembrane protein mgtE	-0.5342	0.125225	1477.34	1406	1617	1358	1469	1544	12.28	21	not.sig
mmpL11	BCG_0239c	Probable conserved transmembrane transport protein mmpL11	-0.4976	0.125279	1518.08	1423	1703	1378	1534	1563	32.27	52.89	not.sig
PPE17b	BCG_1230c	PPE family protein [second part]	-0.7584	0.1259	1335.43	1312	1167	1327	1456	1425	9.12	18.97	not.sig
BCG_1110	BCG_1110	Hypothetical protein	-0.6707	0.126099	1364.45	1282	1278	1179	1531	1574	27	51.21	not.sig
fprB	BCG_0938	Probable nadph:adrenodoxin oxidoreductase fprB	-0.6533	0.126166	1443.97	1433	1499	1504	1408	1378	2.84	5.97	not.sig
BCG_0573	BCG_0573	Conserved hypothetical protein	-0.4743	0.126734	1533.74	1373	1644	1633	1487	1540	40.6	64.14	not.sig
BCG_0970	BCG_0970	Conserved hypothetical protein	-0.8415	0.126742	1215.79	1494	1098	925	1303	1299	5.95	13.45	not.sig
BCG_0922c	BCG_0922c	Probable conserved transmembrane protein	-0.7669	0.12677	1299.23	1274	1089	1160	1504	1497	15.55	32.2	not.sig
BCG_0787	BCG_0787	Possible transcriptional regulatory protein	-0.9584	0.127271	1214.54	1439	932	1409	1231	1100	4.21	10.18	not.sig
BCG_3504	BCG_3504	Conserved hypothetical protein	-0.6278	0.127317	1403.77	1366	1420	1249	1461	1531	11.47	21.43	not.sig
BCG_3271c	BCG_3271c	Conserved hypothetical protein	-0.8473	0.127686	1239.63	1601	1243	897	1306	1203	3.54	8.29	not.sig
EBG00001157320	EBG00001157320	tRNA	-1.1046	0.127731	1031.01	1407	663	708	1324	1176	17.7	45.66	not.sig
BCG_0659	BCG_0659	Conserved hypothetical protein	-0.8523	0.127792	1233.28	1540	1134	1001	1276	1247	3.69	8.69	not.sig
BCG_1781	BCG_1781	Hypothetical protein	-0.7868	0.127882	1321.38	1332	1128	1370	1406	1381	6.1	13.34	not.sig
proX	BCG_3818c	Possible osmoprotectant (glycine betaine/carnitine/choline/l-proline) binding lipoprotein proX	-0.5158	0.128226	1513.61	1362	1590	1506	1525	1591	48.2	78.9	not.sig
dedA	BCG_2664	Possible transmembrane protein dedA	-0.7522	0.128253	1347.88	1347	1166	1569	1402	1272	8.1	16.14	not.sig
sugA	BCG_1296	Probable sugar-transport integral membrane protein ABC transporter sugA	-0.5972	0.128463	1435.13	1437	1477	1398	1385	1480	10.42	18.58	not.sig
mmaA2	BCG_0693c	Methoxy mycolic acid synthase 2 mmaA2	-0.4812	0.128572	1553.2	1361	1637	1698	1512	1569	54.5	86.53	not.sig
BCG_2247c	BCG_2247c	Conserved hypothetical protein	-0.7526	0.128827	1358.62	1260	1165	1463	1470	1450	6.09	13.02	not.sig
BCG_0556	BCG_0556	Possible conserved transmembrane protein	-0.6295	0.128868	1405.02	1339	1366	1272	1498	1560	20.08	36.75	not.sig
BCG_0496c	BCG_0496c	Conserved hypothetical protein	-1.313	0.129042	990.06	1551	634	710	1202	989	2.33	8.64	not.sig
BCG_1180c	BCG_1180c	Hypothetical protein	-0.8644	0.129072	1210.48	1414	1002	983	1396	1295	25.79	54.44	not.sig
BCG_0995c	BCG_0995c	Conserved hypothetical protein	-0.6237	0.129339	1458	1296	1406	1536	1527	1533	11.47	21.12	not.sig
BCG_2198c	BCG_2198c	Conserved hypothetical protein	-0.6226	0.129876	1412.16	1349	1363	1336	1462	1557	26	46.72	not.sig
lipG	BCG_0695c	Probable lipase/esterase lipG	-0.5899	0.130488	1458.01	1351	1446	1484	1506	1506	14.91	26.19	not.sig
sigI	BCG_1251	Possible alternative RNA polymerase sigma factor sigI'	-0.5368	0.130651	1485.72	1380	1550	1460	1493	1549	15.57	26.3	not.sig
BCG_3777	BCG_3777	Conserved hypothetical protein	-0.5465	0.131696	1511.24	1318	1517	1436	1625	1674	30.27	51.92	not.sig
BCG_1239c	BCG_1239c	Conserved hypothetical protein	-0.598	0.131741	1427.88	1424	1480	1246	1474	1524	23.58	41.62	not.sig
BCG_1516	BCG_1516	Conserved hypothetical protein	-0.7987	0.132016	1336.21	1405	1175	1411	1397	1301	3.68	8.55	not.sig
moeY	BCG_1417c	Possible molybdopterin biosynthesis protein moeY	-0.5318	0.13207	1512.25	1446	1692	1343	1503	1589	8.4	14.78	not.sig
BCG_0418c	BCG_0418c	Possible rna methyltransferase	-0.685	0.132128	1354.35	1454	1329	1161	1386	1453	9.71	18.73	not.sig
BCG_0584	BCG_0584	Conserved hypothetical protein	-1.1007	0.132322	1198	1729	1180	980	1121	1046	1.09	4.09	not.sig
EBG00001157366	EBG00001157366	tRNA	-1.2098	0.132353	980.85	1518	571	663	1239	1075	10.76	29.01	not.sig
mutY	BCG_3654	Putative adenine glycosylase	-0.7268	0.132928	1355.28	1487	1339	1224	1383	1350	4.42	9.24	not.sig
BCG_3027c	BCG_3027c	Conserved hypothetical protein	-0.4931	0.133129	1538.05	1368	1605	1679	1472	1576	34.03	54.54	not.sig
yfiH	BCG_2166c	conserved hypothetical protein yfiH	-0.4846	0.133211	1528.96	1413	1659	1480	1502	1597	46.15	73.65	not.sig
BCG_1907c	BCG_1907c	Conserved hypothetical protein	-0.4774	0.133376	1538.35	1399	1649	1489	1568	1593	219.13	345.95	not.sig
BCG_1584c	BCG_1584c	Conserved hypothetical protein	-0.6138	0.133603	1406.25	1438	1441	1166	1485	1516	21.99	39.23	not.sig
BCG_0551	BCG_0551	Conserved hypothetical protein	-0.6995	0.13379	1368.74	1398	1225	1376	1419	1431	19.22	35.83	not.sig
canA	BCG_1343	Beta-carbonic anhydrase	-0.5546	0.133931	1499.41	1387	1526	1428	1536	1626	35.27	60.21	not.sig
prrA	BCG_0955c	Two component response transcriptional regulatory protein prrA	-0.5492	0.134078	1480.57	1412	1545	1422	1468	1559	20.71	35.16	not.sig
BCG_0445c	BCG_0445c	Beta lactamase like protein	-0.7094	0.134101	1402.66	1435	1323	1555	1392	1315	5.22	10.35	not.sig
BCG_1478	BCG_1478	Possible conserved membrane protein	-0.5689	0.134412	1478.72	1377	1471	1483	1489	1577	28.35	48.5	not.sig
pstBb	BCG_0987	phosphate-transport protein ABC transporter pstBb [second part]	-0.5919	0.134541	1440.51	1444	1490	1271	1467	1538	19.61	34.6	not.sig
BCG_1438c	BCG_1438c	Putative transferase	-0.6064	0.134771	1467.87	1371	1424	1586	1450	1513	14.4	25.64	not.sig
BCG_3216c	BCG_3216c	Possible conserved secreted protein	-0.5656	0.134963	1506.5	1355	1504	1406	1618	1661	14.59	25.96	not.sig
BCG_3501c	BCG_3501c	Probable conserved transmembrane protein	-0.5369	0.135076	1498	1367	1566	1350	1572	1647	27.79	47.32	not.sig
BCG_2667c	BCG_2667c	Possible transcriptional regulatory protein (probably arsR-family)	-0.8957	0.135094	1194.61	1513	1014	908	1315	1273	6.32	14.5	not.sig
BCG_1714	BCG_1714	Hypothetical protein	-0.545	0.135635	1483.64	1417	1578	1283	1537	1616	26.46	45.16	not.sig
fba	BCG_0401c	Probable fructose-bisphosphate aldolase fba	-0.4773	0.135654	1594.2	1188	1583	1621	1787	1836	52.82	85.64	not.sig
uvrA	BCG_1676	Excinuclease ABC, subunit a uvrA	-0.4421	0.136172	1580.08	1456	1778	1495	1586	1595	28.46	44.44	not.sig
BCG_1443	BCG_1443	Probable export or membrane protein	-0.8549	0.136414	1237.8	1536	1117	931	1339	1310	4.24	9.82	not.sig
BCG_3737c	BCG_3737c	Conserved hypothetical protein	-0.8886	0.136696	1229.4	1408	1024	944	1448	1370	25.01	55.69	not.sig
BCG_0910c	BCG_0910c	Probable aminotransferase	-0.5704	0.137455	1500.74	1363	1485	1634	1500	1528	9.22	16.16	not.sig
BCG_3129c	BCG_3129c	Possible conserved transmembrane protein	-0.5342	0.137461	1492.34	1462	1636	1235	1533	1614	29.47	49.86	not.sig
BCG_0333c	BCG_0333c	Conserved hypothetical protein	-0.4631	0.137713	1549.14	1461	1728	1362	1583	1625	58	91.6	not.sig
BCG_2318	BCG_2318	Conserved hypothetical protein	-0.5721	0.138017	1447.55	1453	1498	1214	1505	1582	64.03	109.3	not.sig
ASdes	EBG00001157370		-0.5377	0.138491	1527.24	1324	1465	1827	1484	1558	191.64	310.89	not.sig
menC	BCG_0598	Probable muconate cycloisomerase menC	-0.6554	0.13858	1401.43	1584	1511	1103	1390	1445	4.44	8.83	not.sig
pheA	BCG_3901c	Possible prephenate dehydratase pheA	-0.7172	0.138662	1378.54	1384	1275	1270	1477	1495	5.33	11.39	not.sig
BCG_0961	BCG_0961	Conserved hypothetical protein	-0.5641	0.139001	1514.98	1360	1509	1353	1656	1715	146.27	251.57	not.sig
BCG_2597	BCG_2597	Conserved hypothetical protein	-0.7063	0.139653	1435.14	1356	1276	1726	1425	1412	9.77	18.74	not.sig
lpd	BCG_0502	Dihydrolipoamide dehydrogenase lpd	-0.438	0.140411	1580.84	1460	1759	1447	1641	1608	109.33	168.58	not.sig
dinG	BCG_1391c	Probable atp-dependent helicase dinG homolog	-0.568	0.141147	1508.08	1541	1704	1308	1471	1530	5.07	9.52	not.sig
BCG_1276c	BCG_1276c	Probable conserved integral membrane protein	-0.5058	0.141569	1530.93	1436	1638	1340	1577	1677	42.9	70.63	not.sig
BCG_1932c	BCG_1932c	Conserved hypothetical protein	-0.4639	0.141955	1618.37	1215	1647	1950	1642	1683	32.2	50.58	not.sig
thrT	thrT	tRNA-Thr	-0.8996	0.142218	1205.74	1427	889	1046	1384	1331	30.43	65.29	not.sig
BCG_2202	BCG_2202	Hypothetical protein	-0.4778	0.142276	1592.65	1309	1582	2009	1529	1573	75.71	117.97	not.sig
BCG_3434c	BCG_3434c	Probable ATP/GTP-binding protein	-0.6471	0.142656	1390.55	1501	1407	1089	1463	1517	10.64	19.95	not.sig
BCG_3651	BCG_3651	Conserved hypothetical protein	-0.5043	0.142864	1567.75	1402	1623	1603	1571	1646	21.45	35.38	not.sig
BCG_3512c	BCG_3512c	Hypothetical alanine and valine rich protein	-0.9798	0.14301	1414.6	1868	1698	1466	1153	985	0.52	1.91	not.sig
pdhB	BCG_2516c	Probable pyruvate dehydrogenase E1 component (beta subunit) pdhB	-0.4514	0.143282	1585.21	1409	1677	1605	1620	1622	87.54	135.91	not.sig
opcA	BCG_1507c	Putative OXPP cycle protein opcA	-0.5679	0.143962	1508.87	1422	1512	1487	1530	1596	12.02	21.18	not.sig
BCG_2585	BCG_2585	Probable glutamine-transport transmembrane protein ABC transporter	-0.4745	0.144118	1574.88	1430	1667	1622	1544	1617	29.86	47.41	not.sig
BCG_2596	BCG_2596	Conserved hypothetical protein	-0.7706	0.144266	1377.74	1592	1349	1361	1304	1293	3.22	7.09	not.sig
BCG_3239	BCG_3239	Conserved hypothetical alanine valine rich protein	-0.4941	0.144412	1587.1	1374	1630	1563	1662	1718	24.01	39.58	not.sig
esxF	BCG_3962c	Putative ESAT-6 like protein 13 esxF	-0.9009	0.145008	1177.45	1573	933	729	1381	1384	11.8	26.36	not.sig
BCG_2994c	BCG_2994c	Possible conserved membrane or exported protein	-0.5042	0.145442	1569.19	1206	1491	2103	1538	1572	34.34	54.53	not.sig
lipC	BCG_0257	Probable esterase lipC	-0.4727	0.145842	1567.84	1469	1725	1375	1606	1678	35.56	57.13	not.sig
BCG_2353	BCG_2353	Hypothetical protein	-0.8808	0.146148	1279.7	1507	1071	1230	1382	1230	8.33	18.38	not.sig
plcD	BCG_1794c	Probable phospholipase C 4 plcD	-0.522	0.146325	1576.51	1418	1609	1598	1615	1648	8.6	14.88	not.sig
BCG_1930	BCG_1930	Probable membrane protein	-0.714	0.146617	1423.09	1428	1249	1625	1432	1394	14.56	27.39	not.sig
BCG_0711c	BCG_0711c	Conserved hypothetical protein	-0.7782	0.146906	1313.22	1500	1164	1115	1410	1399	8.95	18.62	not.sig
BCG_3966	BCG_3966	Conserved hypothetical protein	-0.4685	0.147152	1599.65	1442	1718	1853	1444	1561	7.86	12.76	not.sig
BCG_2028c	BCG_2028c	Conserved hypothetical protein	-0.628	0.147195	1437.39	1421	1350	1315	1524	1586	18.94	34.49	not.sig
cobB	BCG_2868c	Probable cobyrinic acid A,C-diamide synthase cobB	-0.5425	0.147557	1512.04	1566	1679	1269	1507	1555	6.98	12.31	not.sig
BCG_0685	BCG_0685	Conserved hypothetical protein	-0.4395	0.148646	1606.35	1449	1713	1591	1651	1634	283.63	435.68	not.sig
guaB1	BCG_1879c	Probable inosine-5'-monophosphate dehydrogenase guaB1	-0.4679	0.14911	1634.36	1305	1675	2035	1580	1618	20.95	33.03	not.sig
prfA	BCG_1359	Probable peptide chain release factor 1 prfA	-0.4423	0.149275	1601.22	1478	1763	1490	1632	1652	68.97	107.03	not.sig
fadE30	BCG_3624c	Probable acyl-CoA dehydrogenase fadE30	-1.2753	0.149326	1421.66	1951	1695	1645	1133	839	0.26	1.61	not.sig
BCG_1936c	BCG_1936c	Conserved hypothetical protein	-0.8003	0.149845	1309.18	1416	1094	1081	1514	1476	9.44	20.62	not.sig
BCG_2538c	BCG_2538c	Hypothetical protein	-0.7636	0.15024	1315.74	1511	1188	1014	1465	1437	16.78	33.72	not.sig
pstBa	BCG_0986	Phosphate-transport protein ABC transporter pstBa [first part]	-0.6581	0.150524	1385.7	1481	1316	1092	1519	1548	31.04	56.98	not.sig
BCG_1933	BCG_1933	Possible dehydrogenase [first part]	-0.9925	0.150667	1277.63	1528	982	1558	1227	1142	4.58	11.19	not.sig
corA	BCG_1299c	Possible magnesium and cobalt transport transmembrane protein corA	-0.5008	0.150735	1581.84	1344	1540	1804	1603	1636	20.24	32.79	not.sig
BCG_2598	BCG_2598	Possible conserved membrane glycine rich protein	-0.4694	0.15128	1582.29	1479	1714	1450	1607	1670	34.98	55.68	not.sig
miaA	BCG_2740c	Probable tRNA delta(2)-isopentenylpyrophosphate transferase miaA	-0.6002	0.151307	1525.6	1400	1473	1750	1495	1521	6.8	12.45	not.sig
uvrC	BCG_1481	Probable excinuclease ABC subunit c uvrC	-0.4447	0.151798	1610.58	1492	1758	1577	1579	1653	27.79	43.37	not.sig
BCG_3118c	BCG_3118c	Hypothetical oxidoreductase	-0.706	0.151859	1440.09	1474	1318	1714	1413	1300	3.73	7.56	not.sig
BCG_3697c	BCG_3697c	Conserved hypothetical protein	-2.0637	0.151936	1335.36	2090	1519	1253	966	995	0	1.4	not.sig
dnaG	BCG_2366c	Probable dna primase dnaG	-0.4678	0.152096	1596.23	1480	1717	1597	1559	1633	13.69	22.03	not.sig
lprQ	BCG_0524	Probable conserved lipoprotein lprQ	-0.4283	0.152436	1629.82	1466	1777	1602	1669	1643	130.99	200.28	not.sig
BCG_1759c	BCG_1759c	Conserved hypothetical protein	-1.0661	0.153302	1163.68	1509	842	959	1342	1232	3.34	10.26	not.sig
BCG_3941c	BCG_3941c	Possible secreted alanine and proline rich protease	-0.5054	0.153558	1552.42	1576	1745	1295	1555	1609	7.36	12.61	not.sig
BCG_2707c	BCG_2707c	Conserved hypothetical protein	-0.4836	0.154068	1571.18	1499	1678	1410	1591	1687	105.77	168.96	not.sig
fabG4	BCG_0280c	Probable 3-oxoacyl-[acyl-carrier protein] reductase fabG4	-0.4781	0.154136	1579.07	1502	1696	1481	1563	1659	15.15	24.55	not.sig
BCG_2843c	BCG_2843c	Hypothetical protein	-0.5444	0.154503	1513.66	1562	1625	1240	1548	1611	10.05	17.44	not.sig
BCG_0963	BCG_0963	Conserved hypothetical protein	-0.6313	0.154792	1440.17	1597	1484	1195	1473	1468	6.35	11.91	not.sig
BCG_2094c	BCG_2094c	Hypothetical protein	-1.02	0.155607	1172.74	1624	941	868	1312	1195	5.75	14.69	not.sig
ephG	BCG_2754	Epoxide hydrolase	-0.6412	0.156152	1435.31	1463	1376	1172	1585	1603	16.84	31.42	not.sig
BCG_3482	BCG_3482	Conserved hypothetical protein	-0.439	0.156223	1631.85	1459	1731	1675	1639	1662	164.26	252.4	not.sig
BCG_2466c	BCG_2466c	Probable conserved integral membrane protein	-0.6101	0.156233	1438.58	1554	1454	1078	1554	1587	20.39	36.42	not.sig
EBG00001157322	EBG00001157322	tRNA	-0.6352	0.156507	1423.24	1468	1320	1243	1535	1564	72.01	127.73	not.sig
BCG_2554c	BCG_2554c	Hypothetical protein	-0.5204	0.15671	1543.28	1493	1579	1444	1574	1630	36.53	59.87	not.sig
BCG_0240	BCG_0240	Possible exported protein	-0.7589	0.157277	1383.06	1396	1142	1281	1601	1520	9.94	20.96	not.sig
glbO	BCG_2490	Possible globin (oxygen-binding protein) glbO	-0.6252	0.157389	1474.58	1473	1392	1389	1545	1579	17.89	32.34	not.sig
mhpE	BCG_3534c	Probable 4-hydroxy-2-oxovalerate aldolase mhpE	-0.7667	0.158745	1437.78	1679	1449	1535	1329	1219	2.02	4.63	not.sig
BCG_1157c	BCG_1157c	Probable membrane glycine and proline rich protein	-0.4663	0.158899	1627.44	1397	1628	1904	1596	1632	34.77	54.29	not.sig
BCG_2002c	BCG_2002c	Probable transcriptional regulatory protein	-0.5602	0.158981	1581.47	1471	1587	1843	1516	1504	5.82	10.31	not.sig
F6	EBG00001157364		-1.2265	0.158982	1058.43	1467	605	722	1376	1282	12.17	36.9	not.sig
BCG_3123c	BCG_3123c	Hypothetical protein	-0.559	0.159095	1524.54	1482	1510	1424	1582	1629	22.84	38.86	not.sig
fadE33	BCG_3628	Probable acyl-CoA dehydrogenase fadE33	-1.0803	0.159449	1430.34	1915	1655	1629	1114	956	0.47	1.84	not.sig
pgmA	BCG_3093c	Probable phosphoglucomutase pgmA	-0.4944	0.159623	1587.93	1564	1727	1449	1587	1619	9.29	15.53	not.sig
BCG_2061c	BCG_2061c	Conserved hypothetical protein	-0.5225	0.159792	1568.78	1498	1592	1659	1499	1599	14.3	23.73	not.sig
BCG_3623c	BCG_3623c	Putative oxidoreductase	-0.7935	0.159924	1386.72	1626	1315	1349	1409	1249	3.01	6.81	not.sig
cyp137	BCG_3744c	Probable cytochrome P450 137 cyp137	-0.4811	0.160163	1591.78	1534	1726	1413	1605	1691	14.79	24.26	not.sig
BCG_1769c	BCG_1769c	Possible penicillin-binding protein	-0.4904	0.160355	1587.81	1553	1711	1513	1542	1624	8.61	14.31	not.sig
glpD2_2	BCG_3367c	Probable glycerol-3-phosphate dehydrogenase glpD2	-0.4336	0.16054	1631.79	1508	1783	1561	1626	1688	28.36	43.94	not.sig
ephE	BCG_3728	Possible epoxide hydrolase ephE	-0.5311	0.160687	1569.8	1434	1564	1888	1464	1519	11.02	18.36	not.sig
mutT2	BCG_1222	Probable mutator protein mutT2	-1.0545	0.161047	1235.83	1441	800	1439	1358	1207	3.49	9.65	not.sig
BCG_3942c	BCG_3942c	Probable conserved transmembrane protein	-0.4587	0.16121	1616.71	1496	1715	1557	1619	1702	19.95	31.71	not.sig
BCG_2987c	BCG_2987c	Possible methyltransferase (methylase)	-0.7163	0.161278	1409.53	1588	1326	1274	1416	1454	5.45	11.15	not.sig
cobD	BCG_2253c	Probable conserved membrane protein CobD	-0.7752	0.161472	1430.55	1561	1312	1564	1458	1271	3.24	7.17	not.sig
BCG_0697	BCG_0697	Alpha-mannosidase	-0.4855	0.161674	1698.58	1721	2145	1909	1405	1376	1.02	2.1	not.sig
BCG_2761c	BCG_2761c	Possible transcriptional regulatory protein	-0.5072	0.161927	1610.16	1308	1502	1753	1671	1846	296	475.99	not.sig
oppB	BCG_1342c	Probable oligopeptide-transport integral membrane protein ABC transporter oppB	-0.4679	0.161938	1613.11	1476	1687	1699	1567	1642	22.66	35.83	not.sig
BCG_0501	BCG_0501	Probable transmembrane protein	-0.4574	0.161989	1607.45	1506	1732	1441	1646	1723	78.49	123.35	not.sig
canB	BCG_3653c	Carbonic anhydrase	-0.5177	0.162535	1546.24	1542	1632	1292	1602	1679	21.23	35.31	not.sig
BCG_0487c	BCG_0487c	Conserved hypothetical protein	-0.5789	0.162817	1532.75	1388	1369	1746	1573	1604	14.23	24.59	not.sig
BCG_1164	BCG_1164	Possible para-nitrobenzyl esterase (fragment)	-0.5932	0.163318	1541.29	1514	1523	1583	1562	1525	9.44	16.82	not.sig
mce4C	BCG_3561c	Mce-family protein mce4C	-0.4875	0.163726	1599.28	1457	1642	1505	1661	1740	21.2	34.77	not.sig
BCG_3349c	BCG_3349c	Conserved hypothetical protein	-0.7783	0.163963	1381.12	1556	1247	1210	1479	1430	3.85	8.85	not.sig
BCG_1883	BCG_1883	Conserved hypothetical protein	-0.5009	0.164098	1580.25	1465	1568	1585	1612	1675	43.61	70.2	not.sig
BCG_2161c	BCG_2161c	Probable transmembrane protein	-0.4296	0.164226	1647.24	1455	1701	1734	1672	1682	269.87	410.03	not.sig
BCG_3848c	BCG_3848c	Hypothetical protein	-0.4833	0.164571	1624.5	1503	1699	1656	1613	1655	13.33	21.76	not.sig
yrbE2A	BCG_0632	Conserved hypothetical integral membrane protein yrbE2A	-0.521	0.164766	1600.43	1519	1694	1404	1678	1719	30.17	50.82	not.sig
BCG_0499	BCG_0499	Conserved hypothetical protein	-0.6175	0.165748	1487.35	1521	1413	1500	1492	1512	11.69	20.84	not.sig
BCG_1119	BCG_1119	Conserved hypothetical protein	-0.5301	0.1658	1554.8	1549	1607	1383	1598	1644	13.63	23.11	not.sig
BCG_2475c	BCG_2475c	Probable oxidoreductase (alpha subunit)	-0.4147	0.165844	1680.58	1447	1750	1841	1689	1689	102.11	153.97	not.sig
BCG_1980	BCG_1980	Probable short-chain type dehydrogenase/reductase	-0.4994	0.166102	1619.47	1497	1654	1700	1611	1639	18.53	30.12	not.sig
pks10	BCG_1699	Possible chalcone synthase pks10	-0.4838	0.166195	1630.77	1470	1668	1835	1561	1631	14.69	23.66	not.sig
BCG_3513c	BCG_3513c	Probable conserved membrane protein	-0.5222	0.16744	1681.68	1819	2151	1924	1326	1277	0.79	1.71	not.sig
BCG_1485c	BCG_1485c	Possible membrane protein	-0.4861	0.167653	1624.7	1224	1416	2046	1747	1755	28.29	44.97	not.sig
furB	BCG_2373	Probable ferric uptake regulation protein furB	-0.4886	0.167724	1568.39	1532	1651	1321	1634	1720	46.79	75.2	not.sig
BCG_2324c	BCG_2324c	Conserved hypothetical protein	-0.5369	0.168628	1594.12	1495	1591	1783	1566	1543	10.53	17.69	not.sig
BCG_2243	BCG_2243	Conserved hypothetical protein	-0.4551	0.169122	1651.75	1510	1766	1704	1593	1692	12.87	20.54	not.sig
BCG_0908	BCG_0908	Conserved hypothetical protein	-0.5823	0.17036	1508.38	1526	1505	1228	1631	1673	24.48	43.25	not.sig
BCG_3378c	BCG_3378c	Secreted protein antigen	-1.1384	0.170536	1134.62	1525	718	935	1323	1269	2.84	9.69	not.sig
BCG_0582	BCG_0582	Possible conserved membrane protein	-0.4609	0.170849	1645.25	1568	1795	1534	1628	1708	10.1	16.45	not.sig
BCG_1386	BCG_1386	Possible thioredoxin	-0.416	0.171732	1667.42	1522	1791	1644	1675	1711	77.89	117.91	not.sig
BCG_1811c	BCG_1811c	Hypothetical protein	-0.4935	0.17346	1606.9	1567	1697	1387	1659	1737	62.16	101.2	not.sig
lppP	BCG_2351c	Probable lipoprotein lppP	-0.5202	0.173693	1604.51	1432	1532	1998	1539	1550	23.44	37.76	not.sig
BCG_1787	BCG_1787	Hypothetical protein	-0.5387	0.174523	1567.21	1544	1561	1456	1614	1665	13.62	23.2	not.sig
BCG_2845c	BCG_2845c	Hypothetical protein	-0.9446	0.174912	1334.04	1313	968	1182	1622	1650	2.23	7.14	not.sig
BCG_0863c	BCG_0863c	Conserved hypothetical protein	-0.4977	0.174932	1612.7	1539	1671	1532	1630	1695	12.04	20.08	not.sig
BCG_0673	BCG_0673	Conserved hypothetical protein	-0.5121	0.175171	1602.07	1464	1548	1762	1599	1645	32.44	52.34	not.sig
BCG_1998c	BCG_1998c	Conserved hypothetical protein	-0.5149	0.175453	1580.8	1565	1621	1379	1655	1694	44.01	72.2	not.sig
BCG_3071c	BCG_3071c	Hypothetical protein	-0.4514	0.176604	1669.34	1440	1631	1930	1663	1701	118.14	181.11	not.sig
BCG_1920c	BCG_1920c	Conserved hypothetical protein	-0.4248	0.176655	1682	1269	1622	2081	1734	1756	115.32	173.55	not.sig
proA	BCG_2444c	Probable gamma-glutamyl phosphate reductase protein proA	-0.4528	0.176833	1659.99	1517	1751	1692	1635	1710	16.92	26.79	not.sig
PPE23	BCG_1744c	PPE family protein	-0.6266	0.179205	1537.42	1644	1559	1520	1486	1481	2.95	5.99	not.sig
adhE1	BCG_0198c	Putative zinc-type alcohol dehydrogenase (e subunit) adhE	-0.6006	0.179588	1571.95	1393	1372	1914	1658	1553	5.7	10.46	not.sig
BCG_1544c	BCG_1544c	Conserved hypothetical protein	-0.614	0.179677	1525.32	1603	1488	1493	1526	1518	5.65	10.52	not.sig
BCG_0370	BCG_0370	Possible dehydrogenase/reductase	-0.6398	0.179887	1544.22	1704	1616	1418	1541	1451	3.35	6.76	not.sig
dapF	BCG_2739c	Probable diaminopimelate epimerase dapF	-0.4445	0.180873	1667.97	1558	1768	1571	1686	1763	30.9	48.51	not.sig
BCG_3234	BCG_3234	Probable transcriptional regulatory protein (probably tetR-family)	-0.4246	0.181109	1677.53	1552	1805	1562	1700	1777	69.92	107.44	not.sig
BCG_2908	BCG_2908	Probable transcriptional regulatory protein	-0.5953	0.181373	1541.3	1533	1431	1530	1610	1606	18.02	31.52	not.sig
BCG_0958	BCG_0958	Conserved hypothetical protein	-0.4763	0.181378	1642.06	1578	1733	1552	1648	1703	11.92	19.47	not.sig
trmD	BCG_2927c	Probable tRNA (guanine-N1)-methyltransferase trmD	-0.4775	0.181706	1674.38	1488	1662	1982	1624	1635	29.53	46.53	not.sig
BCG_2381c	BCG_2381c	Function unknown	-0.5073	0.181728	1612.9	1535	1670	1371	1715	1791	35.63	59.53	not.sig
ephB	BCG_1977	Probable epoxide hydrolase ephB	-0.7612	0.181949	1489.2	1751	1514	1533	1431	1240	1.61	3.89	not.sig
BCG_1397	BCG_1397	9.5 kDa culture filtrate antigen cfp10A	-0.6558	0.182036	1517.41	1390	1261	2005	1510	1470	18.04	31.86	not.sig
lpqZ	BCG_1304	Putative lipoprotein lpqZ	-0.5131	0.182676	1621.61	1537	1601	1663	1633	1676	14.55	24.13	not.sig
lprH	BCG_1479	Probable lipoprotein lprH	-0.4586	0.183153	1634.47	1595	1741	1431	1674	1742	34.28	54.21	not.sig
BCG_1969c	BCG_1969c	Conserved hypothetical protein	-1.7716	0.183263	1451.94	2213	1729	1334	1086	1051	0.03	1.2	not.sig
recD	BCG_0675c	Probable exonuclease V (alpha chain) recD	-0.8447	0.18386	1576.36	1922	1907	1902	1203	1070	0.3	1.39	not.sig
BCG_3849c	BCG_3849c	Conserved hypothetical protein	-0.6524	0.18394	1513.18	1732	1554	1311	1481	1503	3.12	6.41	not.sig
ccsA	BCG_0572	Possible cytochrome c-type biogenesis protein ccsA	-0.5367	0.183993	1608.88	1486	1521	1765	1643	1637	10.13	17.21	not.sig
fadD17	BCG_3570	Possible fatty-acid-CoA synthetase fadD17	-0.6389	0.18411	1601.54	1817	1817	1738	1362	1314	1.3	2.89	not.sig
gadB	BCG_3498c	Probable glutamate decarboxylase gadB	-0.6196	0.185129	1604.44	1606	1611	1970	1457	1407	2.33	4.6	not.sig
BCG_0522c	BCG_0522c	Hypothetical protein	-0.6396	0.18542	1500.03	1649	1456	1325	1551	1529	7.57	14.28	not.sig
PE_PGRS58	BCG_3655c	PE-PGRS family protein	-0.5357	0.186166	1638.01	1485	1650	2167	1478	1460	3.48	6.11	not.sig
asnT	asnT	tRNA-Asn	-1.4741	0.186177	1032.68	1734	613	607	1327	1103	3.69	14.28	not.sig
BCG_3640c	BCG_3640c	Transcriptional regulatory protein (probably lacI-family)	-0.5937	0.186301	1561.92	1572	1501	1429	1657	1657	5.17	10.02	not.sig
BCG_3492c	BCG_3492c	Conserved hypothetical protein	-0.7143	0.186356	1442.62	1711	1414	1065	1588	1479	6.47	13.27	not.sig
glyU	glyU	tRNA-Gly	-1.4914	0.18681	966.54	1631	419	537	1375	1179	3.78	15.53	not.sig
BCG_2618	BCG_2618	Conserved hypothetical protein	-0.6899	0.187103	1486.52	1622	1410	1189	1644	1594	22.16	42.62	not.sig
papA1	BCG_3887c	Probable conserved polyketide synthase associated protein papA1	-0.4057	0.187522	1729.47	1548	1816	1829	1708	1754	33.56	50.8	not.sig
rimJ	BCG_1050	Possible ribosomal-protein-alanine acetyltransferase rimJ	-0.732	0.187529	1463.33	1639	1299	1366	1515	1510	4.15	9.12	not.sig
BCG_3435c	BCG_3435c	Conserved hypothetical protein	-0.8937	0.1878	1315.71	1596	1017	1053	1594	1380	5.16	12.72	not.sig
qcrC	BCG_2210	Probable Ubiquinol-cytochrome C reductase QcrC (cytochrome C subunit)	-0.413	0.188139	1685.21	1586	1808	1517	1739	1786	65.24	99.2	not.sig
BCG_1427c	BCG_1427c	Conserved hypothetical protein	-0.901	0.188472	1299.38	1740	1158	941	1429	1297	3.56	8.88	not.sig
BCG_3037c	BCG_3037c	Conserved hypothetical protein	-0.5566	0.188532	1590.36	1670	1645	1462	1578	1601	5.07	9.2	not.sig
lipP	BCG_2483	Probable esterase/lipase lipP	-0.4085	0.188611	1701.11	1543	1788	1717	1706	1757	49.75	75.1	not.sig
BCG_2589	BCG_2589	Long conserved hypothetical protein [second part]	-0.5198	0.188884	1654.88	1669	1770	1667	1565	1607	3.03	5.63	not.sig
echA19	BCG_3579	Possible enoyl-CoA hydratase echA19	-0.7161	0.188894	1460.8	1665	1379	1250	1569	1459	3.35	7.44	not.sig
BCG_0879	BCG_0879	Conserved hypothetical protein	-0.6044	0.190157	1563.13	1672	1581	1420	1581	1567	3.89	7.69	not.sig
treZb	BCG_1614c	Maltooligosyltrehalose trehalohydrolase TreZ	-0.6862	0.190191	1455.97	1787	1481	1109	1509	1435	4.07	8.16	not.sig
BCG_1540	BCG_1540	Hypothetical invasion protein	-0.568	0.190626	1596.51	1636	1573	1525	1637	1613	7.88	14.04	not.sig
ndhA	BCG_0429c	Probable membrane nadh dehydrogenase ndhA	-0.4522	0.190765	1657.85	1650	1826	1386	1692	1753	11.33	18.4	not.sig
ispF	BCG_3646c	Probable 2C-methyl-D-erythritol 2,4-cyclodiphosphate synthase ispF	-0.5022	0.190984	1626.1	1598	1661	1494	1670	1712	30.01	48.94	not.sig
BCG_0244c	BCG_0244c	Conserved hypothetical protein	-0.4112	0.191194	1699.35	1575	1790	1632	1725	1780	77.96	117.84	not.sig
cobM	BCG_2090c	Probable precorrin-4 C11-methyltransferase CobM	-1.1269	0.191266	1470.19	2122	1748	1372	1159	1073	0.18	1.52	not.sig
BCG_2063c	BCG_2063c	Conserved hypothetical protein	-1.0571	0.19132	1257.44	1758	1074	969	1378	1180	3.04	8.73	not.sig
udgA	BCG_0362	Probable udp-glucose 6-dehydrogenase udgA	-0.4309	0.191377	1694.56	1579	1794	1653	1699	1752	18.07	28.23	not.sig
ftsW	BCG_2171c	FtsW-like protein FtsW	-0.4314	0.192268	1714.57	1530	1747	1994	1629	1690	18.06	27.82	not.sig
BCG_0566c	BCG_0566c	Conserved hypothetical protein	-0.6994	0.192361	1472.13	1693	1373	1255	1552	1507	9.18	17.99	not.sig
ispE	BCG_1068	Probable 4-diphosphocytidyl-2-C-methyl-D-erythritol kinase ISPE (CMK) (4-(cytidine-5'-diphospho)-2-C-methyl-D-erythritol kinase)	-0.6099	0.192843	1583.07	1490	1492	2162	1446	1383	5.23	9.31	not.sig
echA20	BCG_3614	Probable enoyl-CoA hydratase echA20	-0.7243	0.193591	1501.33	1520	1226	1736	1570	1478	3.55	7.48	not.sig
aceA	BCG_1954	Probable isocitrate lyase aceA	-0.3904	0.193698	1750.61	1557	1847	1832	1760	1765	55.03	82.18	not.sig
PPE29	BCG_1833	PPE family protein	-0.6945	0.193731	1545.04	1892	1804	1346	1421	1309	1.25	3.1	not.sig
BCG_3707	BCG_3707	Putative helicase	-0.543	0.193878	1655.06	1786	1945	1414	1604	1552	1.77	3.79	not.sig
BCG_1117	BCG_1117	Conserved hypothetical protein	-0.5176	0.194384	1641.47	1618	1672	1779	1553	1590	6.32	10.73	not.sig
nagA	BCG_3402	Probable N-acetylglucosamine-6-phosphate deacetylase nagA	-0.7343	0.194564	1569.96	1822	1688	1811	1366	1213	1.25	2.94	not.sig
BCG_1486	BCG_1486	Conserved hypothetical protein	-0.4708	0.196038	1667.78	1604	1776	1502	1707	1758	10.97	18.28	not.sig
PE_PGRS60	BCG_3710	PE-PGRS family protein	-1.3199	0.196068	1148.88	1385	642	824	1518	1541	3.14	14.24	not.sig
BCG_2021c	BCG_2021c	Conserved hypothetical protein	-0.4761	0.196501	1669.54	1555	1633	1857	1647	1663	37.61	59.97	not.sig
proZ	BCG_3815c	Possible osmoprotectant (glycine betaine/carnitine/choline/l-proline) transport integral membrane protein ABC transporter proZ	-0.5334	0.196568	1633.11	1583	1569	1618	1682	1716	11.26	19.48	not.sig
cobS	BCG_2224	Probable cobalamin 5'-phosphate synthase CobS	-0.5765	0.196648	1595.38	1483	1469	2086	1494	1486	8.1	13.89	not.sig
BCG_1587	BCG_1587	Hypothetical protein	-0.4217	0.197198	1703.33	1582	1802	1523	1774	1848	199.8	306.53	not.sig
BCG_1911	BCG_1911	Conserved hypothetical protein	-0.4605	0.197571	1663.52	1574	1665	1646	1687	1748	40.05	62.75	not.sig
BCG_2104	BCG_2104	Hypothetical protein	-0.7854	0.197963	1387.7	1594	1099	1117	1600	1581	8.11	17.82	not.sig
BCG_0624	BCG_0624	Conserved hypothetical protein	-0.4828	0.200067	1656.66	1610	1706	1488	1713	1774	19.95	32.7	not.sig
rpsR2	BCG_2074c	Probable ribosomal protein S18 RpsR2	-0.7756	0.201979	1421.36	1612	1095	1443	1511	1475	9.87	20.01	not.sig
ugpA	BCG_2855c	Probable Sn-glycerol-3-phosphate transport integral membrane protein ABC transporter ugpA	-0.6912	0.202639	1536.96	1837	1624	1312	1528	1410	2.46	5.42	not.sig
BCG_1904	BCG_1904	Conserved hypothetical protein	-0.4063	0.202882	1716.86	1651	1877	1531	1730	1806	15.04	23.27	not.sig
pks5	BCG_1579c	Probable polyketide synthase pks5	-0.3598	0.203053	1776.55	1613	1954	1777	1758	1789	12.74	19.01	not.sig
BCG_1766	BCG_1766	Conserved hypothetical protein	-0.6665	0.203089	1560.23	1674	1437	1715	1513	1472	4.9	9.4	not.sig
valS	BCG_2468c	Probable valyl-tRNA synthase protein valS	-0.3774	0.203549	1758.1	1570	1862	1867	1741	1759	33.41	49.34	not.sig
aac	BCG_0300c	Aminoglycoside 2'-n-acetyltransferase aac	-0.5458	0.204138	1616.66	1616	1537	1606	1668	1658	12.16	20.67	not.sig
BCG_1403	BCG_1403	Conserved hypothetical protein	-0.4673	0.204664	1691.14	1571	1657	1636	1780	1818	23.59	38.05	not.sig
lppK	BCG_2133	Probable conserved lipoprotein lppK	-0.6202	0.204874	1545.68	1700	1543	1173	1698	1649	9.13	17.38	not.sig
BCG_1753	BCG_1753	Probable oxidoreductase	-0.7211	0.20496	1534.36	1784	1520	1538	1523	1324	2.84	6.1	not.sig
recN	BCG_1734	Probable DNA repair protein recN	-0.4316	0.205818	1718.88	1681	1854	1657	1677	1729	7.94	12.73	not.sig
BCG_0224	BCG_0224	Probable o-methyltransferase	-0.4931	0.205869	1635.82	1710	1712	1352	1701	1721	13.3	21.95	not.sig
BCG_2791c	BCG_2791c	Hypothetical protein	-0.4481	0.206194	1691.76	1629	1755	1584	1712	1783	62.77	97.89	not.sig
BCG_3778c	BCG_3778c	Conserved hypothetical protein	-0.4562	0.207515	1675.02	1608	1724	1491	1750	1812	39.31	62.29	not.sig
PE_PGRS3b	BCG_0316c	PE-PGRS family protein [second part]	-1.8869	0.207726	1245.03	2047	1065	778	1246	1250	0	2.01	not.sig
asnB	BCG_2217	Probable asparagine synthetase AsnB	-0.3977	0.207728	1737.26	1642	1886	1590	1755	1822	25.71	39.08	not.sig
ctpD	BCG_1530	Probable cation transporter P-type atpase D ctpD	-0.4557	0.208189	1718.11	1702	1866	1596	1696	1736	4.51	7.76	not.sig
BCG_3249c	BCG_3249c	Possible anti-sigma factor	-0.4192	0.208251	1724.07	1458	1639	1990	1763	1793	130.46	195.59	not.sig
tyrA	BCG_3813	Prephenate dehydrogenase tyrA	-0.452	0.208317	1688.77	1645	1765	1550	1723	1766	15.85	25.27	not.sig
BCG_2316c	BCG_2316c	Conserved hypothetical protein	-0.4647	0.208611	1707.99	1475	1666	2095	1664	1669	12.46	19.6	not.sig
BCG_1374c	BCG_1374c	Possible transposase [first part]	-0.458	0.209418	1678.43	1648	1738	1524	1716	1772	21.12	33.56	not.sig
BCG_1259c	BCG_1259c	Possible transposase	-0.419	0.209481	1731.76	1615	1828	1693	1727	1800	16.36	25.39	not.sig
BCG_0095A	BCG_0095A	Conserved hypothetical protein, antitoxin	-0.6422	0.209532	1544.94	1643	1357	1508	1616	1610	15.31	27.6	not.sig
BCG_2383c	BCG_2383c	Hypothetical protein	-0.5542	0.209591	1585.52	1646	1536	1330	1709	1724	24.51	42.2	not.sig
ncrMT1302	EBG00001157347		-0.6557	0.209634	1553.64	1403	1127	1347	1979	2013	156.62	298.41	not.sig
rmld	BCG_3295c	Possible dTDP-rhamnose modification protein rmlD	-0.4235	0.209677	1711.17	1655	1812	1541	1735	1821	20.39	31.63	not.sig
narI	BCG_1226	Probable respiratory nitrate reductase (gamma chain) narI	-0.5088	0.209852	1661.63	1641	1634	1725	1638	1671	9.5	15.84	not.sig
BCG_2082	BCG_2082	Conserved hypothetical protein	-1.832	0.209897	1144.64	1905	833	637	1430	1129	0.15	2.8	not.sig
pepA	BCG_0159	Probable serine protease pepA	-0.3813	0.210705	1783.17	1404	1818	2184	1765	1788	45.34	66.4	not.sig
BCG_0061	BCG_0061	Hypothetical protein	-0.508	0.210723	1652.39	1625	1646	1426	1768	1811	42.38	70.48	not.sig
BCG_2206c	BCG_2206c	Conserved hypothetical protein	-0.3863	0.211244	1757.36	1599	1867	1631	1832	1868	141.97	211.91	not.sig
BCG_0629	BCG_0629	Possible conserved exported protein	-0.4047	0.211654	1771.2	1590	1859	1879	1729	1807	7.08	11.22	not.sig
PE14	BCG_1274c	PE family protein	-0.7156	0.21197	1512	1628	1245	1735	1483	1492	7.64	14.73	not.sig
EBG00001157323	EBG00001157323	tRNA	-1.3242	0.212229	1152.38	1688	583	1220	1319	1106	10.49	31.2	not.sig
BCG_2189	BCG_2189	Probable conserved transmembrane protein	-0.3901	0.212491	1739	1677	1903	1492	1778	1861	28.31	42.86	not.sig
BCG_2679	BCG_2679	Putative transposase for insertion sequence element IS1081 (fragment)	-0.5761	0.213072	1616.81	1739	1599	1560	1597	1592	4.54	8.3	not.sig
BCG_3828	BCG_3828	Hypothetical protein	-0.4654	0.213196	1680.89	1627	1684	1609	1718	1769	45.63	71.72	not.sig
lysT	lysT	tRNA-Lys	-1.3083	0.213271	1106.56	1709	596	781	1433	1209	5.34	16.9	not.sig
BCG_3282c	BCG_3282c	Possible cationic amino acid transport integral membrane protein	-0.4357	0.213654	1726.42	1697	1833	1616	1714	1776	12.86	20.43	not.sig
cut4	BCG_3518	Probable cutinase precursor cut4	-0.5138	0.214164	1680.4	1687	1676	1683	1684	1672	9.37	15.69	not.sig
BCG_3552	BCG_3552	Conserved hypothetical protein	-0.6509	0.214521	1546.84	1698	1396	1437	1636	1578	12.38	22.83	not.sig
hemY	BCG_2690c	Probable protoporphyrinogen oxidase hemY	-0.4188	0.214742	1737.11	1690	1855	1604	1745	1797	11.2	17.54	not.sig
BCG_0167	BCG_0167	Putative acetyltransferase	-0.4595	0.214955	1675.86	1682	1723	1498	1722	1761	26.83	42.36	not.sig
gdh	BCG_2496c	Probable nad-dependent glutamate dehydrogenase gdh	-0.3714	0.215522	1768.77	1653	1922	1610	1816	1853	43.08	63.88	not.sig
pfkA	BCG_3032c	Probable 6-phosphofructokinase pfkA	-0.3841	0.215981	1771.49	1577	1839	1897	1759	1794	48.87	72.25	not.sig
BCG_1008	BCG_1008	Probable conserved transmembrane protein	-0.3848	0.216269	1755.65	1617	1842	1740	1751	1833	51.84	76.83	not.sig
cyp140	BCG_1917c	Probable cytochrome p450 140 CYP140	-0.3792	0.217011	1793.64	1491	1830	2106	1764	1804	32.83	48.36	not.sig
BCG_1177c	BCG_1177c	conserved hypothetical protein (fragment)	-0.623	0.217282	1585.73	1659	1409	1670	1623	1575	13.69	24.18	not.sig
EBG00001157314	EBG00001157314	tRNA	-0.5351	0.217688	1608.63	1668	1575	1290	1754	1782	89.43	150.38	not.sig
BCG_0139	BCG_0139	Conserved hypothetical protein	-0.5054	0.21785	1671.07	1773	1810	1399	1673	1717	4.62	8.3	not.sig
BCG_2232	BCG_2232	Conserved hypothetical protein	-0.3919	0.217955	1779.9	1550	1831	1883	1795	1851	33.48	50.22	not.sig
BCG_2914	BCG_2914	Possible oxidoreductase	-0.655	0.219123	1585.41	1829	1608	1416	1595	1494	2.09	4.64	not.sig
BCG_0349	BCG_0349	Possible conserved exported protein	-0.38	0.219367	1781.71	1545	1789	1992	1784	1813	141.38	206.91	not.sig
BCG_3605c	BCG_3605c	Conserved hypothetical protein	-0.8979	0.219451	1353.31	1743	1111	1047	1558	1371	3.36	8.77	not.sig
lipM	BCG_2299	Probable esterase LipM	-0.394	0.219554	1760.37	1666	1901	1589	1785	1871	22.83	34.77	not.sig
BCG_0859	BCG_0859	Conserved hypothetical protein	-1.1408	0.219949	1311.81	1658	814	1637	1287	1261	1.43	5.38	not.sig
mce2Db	BCG_0638	mce-family protein mce2Db [second part]	-1.3517	0.220295	1118.13	1749	612	792	1426	1206	2.35	9.13	not.sig
moeW	BCG_2360c	Possible molybdopterin biosynthesis protein moeW	-0.4164	0.220351	1748.84	1680	1851	1615	1775	1829	18.66	28.89	not.sig
BCG_1958c	BCG_1958c	Conserved hypothetical protein	-0.4081	0.220555	1743.96	1600	1767	1773	1761	1823	67.25	100.94	not.sig
BCG_1706c	BCG_1706c	Macrolide-transport ATP-binding protein ABC transporter	-0.4104	0.220975	1772.98	1661	1844	1766	1762	1835	8.1	12.85	not.sig
BCG_0399	BCG_0399	Probable conserved membrane protein	-0.403	0.221052	1770.33	1620	1821	1743	1800	1873	32.13	48.9	not.sig
mmsA	BCG_0804c	Probable methylmalonate-semialdehyde dehydrogenase mmsA	-0.3798	0.221159	1795.57	1609	1883	1912	1766	1816	26.93	39.99	not.sig
BCG_3920c	BCG_3920c	Possible membrane protein	-0.5427	0.221163	1605.18	1723	1584	1288	1717	1738	36.84	62.27	not.sig
BCG_2158c	BCG_2158c	Conserved hypothetical protein	-0.3874	0.221172	1784	1619	1868	1739	1807	1894	21.54	32.66	not.sig
PE_PGRS19	BCG_1125c	PE-PGRS family protein	-0.5887	0.223181	1707.5	1968	2069	1806	1442	1317	0.77	1.79	not.sig
lipR	BCG_3109	Probable acetyl-hydrolase/esterase lipR	-0.7847	0.223746	1554.92	1898	1619	1737	1331	1239	1.03	2.7	not.sig
lpqY	BCG_1295	Probable sugar-binding lipoprotein lpqY	-0.405	0.224192	1778.73	1559	1797	1965	1757	1828	13.73	21.08	not.sig
BCG_1108	BCG_1108	Probable oxidoreductase	-0.5885	0.22517	1642.56	1835	1693	1643	1550	1502	2.85	5.44	not.sig
BCG_3878c	BCG_3878c	Putative acyltransferase	-0.4103	0.225535	1751.92	1637	1799	1719	1776	1832	27.74	42.17	not.sig
BCG_2345	BCG_2345	Probable transcriptional regulatory protein (probably asnC-family)	-0.5392	0.225799	1660.76	1701	1586	1671	1681	1666	11.62	19.61	not.sig
yrbE2B	BCG_0633	Conserved hypothetical integral membrane protein yrbE2B	-0.4141	0.226034	1754.88	1623	1792	1713	1799	1852	30.38	46.49	not.sig
glnE	BCG_2238c	Glutamate-ammonia-ligase adenylyltransferase glnE	-0.3619	0.226497	1808.92	1630	1930	1872	1782	1838	20.41	30.12	not.sig
BCG_0708c	BCG_0708c	Conserved hypothetical protein	-0.3941	0.227017	1759.2	1664	1872	1529	1839	1907	205	308.73	not.sig
PE_PGRS3a	BCG_0317c	PE-PGRS family protein [first part]	-0.6915	0.227115	1712.08	1899	2158	2412	1206	1090	0.38	1.08	not.sig
BCG_2006c	BCG_2006c	Probable transcriptional regulatory protein	-0.629	0.227722	1578.47	1714	1395	1516	1676	1602	11.28	20.41	not.sig
pmmB	BCG_3373	Probable phosphomannomutase pmmB	-0.4733	0.228816	1730.59	1752	1823	1721	1679	1680	4.19	7.22	not.sig
aspB	BCG_3629	Possible aspartate aminotransferase aspB	-0.7109	0.229407	1613.48	1891	1720	1802	1437	1262	1.17	2.79	not.sig
BCG_3799c	BCG_3799c	Conserved hypothetical protein	-0.4126	0.229888	1781.78	1654	1845	1595	1882	1946	21.11	33.21	not.sig
galU	BCG_1048	Probable UTP--glucose-1-phosphate uridylyltransferase galU	-0.4719	0.229889	1726.43	1707	1761	1775	1694	1696	7.69	12.55	not.sig
lprK	BCG_0210	Possible mce-family lipoprotein lprK (MCE-family lipoprotein mce1E)	-0.3644	0.230331	1796.76	1675	1919	1666	1833	1899	56.73	83.47	not.sig
BCG_3497c	BCG_3497c	Possible transposase	-0.532	0.230385	1654.84	1794	1716	1368	1710	1704	5.81	10.47	not.sig
BCG_2819c	BCG_2819c	Conserved hypothetical protein	-0.6735	0.230561	1558.69	1736	1380	1475	1645	1570	8.75	16.68	not.sig
BCG_0680c	BCG_0680c	Possible exported protein	-0.4077	0.231181	1746.86	1715	1852	1521	1796	1862	25.54	39.11	not.sig
dnaQ	BCG_3771c	Putative dna polymerase III (epsilon subunit) dnaQ	-0.4188	0.232368	1774.75	1605	1800	2037	1703	1743	16.69	25.44	not.sig
PE20	BCG_1839	PE family protein	-0.7099	0.232974	1502.14	1591	1133	1359	1769	1707	9.44	19.49	not.sig
ASdes	EBG00001157375		-0.4022	0.233258	1783.04	1633	1796	1688	1874	1933	299.85	452.86	not.sig
BCG_0878c	BCG_0878c	Conserved hypothetical protein	-0.4329	0.233577	1745.87	1580	1648	2006	1746	1764	31.21	47.56	not.sig
BCG_2657	BCG_2657	Hypothetical protein	-0.3831	0.233782	1801.95	1581	1829	1752	1903	1957	57.76	86.62	not.sig
BCG_2259	BCG_2259	Conserved hypothetical protein	-0.3837	0.236027	1799.12	1691	1896	1733	1802	1878	19.34	29.12	not.sig
BCG_1348	BCG_1348	Hypothetical protein	-0.4178	0.236077	1775.47	1720	1853	1652	1791	1866	48.13	73.93	not.sig
mce1C	BCG_0208	MCE-family protein mce1C	-0.3535	0.238346	1824.94	1652	1927	1812	1861	1879	70.38	102.2	not.sig
BCG_2252	BCG_2252	Probable conserved transmembrane protein	-0.4487	0.239119	1756.33	1527	1742	2084	1721	1730	12.15	19.1	not.sig
leuX	leuX	tRNA-Leu	-1.0429	0.239602	1267.84	1831	938	787	1576	1359	8.17	21.21	not.sig
BCG_0220	BCG_0220	Possible lysophospholipase	-0.4235	0.240837	1759.57	1611	1719	1964	1753	1760	18.57	28.33	not.sig
BCG_3814c	BCG_3814c	Conserved hypothetical protein	-0.3826	0.240971	1790.79	1719	1891	1612	1826	1915	43.76	65.39	not.sig
BCG_3907	BCG_3907	Putative transposase	-0.4773	0.241851	1694.54	1774	1722	1400	1771	1824	14.02	22.93	not.sig
cyp123	BCG_0818c	Probable cytochrome P450 123 cyp123	-0.388	0.241984	1800.5	1703	1879	1826	1770	1827	13.22	20	not.sig
BCG_0307c	BCG_0307c	Conserved hypothetical protein	-0.7905	0.242037	1484.09	1796	1307	2145	1223	1076	5.15	10.45	not.sig
ilvD	BCG_0226c	Probable dihydroxy-acid dehydratase ilvD (DAD)	-0.3584	0.242039	1814.03	1673	1911	1795	1810	1886	32.45	47.44	not.sig
BCG_0893	BCG_0893	Probable conserved transmembrane protein	-1.9081	0.242087	1346.73	2022	1048	1267	1247	1242	0	1.86	not.sig
BCG_3764c	BCG_3764c	Conserved hypothetical protein	-0.7484	0.243094	1525.52	1876	1459	1304	1556	1461	2.18	5.33	not.sig
EBG00001157329	EBG00001157329	tRNA	-1.1535	0.245431	1185.75	1727	641	784	1532	1456	6.23	19.03	not.sig
BCG_1133c	BCG_1133c	Conserved exported protein	-0.428	0.246106	1787.1	1614	1775	1724	1914	1918	10.34	16.8	not.sig
BCG_2038c	BCG_2038c	Conserved hypothetical protein	-0.4768	0.246114	1714.1	1722	1653	1674	1772	1751	25.74	40.78	not.sig
BCG_0229	BCG_0229	Conserved hypothetical protein	-0.3569	0.246501	1815.27	1725	1933	1624	1869	1936	54.79	80.21	not.sig
BCG_1404c	BCG_1404c	Conserved membrane protein	-0.4764	0.247237	1744.3	1754	1771	1611	1786	1803	32.54	52.45	not.sig
BCG_2098	BCG_2098	Conserved hypothetical protein	-0.3571	0.248104	1826.7	1685	1916	1850	1805	1882	24.92	36.54	not.sig
BCG_0646c	BCG_0646c	Probable two component sensor kinase [second part]	-0.9856	0.249362	1346.4	1858	1053	1067	1508	1326	2.11	6.8	not.sig
BCG_3083c	BCG_3083c	Possible transcriptional regulatory protein (probably tetR-family)	-0.4216	0.249473	1778.16	1663	1762	1951	1740	1781	19.94	30.34	not.sig
BCG_2328	BCG_2328	Conserved hypothetical protein	-0.4447	0.250485	1768.17	1683	1710	1985	1744	1727	13.51	20.97	not.sig
BCG_3954c	BCG_3954c	Conserved hypothetical protein	-0.4061	0.251688	1795.21	1777	1926	1539	1857	1891	14.24	22.28	not.sig
BCG_1713c	BCG_1713c	Probable transcriptional regulatory protein	-0.7858	0.251847	1560.11	1815	1394	1787	1455	1379	1.65	4.03	not.sig
BCG_0871	BCG_0871	Conserved hypothetical protein	-0.4057	0.252134	1799.89	1748	1897	1559	1870	1939	24.37	37.85	not.sig
desA2	BCG_1154	Possible acyl-[acyl-carrier protein] desaturase desA2	-0.3356	0.252355	1870.26	1607	1943	1915	1928	1971	412.56	590.13	not.sig
BCG_1983c	BCG_1983c	Conserved hypothetical protein	-0.5573	0.252748	1676.66	1763	1565	1770	1667	1623	6.03	10.53	not.sig
BCG_2150c	BCG_2150c	Conserved hypothetical protein	-0.4149	0.253144	1783.23	1647	1743	1884	1808	1839	19.68	30.06	not.sig
BCG_0022c	BCG_0022c	Conserved hypothetical protein	-0.3843	0.253155	1798.74	1730	1878	1689	1817	1884	24.55	36.73	not.sig
BCG_2604c	BCG_2604c	Possible glyoxalase II	-0.3746	0.253477	1799.72	1760	1931	1497	1879	1952	58.45	87.28	not.sig
BCG_0174	BCG_0174	Conserved hypothetical protein	-0.4865	0.253511	1720	1761	1700	1570	1779	1795	14.69	24.11	not.sig
BCG_1869	BCG_1869	Probable hydrolase	-0.7469	0.254641	1549.91	1928	1507	1474	1543	1328	3.46	7.53	not.sig
fadD7	BCG_0153	Probable fatty-acid-CoA ligase fadD7	-0.4292	0.255297	1807.84	1834	1966	1810	1704	1731	3.36	5.63	not.sig
whiB1_1	BCG_3246	Probable transcriptional regulatory protein whiB-like whiB1	-0.3627	0.255756	1838.62	1718	1942	1627	1939	1981	698.45	1028.56	not.sig
purA	BCG_0395c	Probable adenylosuccinate synthetase purA	-0.3673	0.255916	1823.21	1741	1928	1749	1806	1896	15.12	22.57	not.sig
BCG_3377c	BCG_3377c	Conserved hypothetical protein	-0.4097	0.256116	1778.27	1802	1889	1548	1809	1854	10.71	16.74	not.sig
BCG_2379c	BCG_2379c	Conserved hypothetical protein	-0.5462	0.256351	1657.94	1830	1606	1419	1724	1726	12.32	21.17	not.sig
BCG_2375c	BCG_2375c	Long (C50) chain z-isoprenyl diphosphate synthase	-0.3746	0.256529	1817.6	1742	1921	1623	1881	1931	29.78	44.46	not.sig
BCG_2499c	BCG_2499c	Hypothetical protein	-0.7498	0.256809	1519.39	1847	1393	1136	1660	1612	6.47	14.11	not.sig
fadD31	BCG_1964	Probable acyl-CoA ligase fadD31	-0.341	0.257027	1858.87	1686	1944	1878	1883	1909	53.25	76.7	not.sig
BCG_1542	BCG_1542	Conserved hypothetical protein	-0.3592	0.257139	1833.24	1657	1863	1875	1864	1913	57.41	83.51	not.sig
BCG_2183c	BCG_2183c	Conserved hypothetical protein	-0.341	0.258679	1872.91	1662	1937	1761	1986	2032	376.32	544.6	not.sig
BCG_1436	BCG_1436	Conserved hypothetical protein	-0.37	0.259422	1861.04	1689	1934	1913	1850	1925	12.3	18.58	not.sig
BCG_2195c	BCG_2195c	Probable conserved integral membrane protein	-0.4091	0.259441	1797.97	1768	1882	1553	1868	1932	17.71	27.74	not.sig
tsf	BCG_2910c	Probable elongation factor tsf	-0.3528	0.260319	1861.25	1692	1912	1959	1856	1893	54.51	78.78	not.sig
BCG_2040c	BCG_2040c	Hypothetical protein	-0.6115	0.260543	1598.11	1797	1461	1276	1743	1747	9.05	17.21	not.sig
rmlC	BCG_3530	Probable dTDP-4-dehydrorhamnose 3,5-epimerase rmlC	-0.3879	0.261288	1809.19	1755	1885	1658	1843	1911	34.64	52.02	not.sig
rplY	BCG_1072c	Probable 50S Ribosomal protein L25 rplY	-0.3554	0.261952	1844.15	1696	1892	1855	1860	1922	68.69	99.48	not.sig
BCG_0528	BCG_0528	Conserved hypothetical protein	-0.3683	0.26255	1853.64	1638	1849	1703	2022	2076	44.17	66.7	not.sig
thiS	BCG_0455	Possible protein thiS	-1.1938	0.26307	1357.58	1845	966	1899	1162	1058	4.13	11.3	not.sig
BCG_2000	BCG_2000	Hypothetical protein	-0.5527	0.263305	1681.65	1866	1660	1464	1726	1705	6.24	11.19	not.sig
fadD24	BCG_1581	Probable fatty-acid-CoA ligase fadD24	-0.3878	0.263363	1830.01	1783	1965	1582	1889	1945	9.33	14.74	not.sig
BCG_3684c	BCG_3684c	Conserved hypothetical protein	-0.3748	0.263461	1837.16	1735	1913	1794	1837	1910	17.43	26.11	not.sig
BCG_3680c	BCG_3680c	Conserved hypothetical alanine and glycine rich protein	-0.319	0.263759	1895.05	1529	1958	2074	1950	1990	530.21	747.88	not.sig
BCG_3970	BCG_3970	Hypothetical alanine rich protein	-0.6375	0.264193	1651.83	1975	1736	1551	1547	1474	1.94	4.06	not.sig
bisC	BCG_1503	Probable biotin sulfoxide reductase bisC	-0.3432	0.26425	1876.76	1745	1994	1819	1891	1940	15.86	23.39	not.sig
gcvT	BCG_2227c	Probable aminomethyltransferase GcvT (Glycine cleavage system T protein)	-0.3432	0.264412	1853.34	1738	1950	1741	1893	1951	44.02	63.62	not.sig
BCG_0310c	BCG_0310c	Hypothetical protein	-0.3648	0.266803	1843.55	1667	1850	1944	1862	1901	26.01	38.17	not.sig
glmS	BCG_3502c	Probable glucosamine--fructose-6-phosphate Aminotransferase [isomerizing] glmS	-0.3369	0.267583	1870.44	1716	1941	1818	1918	1965	35.63	51.44	not.sig
BCG_2427c	BCG_2427c	Conserved hypothetical protein	-0.3486	0.267705	1871.33	1747	1979	1792	1897	1947	18.56	27.38	not.sig
BCG_2359c	BCG_2359c	Hypothetical protein	-0.4463	0.268334	1786.72	1807	1835	1578	1855	1867	6.53	11.02	not.sig
BCG_3973	BCG_3973	Putative hydrolase	-0.3573	0.270144	1860.14	1753	1952	1706	1920	1978	24.91	37.07	not.sig
PE_PGRS6b	BCG_0576	PE-PGRS family protein [second part]	-0.6795	0.27075	1567.48	1771	1269	1482	1691	1651	9.46	17.9	not.sig
BCG_2996c	BCG_2996c	Conserved hypothetical alanine rich protein	-0.3446	0.270783	1855.42	1775	1977	1641	1917	1979	34.46	50.45	not.sig
BCG_0109	BCG_0109	Probable transcriptional regulatory protein	-0.5088	0.27099	1719.23	1791	1641	1485	1830	1864	8.28	14.59	not.sig
BCG_2793c	BCG_2793c	Probable oxidoreductase	-0.4046	0.271394	1811.41	1776	1848	1758	1834	1842	11.1	17.11	not.sig
glpK	BCG_3755c	Probable glycerol kinase glpK	-0.3344	0.271774	1871.88	1731	1956	1803	1912	1963	40.12	57.71	not.sig
nei_1	BCG_3326	Probable endonuclease VIII nei	-0.5523	0.272118	1724.87	1803	1640	2007	1608	1584	4.76	8.32	not.sig
hemE	BCG_2691c	Putative uroporphyrinogen decarboxylase hemE	-0.3599	0.27597	1870.04	1699	1890	1790	1975	2005	16.43	24.76	not.sig
BCG_2451c	BCG_2451c	Hypothetical protein	-0.4061	0.276221	1831.58	1820	1895	1676	1852	1920	41.75	63.84	not.sig
BCG_2137c	BCG_2137c	Probable conserved integral membrane protein	-0.4138	0.276424	1828.88	1744	1836	1816	1880	1870	17.5	26.94	not.sig
yrbE4A	BCG_3565c	Conserved hypothetical integral membrane protein yrbE4A	-0.4075	0.276616	1822.19	1767	1832	1876	1792	1845	15.23	23.35	not.sig
BCG_1607	BCG_1607	Possible regulatory protein	-0.3725	0.277191	1843.45	1684	1814	2011	1824	1892	36.66	53.63	not.sig
BCG_2365	BCG_2365	Conserved hypothetical protein	-0.3912	0.277311	1829.53	1706	1774	1874	1872	1926	71.38	105.92	not.sig
BCG_3884	BCG_3884	Conserved hypothetical protein	-0.3718	0.27759	1838.57	1516	1811	2236	1815	1850	59.76	86.27	not.sig
BCG_3365c	BCG_3365c	Conserved hypothetical protein	-0.4462	0.27933	1782.9	1621	1612	2128	1804	1773	8.92	14.1	not.sig
BCG_0102	BCG_0102	Possible maturase	-0.408	0.279936	1808.59	1854	1887	1566	1858	1889	10.95	17.12	not.sig
BCG_0729c	BCG_0729c	Probable conserved transmembrane protein	-0.3572	0.279945	1872.89	1726	1905	1747	1970	2026	67.38	99.31	not.sig
PE25	BCG_2450c	PE family protein	-0.3255	0.281195	1876.44	1770	1983	1654	1971	2018	534.14	760.55	not.sig
BCG_1033c	BCG_1033c	Hypothetical protein	-0.7712	0.284011	1483.13	1823	1123	1201	1683	1654	10.22	21.85	not.sig
PE_PGRS25	BCG_1457c	PE-PGRS family protein	-0.5501	0.284107	1768.65	2015	1959	1799	1609	1490	1.59	3.2	not.sig
fusA2b	BCG_0154c	Probable elongation factor g fusA2b [second part]	-0.3383	0.284126	1908.42	1772	2041	1839	1929	1967	7.17	10.9	not.sig
PE7	BCG_0968c	PE family protein	-0.8939	0.285263	1419.95	1844	1046	1048	1697	1565	3.15	8.84	not.sig
BCG_2244	BCG_2244	Conserved hypothetical protein	-0.7412	0.28673	1534.83	1756	1161	1896	1520	1397	9.21	17.62	not.sig
ompA	BCG_0951	probable outer membrane protein A ompA	-0.3427	0.286798	1884.86	1769	1972	1805	1915	1968	27.77	40.43	not.sig
mutA	BCG_1555	Probable methylmalonyl-CoA mutase small subunit mutA	-0.3434	0.287104	1883.37	1782	1986	1760	1919	1976	13.65	20.32	not.sig
BCG_0261c	BCG_0261c	Possible methyltransferase (methylase)	-0.5316	0.287799	1758.95	1778	1673	2075	1666	1621	4.61	7.94	not.sig
proW	BCG_3816c	possible osmoprotectant (glycine betaine/carnitine/choline/l-proline) transport integral membrane protein ABC transporter proW	-0.4389	0.287898	1800.18	1795	1754	1873	1781	1799	10.1	15.92	not.sig
wag22b	BCG_1799c	PE-PGRS family protein wag22b [second part]	-0.5727	0.288216	1799.62	1874	1996	2282	1546	1373	0.78	1.75	not.sig
ccdA	BCG_0570	Possible cytochrome c-type biogenesis protein ccdA	-0.3708	0.288379	1870.39	1766	1881	1890	1890	1927	20.54	30.45	not.sig
yrbE1A	BCG_0204	Conserved hypothetical integral membrane protein yrbE1A	-0.3285	0.288512	1878.63	1800	1982	1651	1952	2021	57.6	82.72	not.sig
Ms_AS-8	EBG00001157381		-1.9547	0.288544	1386.02	2140	945	1756	1103	1158	0.21	3.27	not.sig
BCG_2864	BCG_2864	Conserved hypothetical alanine rich protein	-0.5495	0.289494	1680.97	1695	1375	1943	1720	1697	16.94	28.42	not.sig
BCG_3340c	BCG_3340c	Probable two component sensor kinase	-0.3153	0.289525	1902.09	1757	1997	1793	1963	2008	63.91	90.58	not.sig
whiB5	BCG_0052c	Putative transcriptional regulatory protein whiB-like whiB5	-0.8519	0.291115	1582.83	2079	1497	1526	1491	1366	1.19	3.34	not.sig
BCG_3952c	BCG_3952c	Possible conserved membrane protein	-0.4399	0.291285	1831.16	1839	1858	1995	1738	1732	3.4	5.76	not.sig
[truncated: 794 more rows]

## Sheet: Substrate attach upreg
GENE_NAME	GENE_ID	PRODUCT	LOG2FOLD	AVG_PVALUE	AVG_RANK	RoundRobin	RankProduct	SAM	EdgeR	DESeq	T10d	Not T10d
[truncated: 1,975 more rows]

[truncated: 1 more sheets: Substrate attach downreg]
