# Supplementary material for: Transcriptional portrait of M. bovis BCG during biofilm production shows genes differentially expressed during intercellular aggregation and substrate attachment
Source: Sci Rep. 2020 Jul 28;10:12578. doi: 10.1038/s41598-020-69152-2 (PMC7387457; doi:10.1038/s41598-020-69152-2)
Supplement: Supplementary file 2 — Supplementary Table 2. [file 41598_2020_69152_MOESM2_ESM.xlsx]

## Sheet: Genes upreg at intercell agg
Gene name	Gene ID		Log2 Fold change	Average p value	Result	Product
lppB	BCG_2567		2.7988	2.68095e-08	sig	Probable conserved lipoprotein lppB
BCG_3184c	BCG_3184c		2.5898	1.29656e-15	sig	Possible transcriptional regulatory protein (probably tetR-family)
PE22	BCG_2124		2.5607	5.75489e-15	sig	PE family protein
BCG_2486c	BCG_2486c		2.496	0.000174564	sig	Conserved hypothetical protein
BCG_3185c	BCG_3185c		2.4789	5.66434e-19	sig	Possible dioxygenase
BCG_1115	BCG_1115		2.4553	3.66425e-16	sig	Conserved hypothetical protein
BCG_2748c	BCG_2748c		2.3981	3.53399e-09	sig	Conserved hypothetical protein
sigE	BCG_1281		2.2979	1.16239e-16	sig	Alternative RNA polymerase sigma factor sigE
BCG_0010c	BCG_0010c		2.2359	5.18231e-21	sig	Probable conserved membrane protein
BCG_0040c	BCG_0040c		2.2296	8.44259e-20	sig	Probable conserved membrane protein
lprR	BCG_2566		2.2247	1.51396e-09	sig	Probable conserved lipoprotein lprR
fadD23	BCG_3889		2.1317	3.0718e-22	sig	Probable fatty-acid-CoA ligase fadD23
PPE70	BCG_3183c		2.1152	2.70291e-20	sig	PPE family protein
hupB	BCG_3007c		2.1028	5.22151e-07	sig	Probable DNA-binding protein HU homolog hupB
BCG_0088	BCG_0088		2.1007	9.08444e-15	sig	Hypothetical protein
BCG_0221	BCG_0221		2.0983	1.44873e-11	sig	Conserved hypothetical protein
BCG_3929	BCG_3929		2.0163	8.42209e-20	sig	Conserved hypothetical protein
ppsC	BCG_2955		1.8996	9.30601e-19	sig	Phenolpthiocerol synthesis type-I polyketide synthase ppsC
rplK	BCG_0689		1.8485	4.97959e-10	sig	Probable 50S ribosomal protein l11 rplK
PPE53	BCG_3182c		1.848	9.55105e-17	sig	PPE family protein
recX	BCG_2749c		1.7905	5.94005e-11	sig	Regulatory protein recX
BCG_0653	BCG_0653		1.7809	3.40086e-05	sig	Hypothetical protein
BCG_1191	BCG_1191		1.7798	5.19487e-05	sig	Conserved hypothetical protein
BCG_2192c	BCG_2192c		1.7692	7.06913e-14	sig	Possible transposase
lpqK	BCG_0436c		1.7462	6.91946e-12	sig	Possible conserved lipoprotein lpqK
BCG_1053	BCG_1053		1.7207	5.49445e-09	sig	Hypothetical protein
parA_1	BCG_3976c		1.7153	6.48597e-14	sig	Probable chromosome partitioning protein parA
BCG_0343	BCG_0343		1.7095	6.08841e-11	sig	Probable dehydrogenase/reductase
BCG_1826	BCG_1826		1.7054	1.41989e-09	sig	Conserved hypothetical protein
rpsK	BCG_3524c		1.704	1.04045e-09	sig	Probable 30S ribosomal protein S11 rpsK
rpoA	BCG_3522c		1.6876	2.41204e-10	sig	Probable DNA-directed RNA polymerase (alpha chain) rpoA
BCG_0127c	BCG_0127c		1.6783	3.40176e-10	sig	Conserved hypothetical protein
lpqS	BCG_0899		1.6781	0.000833099	sig	Probable lipoprotein lpqS
BCG_1054	BCG_1054		1.6641	2.50736e-08	sig	Hypothetical protein
esxJ	BCG_1096c		1.6577	8.71384e-11	sig	Putative ESAT-6 like protein 2
BCG_1996	BCG_1996		1.6485	5.29212e-08	sig	Hypothetical protein
BCG_3908	BCG_3908		1.6432	0.000643368	sig	Hypothetical protein
nuoK	BCG_3178		1.634	5.06638e-13	sig	Probable NADH dehydrogenase I (chain K) nuoK
BCG_2440c	BCG_2440c		1.6335	3.20338e-10	sig	Probable transposase [second part]
BCG_3528	BCG_3528		1.6309	9.24602e-07	sig	Conserved hypothetical protein
ppiA_1	BCG_0009		1.6296	7.94964e-09	sig	Probable iron-regulated peptidyl-prolyl cis-trans isomerase A ppiA
parA_2	BCG_0024c		1.6215	3.20005e-12	sig	Probable chromosome partitioning protein parA
BCG_3532	BCG_3532		1.6215	4.12739e-09	sig	Conserved hypothetical protein
ppiA_2	BCG_0039		1.6114	2.63613e-12	sig	Probable iron-regulated peptidyl-prolyL cis-trans isomerase a ppiA
rpsM	BCG_3525c		1.608	3.46122e-09	sig	Probable 30S ribosomal protein S13 rpsM
ssb	BCG_0085		1.5932	6.24948e-12	sig	Probable single-strand binding protein ssb
BCG_1975	BCG_1975		1.5811	4.47879e-05	sig	Possible monooxygenase
BCG_1740c	BCG_1740c		1.5766	2.00453e-11	sig	Conserved hypothetical protein
tuf	BCG_0734		1.5692	4.05069e-11	sig	Probable elongation factor TU tuf (EF-TU)
mmpL7	BCG_2964		1.5665	1.98474e-15	sig	Conserved transmembrane transport protein mmpL7
BCG_0663A	BCG_0663A		1.5603	1.90652e-09	sig	Conserved hypothetical protein, antitoxin
BCG_0090	BCG_0090		1.556	4.98389e-12	sig	Hypothetical protein
BCG_3927	BCG_3927		1.5423	3.55833e-14	sig	Conserved hypothetical protein
lexA	BCG_2733		1.5399	3.27912e-10	sig	Repressor lexA
BCG_1206	BCG_1206		1.5294	1.97616e-06	sig	Probable short-chain type dehydrogenase/reductase
BCG_3494c	BCG_3494c		1.518	6.8801e-09	sig	Hypothetical protein
frr	BCG_2903c		1.5169	7.19424e-12	sig	Ribosome recycling factor frr
BCG_2774c	BCG_2774c		1.514	0.000119314	sig	Conserved hypothetical protein
leuD	BCG_3008c		1.5107	7.22121e-09	sig	Probable 3-isopropylmalate dehydratase (small subunit) leuD
BCG_1757	BCG_1757		1.5096	0.000187923	sig	Conserved hypothetical protein
trxB2_2	BCG_0019		1.4982	5.95949e-07	sig	Probable thioredoxin reductase trxB2 (TRXR)
BCG_0664	BCG_0664		1.4964	1.53081e-10	sig	Conserved hypothetical protein
BCG_1159c	BCG_1159c		1.4948	9.46857e-10	sig	Conserved hypothetical protein
sahH	BCG_3277c		1.4946	3.78894e-10	sig	Probable adenosylhomocysteinase sahH
BCG_3203	BCG_3203		1.4804	0.046796	sig	Conserved hypothetical protein, F420H(2)-dependent quinone reductase
BCG_0242	BCG_0242		1.4763	2.02456e-10	sig	Probable conserved transmembrane protein
BCG_0564	BCG_0564		1.4741	0.0423125	sig	Possible methyltransferase/methylase (fragment)
sodA	BCG_3909		1.4651	5.40662e-10	sig	Superoxide dismutase [fe] sodA
BCG_3311	BCG_3311		1.46	0.000127293	sig	Conserved hypothetical protein
trxB2_1	BCG_3971		1.4555	0.000108006	sig	Probable thioredoxin reductase trxB2
esxM	BCG_1824		1.4515	4.9245e-05	sig	Conserved hypothetical protein
BCG_2849c			1.4477	0.0156116		Conserved hypothetical protein
BCG_3476	BCG_3476		1.4475	0.00745695	sig	Probable dioxygenase
BCG_1209c	BCG_1209c		1.4458	3.9501e-12	sig	Conserved hypothetical protein
BCG_0074c	BCG_0074c		1.4369	7.28393e-08	sig	Probable transcriptional regulatory protein (probably gntR-FAMILY)
BCG_1625c	BCG_1625c		1.4352	1.22126e-08	sig	Partial REP13E12 repeat protein
rplJ	BCG_0700		1.4322	9.03172e-08	sig	Probable 50S ribosomal protein L10 rplJ
BCG_0235c	BCG_0235c		1.4294	1.5504e-12	sig	Probable zinc metalloprotease
acn	BCG_1537c		1.429	2.01531e-10	sig	Probable aconitate hydratase acn
BCG_2165c	BCG_2165c		1.4161	1.85349e-09	sig	Conserved hypothetical protein
leuC	BCG_3009c		1.4157	7.6946e-11	sig	Probable 3-isopropylmalate dehydratase (large subunit) leuC
BCG_2747	BCG_2747		1.4154	2.63313e-12	sig	Conserved hypothetical protein
nrdE	BCG_3075c		1.4102	4.53397e-12	sig	Probable ribonucleoside-diphosphate reductase (alpha chain) nrdE
rpsR1	BCG_0086		1.4065	1.09419e-08	sig	Probable 30s ribosomal protein s18-1 rpsR1
sigG	BCG_0219c		1.4046	9.26017e-10	sig	Probable alternative rna polymerase sigma factor sigG
BCG_3911	BCG_3911		1.4018	1.01457e-06	sig	Probable conserved transmembrane protein
BCG_1092c	BCG_1092c		1.4012	0.0322529	sig	Probable transposase, IS5 family
BCG_0264c	BCG_0264c		1.4002	8.01287e-12	sig	Probable conserved membrane protein
nusG	BCG_0688		1.3971	2.59579e-11	sig	Probable transcription antitermination protein nusG
BCG_2072c	BCG_2072c		1.3933	9.40245e-09	sig	Probable transmembrane protein
mpb53	BCG_2900c		1.3898	1.96765e-05	sig	Soluble secreted antigen mpb53
esxS	BCG_3043c		1.3797	0.000149387	sig	PE family protein
PPE4	BCG_0326		1.3711	2.31609e-08	sig	PPE family protein
BCG_1994	BCG_1994		1.3668	2.13476e-07	sig	Hypothetical protein
BCG_3931	BCG_3931		1.3547	2.20365e-12	sig	Conserved hypothetical protein
BCG_3979c	BCG_3979c		1.3456	2.17884e-10	sig	Probable conserved transmembrane protein
BCG_0041c	BCG_0041c		1.3385	7.75251e-07	sig	Probable conserved transmembrane protein
BCG_1987c	BCG_1987c		1.3329	2.16876e-07	sig	Hypothetical protein
rpsN1	BCG_0767		1.3308	4.66574e-07	sig	Probable 30S ribosomal protein S14 rpsN1
glyA2	BCG_0101c		1.3297	3.45144e-07	sig	Probable serine hydroxymethyltransferase glyA2
BCG_0329	BCG_0329		1.3276	0.000627762	sig	Conserved hypothetical protein
pip	BCG_0892c		1.3209	0.000107445	sig	Probable proline iminopeptidase pip
BCG_0260c	BCG_0260c		1.3177	0.000888038	sig	Probable aldehyde dehydrogenase
rpmI	BCG_1681		1.3149	4.74791e-06	sig	50S ribosomal protein L35 rpmI
papA2	BCG_3882c		1.3143	9.46593e-11	sig	Possible conserved polyketide synthase associated protein papA2
BCG_3079c	BCG_3079c		1.3093	0.00587577	sig	Conserved hypothetical protein
ilvN	BCG_3024c		1.3084	1.62217e-07	sig	Probable acetolactate synthase (small subunit) ilvN
BCG_0518	BCG_0518		1.3006	1.247e-08	sig	Possible conserved secreted protein
TB18.5	BCG_0200		1.2991	6.23485e-09	sig	Conserved hypothetical protein TB18.5
BCG_3858	BCG_3858		1.2986	1.82421e-10	sig	Conserved hypothetical protein
dnaA_1	BCG_0001		1.2981	1.77328e-11	sig	chromosomal replication initiation protein dnaA
gpsI	BCG_2801c		1.2977	3.76278e-09	sig	Bifunctional protein polyribonucleotide nucleotidyltransferase gpsI: guanosine pentaphosphate synthetase polyribonucleotide nucleotidyltransferase
BCG_0823	BCG_0823		1.2946	6.33489e-08	sig	Possible 4-carboxymuconolactone decarboxylase
ogt	BCG_1377c		1.2886	6.30349e-06	sig	Probable methylated-DNA--protein-cysteine Methyltransferase ogt
PPE21	BCG_1601c		1.2871	2.33466e-09	sig	PPE family protein
mce2Da	BCG_0637		1.283	6.68458e-09	sig	mce-family protein mce2Da [first part]
BCG_3465	BCG_3465		1.283	2.18326e-05	sig	Probable membrane protein
php	BCG_0267c		1.2711	2.8009e-06	sig	Probable phosphotriesterase php
fadE23	BCG_3163		1.2646	1.52717e-06	sig	Probable acyl-CoA dehydrogenase fadE23
BCG_3449c	BCG_3449c		1.2645	2.42066e-10	sig	Hypothetical protein
nrdI	BCG_3076c		1.2548	5.68018e-09	sig	Probable nrdI protein
BCG_1763c	BCG_1763c		1.2547	6.30956e-06	sig	Hypothetical protein
infC	BCG_1680		1.2542	4.8838e-08	sig	PROBABLE INITIATION FACTOR IF-3 INFC
BCG_3898	BCG_3898		1.2526	5.23707e-10	sig	Probable conserved membrane protein
BCG_1041	BCG_1041		1.2516	4.15606e-09	sig	Probable adhesion component transport atp-binding protein ABC transporter
dnaA_2	BCG_0031		1.2513	1.18725e-10	sig	Chromosomal replication initiator protein dnaA
BCG_2611c	BCG_2611c		1.2497	2.19562e-06	sig	Probable conserved membrane protein secretion factor yajC
cmaA1	BCG_3461c		1.2494	1.405e-09	sig	Cyclopropane-fatty-acyl-phospholipid synthase 1 cmaA1
BCG_1043	BCG_1043		1.2425	0.000404913	sig	Possible conserved exported protein
BCG_2288	BCG_2288		1.2396	7.8429e-11	sig	Conserved hypothetical protein
BCG_3073c	BCG_3073c		1.2354	1.29325e-09	sig	Probable monooxygenase
mbtG	BCG_2392c		1.2349	9.21486e-06	sig	Lysine-N-oxygenase mbtG
BCG_0011c	BCG_0011c		1.2309	1.09402e-05	sig	Probable conserved transmembrane protein
cspA	BCG_3706c		1.2304	1.15859e-09	sig	Probable cold shock protein A cspA
BCG_1597	BCG_1597		1.2288	3.40458e-07	sig	Possible ketoacyl reductase
PPE33b	BCG_1843		1.2288	5.06054e-05	sig	PPE family protein [second part]
BCG_1774c	BCG_1774c		1.2274	0.00160008	sig	Hypothetical membrane protein
mmpL1a	BCG_0440c		1.2264	7.49838e-11	sig	Probable conserved transmembrane transport protein mmpL1a [first part]
BCG_2993	BCG_2993		1.2257	5.74848e-07	sig	Probable oxidoreductase
esxK	BCG_1257		1.2256	1.25292e-06	sig	Putative ESAT-6 like protein 3
mce2C	BCG_0636		1.2246	3.61767e-07	sig	mce-family protein mce2C
BCG_3592c	BCG_3592c		1.2237	2.76604e-10	sig	Hypothetical protein
BCG_0027c	BCG_0027c		1.2206	1.17693e-09	sig	Probable conserved transmembrane protein
adhC	BCG_3069		1.2205	1.52048e-07	sig	Probable NADP-dependent alcohol dehydrogenase adhC
alkA	BCG_1378c		1.2192	5.44715e-06	sig	Putative ada regulatory protein alkA
lppU	BCG_2802c		1.219	2.1737e-10	sig	Probable lipoprotein lppU
ilvC	BCG_3023c		1.2146	4.13943e-08	sig	Probable ketol-acid reductoisomerase ilvC
atsA	BCG_0761		1.214	2.22145e-08	sig	Possible arylsulfatase atsA
BCG_0347c	BCG_0347c		1.2125	5.73356e-05	sig	Hypothetical protein
BCG_2763	BCG_2763		1.2119	0.000337451	sig	Possible transferase
recA	BCG_2750c		1.2097	0.000525548	sig	RecA protein [contains: endonuclease pi-mtui
BCG_0180	BCG_0180		1.2024	2.85639e-09	sig	Probable transcriptional regulatory protein (possibly tetR-family)
bioF2	BCG_0063		1.2007	2.95277e-06	sig	Possible 8-amino-7-oxononanoate synthase bioF2
rpmD	BCG_0772		1.2002	0.000451461	sig	Probable 50S ribosomal protein L30 rpmD
lepA	BCG_2420c		1.1984	7.4479e-09	sig	Probable GTP-binding protein lepA
BCG_2384c	BCG_2384c		1.1924	5.6293e-08	sig	Conserved hypothetical protein
PPE30	BCG_1834		1.1892	9.29614e-05	sig	PPE family protein
mce2B	BCG_0635		1.1858	4.20615e-08	sig	mce-family protein mce2B
gyrB_2	BCG_0035		1.1833	3.94819e-10	sig	Dna gyrase subunit B gyrB (DNA topoisomerase)
BCG_1995	BCG_1995		1.1824	0.000136822	sig	Possible transcriptional regulatory protein
BCG_0346	BCG_0346		1.1822	5.24079e-05	sig	Putative oxidoreductase
gyrB_1	BCG_0005		1.1815	3.66994e-10	sig	DNA gyrase subunit B gyrB
BCG_0259c	BCG_0259c		1.1785	5.16169e-10	sig	Probable aldehyde dehydrogenase
BCG_1988c	BCG_1988c		1.1764	6.9254e-08	sig	Conserved hypothetical protein
BCG_1928c	BCG_1928c		1.1759	6.41208e-05	sig	Hypothetical protein
BCG_1735	BCG_1735		1.1755	1.62589e-06	sig	Conserved hypothetical protein
rplI	BCG_0087		1.1747	1.0979e-07	sig	Probable 50s ribosomal protein l9 rplI
esxG	BCG_0327		1.1715	0.00076589	sig	Conserved hypothetical protein TB9.8
PPE33a	BCG_1842		1.1712	0.00338247	sig	PPE Family protein [first part]
BCG_3313	BCG_3313		1.1711	2.50332e-06	sig	Conserved hypothetical protein
BCG_3943c	BCG_3943c		1.1693	0.000286228	sig	Conserved membrane protein
BCG_0973	BCG_0973		1.1672	2.22592e-07	sig	Possible resolvase
BCG_3899	BCG_3899		1.163	0.000118993	sig	Conserved hypothetical protein
BCG_2970c	BCG_2970c		1.1612	5.37027e-09	sig	Conserved hypothetical protein
fbpA	BCG_3866c		1.1612	2.80029e-08	sig	Secreted antigen 85-A fbpA
BCG_0972c	BCG_0972c		1.1607	1.79142e-08	sig	Putative transposase
BCG_2773c	BCG_2773c		1.1591	0.00048772	sig	Conserved hypothetical protein
tesA	BCG_2950		1.1536	2.40916e-08	sig	Probable thioesterase tesA
ppsA	BCG_2953		1.1483	1.08841e-09	sig	Phenolpthiocerol synthesis type-I polyketide synthase ppsA
BCG_3719	BCG_3719		1.1468	5.56014e-06	sig	Conserved hypothetical protein
rplT	BCG_1682		1.1431	1.38904e-05	sig	50S ribosomal protein L20 rplT
moaA3	BCG_3392c		1.1419	0.000847626	sig	Probable molybdenum cofactor biosynthesis protein A moaA1
clpC	BCG_3661c		1.1351	1.13361e-09	sig	Probable ATP-dependent clp proteasE ATP-binding subunit clpC
BCG_2471	BCG_2471		1.135	4.08043e-06	sig	Hypothetical proline and serine rich protein
PPE36	BCG_2125		1.1316	1.00687e-05	sig	PPE family protein
mmpL1b	BCG_0439c		1.1311	1.68774e-08	sig	Probable conserved transmembrane transport protein mmpL1b [second part]
oppC	BCG_1341c		1.1239	1.01851e-05	sig	Probable oligopeptide-transport integral membrane protein ABC transporter oppC
BCG_1984	BCG_1984		1.1233	3.05579e-08	sig	Conserved hypothetical protein
rpsD	BCG_3523c		1.1196	1.3415e-05	sig	Probable 30S ribosomal protein S4 rpsD
PE19	BCG_1823		1.1182	1.26349e-06	sig	PE family protein
BCG_3980c	BCG_3980c		1.1172	4.23752e-07	sig	Possible hemolysin
rho	BCG_1357		1.1126	2.11968e-08	sig	Probable transcription termination factor rho homolog
lppX	BCG_2967c		1.108	1.19598e-06	sig	Probable conserved lipoprotein lppX
esxQ	BCG_3039c		1.1052	0.00753978	sig	Putative ESAT-6 like protein 8 esxQ
BCG_3197c	BCG_3197c		1.1048	4.20143e-05	sig	Probable transcriptional regulatory protein (probably tetR/acrR-family)
accD5	BCG_3309		1.0921	3.74522e-06	sig	Probable propionyl-CoA carboxylase beta chain 5 accD5
BCG_3198	BCG_3198		1.0834	0.0304314		Probable short-chain dehydrogenase/reductase
35kd_ag	BCG_2760c		1.0807	4.96782e-06	sig	Conserved 35 kda alanine rich protein
moxR2	BCG_3751		1.0725	7.22062e-05	sig	Putative methanol dehydrogenase transcriptional regulatory protein moxR2
ponA2	BCG_3741		1.0714	3.29744e-08	sig	Probable bifunctional membrane-associated penicillin-binding protein 1A/1B ponA2
BCG_3014c	BCG_3014c		1.0704	4.01317e-08	sig	Possible 2-hydroxyhepta-2,4-diene-1,7-dioate isomerase
rpoB	BCG_0716		1.0702	2.22819e-06	sig	DNA-directed RNA polymerase (beta chain) rpoB
cpsY	BCG_0858c		1.0645	1.26742e-07	sig	Possible udp-glucose-4-epimerase cpsY
BCG_0735	BCG_0735		1.061	1.86587e-07	sig	Probable membrane protein
BCG_0330	BCG_0330		1.0593	8.11601e-05	sig	Probable conserved transmembrane protein
BCG_3714c	BCG_3714c		1.0589	0.0340217	sig	Conserved hypothetical protein
BCG_0095	BCG_0095		1.0569	5.00609e-08	sig	Probable conserved transmembrane protein
BCG_2676	BCG_2676		1.0565	0.01651	sig	Hypothetical protein
BCG_0642c	BCG_0642c		1.0547	0.0329529	sig	Conserved hypothetical protein; PhdYeFM_antitox
BCG_3591	BCG_3591		1.0535	4.42758e-05	sig	Hypothetical protein
BCG_1193	BCG_1193		1.053	7.94734e-05	sig	Conserved membrane protein
BCG_1553	BCG_1553		1.0527	8.97975e-06	sig	Probable membrane protein
PE3	BCG_0195c		1.0523	5.18336e-07	sig	PE family protein
ltp1	BCG_2808c		1.0522	5.3829e-08	sig	Probable lipid-transfer protein ltp1
esxN	BCG_1825		1.0507	8.12937e-06	sig	Putative ESAT-6 like protein 5
BCG_2841c	BCG_2841c		1.0466	0.00315494	sig	Hypothetical protein
BCG_1131	BCG_1131		1.039	2.06069e-05	sig	Conserved hypothetical protein
BCG_0547c	BCG_0547c		1.037	1.31144e-05	sig	Conserved hypothetical protein
grcC2	BCG_1044c		1.0358	1.35062e-06	sig	Probable polyprenyl-diphosphate synthase grcC2
BCG_3074c	BCG_3074c		1.0341	6.25119e-07	sig	Probable transcriptional regulatory protein (probably asnC-family)
BCG_0128c	BCG_0128c		1.0323	0.00017234	sig	Conserved hypothetical protein
BCG_1439c	BCG_1439c		1.0319	6.63899e-06	sig	Conserved hypothetical protein
BCG_1595	BCG_1595		1.0303	1.53778e-05	sig	Possible fatty acyl-CoA reductase
BCG_2842c	BCG_2842c		1.0301	1.35198e-05	sig	Conserved hypothetical protein
BCG_3580	BCG_3580		1.0293	0.0173328	sig	Conserved hypothetical protein
BCG_1042	BCG_1042		1.0269	9.23769e-07	sig	Probable adhesion component transport transmembrane protein ABC transporter
BCG_3890c	BCG_3890c		1.0255	3.51777e-06	sig	Putative transposase
fusA1	BCG_0733		1.0253	8.6979e-07	sig	Probable elongation factor g fusA1 (EF-G)
fadD29	BCG_2971c		1.0247	5.65249e-08	sig	Probable fatty-acid-CoA ligase fadD29
plsC	BCG_2501c		1.0245	9.46907e-06	sig	Possible transmembrane phospholipid biosynthesis bifunctionnal enzyme plsC: putative l-3-phosphoserine phosphatase 1-ACYL-SN-GLYCEROL-3-PHOSPHATE ACYLTRANSFERASE
BCG_3186c	BCG_3186c		1.0238	0.0386422	sig	Possible integral membrane protein
oppA	BCG_1339c		1.0221	1.68968e-07	sig	Probable periplasmic oligopeptide-binding lipoprotein oppA
mscL	BCG_1040c		1.0203	2.69952e-06	sig	Possible large-conductance ion mechanosensitive channel mscL
PE15	BCG_1447		1.0186	0.00143208	sig	PE family protein
PPE43	BCG_2785c		1.0182	0.00490155	sig	PPE family protein
ftsX	BCG_3126c		1.0163	4.00394e-08	sig	Putative cell division protein ftsX
PPE62	BCG_3597c		1.0162	0.00125126	sig	PPE family protein
ftsK	BCG_2764c		1.0155	2.2488e-06	sig	Possible cell division transmembrane protein ftsK
BCG_3727	BCG_3727		1.0135	1.39376e-05	sig	Probable conserved transmembrane protein
BCG_3780	BCG_3780		1.0134	3.1414e-07	sig	Possible fatty acid synthase
mmpL3	BCG_0243c		1.0116	2.29999e-08	sig	Conserved transmembrane transport protein mmpL3
trxC_1	BCG_3972		1.0111	0.000106622	sig	Thioredoxin trxC
PPE54	BCG_3413c		1.0102	8.10056e-08	sig	PPE family protein
BCG_0723	BCG_0723		1.006	0.036181	sig	Conserved hypothetical protein; phenylacetic acid degradation operon negative regulatory protein
topA	BCG_3704c		1.0057	8.02558e-08	sig	DNA topoisomerase I topA
BCG_3880	BCG_3880		1.0053	2.25459e-07	sig	Hypothetical protein
BCG_3307c	BCG_3307c		1.0019	1.14922e-07	sig	Probable conserved transmembrane protein
TB27.3	BCG_0622		1.0007	0.000624537	sig	Conserved hypothetical protein TB27.3
Genes considered to be differentially expressed when >1 log2FC and P-val < 0.05
