# Supplementary material for: Transcriptional portrait of M. bovis BCG during biofilm production shows genes differentially expressed during intercellular aggregation and substrate attachment
Source: Sci Rep. 2020 Jul 28;10:12578. doi: 10.1038/s41598-020-69152-2 (PMC7387457; doi:10.1038/s41598-020-69152-2)
Supplement: Supplementary file 3 — Supplementary Table 3. [file 41598_2020_69152_MOESM3_ESM.xlsx]

## Sheet: Genes downreg at intercell agg
Gene name	Gene ID	Log2 Fold change	Average p value	Result	Product
tyrT	tyrT	-4.7515	0.00058183	sig	tRNA-Tyr
BCG_0115	BCG_0115	-4.6431	2.77536e-17	sig	Probable oxidoreductase
BCG_0112	BCG_0112	-4.1372	6.18843e-31	sig	Hypothetical protein
BCG_1838c	BCG_1838c	-3.8293	2.19887e-18	sig	Hypothetical protein
BCG_3001	BCG_3001	-3.7853	9.72848e-06	sig	Possible conserved secreted protein
BCG_0114	BCG_0114	-3.5825	4.44223e-09	sig	Probable transcriptional regulatory protein
BCG_2624	BCG_2624	-3.5355	0.0140583	sig	Probable conserved integral membrane protein
hycD	BCG_0117	-3.3564	1.97879e-11	sig	Possible formate hydrogenlyase hycD (FHL)
BCG_0416	BCG_0416	-3.3244	0.0149945	sig	Conserved hypothetical glycine rich protein
BCG_0113	BCG_0113	-3.3198	1.59977e-08	sig	Conserved hypothetical protein
gluU	gluU	-3.2724	0.000581961	sig	tRNA-Glu
BCG_0410c	BCG_0410c	-3.1733	0.00547844	sig	Conserved hypothetical protein
EBG00001157338	EBG00001157338	-3.1712	0.000181053	sig	tRNA
BCG_3454c	BCG_3454c	-3.165	1.60293e-05	sig	Conserved hypothetical protein
BCG_1851	BCG_1851	-3.1562	0.0485479	sig	Conserved hypothetical protein
BCG_1725c	BCG_1725c	-3.1551	1.92299e-11	sig	Probable conserved ATP-binding protein ABC transporter
BCG_2178c	BCG_2178c	-3.1213	0.00184171	sig	Conserved hypothetical protein
BCG_2265	BCG_2265	-3.1205	3.05724e-08	sig	Conserved hypothetical protein
BCG_3157c	BCG_3157c	-3.1202	1.22531e-14	sig	Conserved hypothetical protein
serX	serX	-3.1175	0.000416156	sig	tRNA-Ser
EBG00001157336	EBG00001157336	-3.081	0.000153611	sig	tRNA
lysU	lysU	-3.0572	0.000223606	sig	tRNA-Lys
BCG_2848c	BCG_2848c	-3.0262	0.0123728	sig	Conserved hypothetical protein
serV	serV	-2.9977	0.000401639	sig	tRNA-Ser
TB31.7	BCG_2650	-2.9848	6.22166e-10	sig	Conserved hypothetical protein TB31.7
EBG00001157351	EBG00001157351	-2.9789	5.40119e-06	sig	tRNA
iniB	BCG_0380	-2.9678	1.85153e-17	sig	Isoniazid inductible gene protein iniB
BCG_1777	BCG_1777	-2.9632	2.43925e-17	sig	Conserved hypothetical protein
argH	BCG_1698	-2.9341	8.3946e-07	sig	Probable Argininosuccinate lyase argH
BCG_2266	BCG_2266	-2.9043	7.56559e-07	sig	Conserved hypothetical protein
hspX	BCG_2050c	-2.8879	9.61233e-07	sig	Heat shock protein hspX
BCG_2049c	BCG_2049c	-2.8578	1.27527e-07	sig	Conserved hypothetical protein
BCG_3154	BCG_3154	-2.8493	4.08765e-09	sig	Conserved hypothetical protein
BCG_3287c	BCG_3287c	-2.8072	3.32319e-07	sig	Conserved hypothetical protein
BCG_2051	BCG_2051	-2.8007	1.49285e-16	sig	Conserved hypothetical protein Acg
BCG_0168	BCG_0168	-2.8006	9.65025e-07	sig	Pseudogene
acpM	BCG_2261	-2.8002	2.92254e-08	sig	Meromycolate extension acyl carrier protein acpM
BCG_0413c	BCG_0413c	-2.7909	0.0212274	sig	Probable carbon monoxyde dehydrogenase (medium chain)
BCG_2753c	BCG_2753c	-2.767	0.000159376	sig	Possible alanine rich transferase
BCG_1571	BCG_1571	-2.7629	5.70711e-05	sig	Conserved hypothetical protein
BCG_2653c	BCG_2653c	-2.744	1.40585e-06	sig	Conserved hypothetical protein
BCG_2651c	BCG_2651c	-2.7394	1.06664e-15	sig	Conserved hypothetical protein
BCG_1630c	BCG_1630c	-2.7083	1.74512e-08	sig	Conserved hypothetical protein
BCG_1628	BCG_1628	-2.6937	5.21621e-05	sig	Conserved hypothetical protein
EBG00001157319	EBG00001157319	-2.6887	0.00319253	sig	tRNA
EBG00001157337	EBG00001157337	-2.6881	0.0373688	sig	tRNA
deoD	BCG_3372	-2.6811	2.45523e-05	sig	Probable purine nucleoside phosphorylase deoD
EBG00001157359	EBG00001157359	-2.6765	9.38696e-05	sig	tRNA
virS	BCG_3107c	-2.6648	2.31881e-10	sig	Virulence-regulating transcriptional regulator virS (araC/xylS family)
BCG_1929	BCG_1929	-2.6515	1.5833e-07	sig	Conserved hypothetical protein
BCG_1772c	BCG_1772c	-2.6444	2.8717e-09	sig	Probable conserved transmembrane protein
leuT	leuT	-2.6017	0.00196938	sig	tRNA-Leu
BCG_1731	BCG_1731	-2.5982	0.000533868	sig	Conserved hypothetical protein
BCG_3153c	BCG_3153c	-2.5971	2.31409e-15	sig	Conserved hypothetical protein
EBG00001157368	EBG00001157368	-2.5971	0.00158296	sig	g2
BCG_2741c	BCG_2741c	-2.5869	0.00101534	sig	Conserved hypothetical alanine rich protein
BCG_2682	BCG_2682	-2.5815	0.000159066	sig	Conserved hypothetical protein
BCG_0788	BCG_0788	-2.5754	0.00137466	sig	Conserved hypothetical protein
EBG00001157333	EBG00001157333	-2.5619	0.0421094	sig	tRNA
rocD2	BCG_2342c	-2.5383	0.0155093	sig	Probable ornithine aminotransferase (C-terminus part) rocD2
fdxA	BCG_2024c	-2.5274	1.93699e-07	sig	Probable ferredoxin fdxA
BCG_0658c	BCG_0658c	-2.5126	1.21883e-05	sig	Hypothetical protein
BCG_0427	BCG_0427	-2.4989	3.64317e-05	sig	Conserved hypothetical protein
BCG_0312	BCG_0312	-2.4826	2.87334e-06	sig	Conserved hypothetical protein
PE_PGRS8	BCG_0792	-2.4787	0.0114464	sig	PE-PGRS family protein
BCG_1778c	BCG_1778c	-2.4567	1.56654e-19	sig	Probable sulphate-transport transmembrane protein ABC transporter
BCG_2013	BCG_2013	-2.4318	3.33079e-09	sig	Conserved hypothetical protein
PE_PGRS9	BCG_0796	-2.4305	4.95107e-05	sig	PE-PGRS family protein
BCG_2751	BCG_2751	-2.4253	0.00672772	sig	Conserved hypothetical cysteine rich protein (fragment)
kasB	BCG_2263	-2.4251	1.4586e-06	sig	3-oxoacyl-[acyl-carrier protein] synthase 2 kasB
thiE	BCG_0453c	-2.4205	0.000683749	sig	Probable thiamine-phosphate pyrophosphorylase thiE
BCG_2430c	BCG_2430c	-2.42	5.09939e-07	sig	Conserved hypothetical protein
BCG_3207c	BCG_3207c	-2.4126	0.0109984	sig	Conserved hypothetical protein
BCG_0846	BCG_0846	-2.4066	0.0129555	sig	Conserved hypothetical protein
PE_PGRS22	BCG_1151	-2.3985	4.81128e-08	sig	PE-PGRS family protein
PE6	BCG_0374c	-2.3844	0.000531444	sig	PE family protein
EBG00001157332	EBG00001157332	-2.3743	0.016887	sig	tRNA
BCG_0662	BCG_0662	-2.3736	1.02167e-08	sig	Probable integral membrane protein
BCG_1708	BCG_1708	-2.3702	0.00969694	sig	Conserved hypothetical protein
hycP	BCG_0118	-2.3536	0.000477994	sig	Possible hydrogenase hycP
pyrR	BCG_1440	-2.3535	1.16461e-06	sig	Probable pyrimidine operon regulatory protein pyrR
efpA	BCG_2866c	-2.3425	1.36872e-07	sig	Possible integral membrane efflux protein efpA
PE_PGRS57	BCG_3577	-2.3334	0.000275954	sig	PE-PGRS family protein
BCG_2184c	BCG_2184c	-2.3319	1.97592e-08	sig	Probable conserved transmembrane protein
BCG_1953c	BCG_1953c	-2.3218	3.5521e-06	sig	Hypothetical protein
BCG_2204c	BCG_2204c	-2.317	5.38113e-08	sig	Conserved hypothetical protein
BCG_2812c	BCG_2812c	-2.3098	5.58338e-06	sig	Conserved hypothetical protein
BCG_1275c	BCG_1275c	-2.3018	1.42935e-11	sig	Conserved hypothetical protein
EBG00001157321	EBG00001157321	-2.3018	0.00103764	sig	tRNA
kasA	BCG_2262	-2.2998	6.65027e-06	sig	3-oxoacyl-[acyl-carrier protein] synthase 1 kasA
BCG_2330	BCG_2330	-2.2898	0.0362448	sig	Hypothetical protein
fabD	BCG_2260	-2.2786	6.2792e-06	sig	Malonyl CoA-acyl carrier protein transacylase fabD
otsB1	BCG_2023	-2.276	5.367e-07	sig	Probable trehalose-6-phosphate phosphatase otsB1
BCG_3832c	BCG_3832c	-2.2668	0.00306899	sig	Conserved hypothetical protein
BCG_3098c	BCG_3098c	-2.2582	0.0301964	sig	Conserved hypothetical protein
BCG_2593	BCG_2593	-2.2467	0.00369771	sig	Conserved hypothetical protein
nadB	BCG_1633	-2.2438	4.31562e-08	sig	Probable L-aspartate oxidase nadB
BCG_1406	BCG_1406	-2.2399	2.6464e-06	sig	Probable acyl carrier protein
BCG_3812c	BCG_3812c	-2.2391	9.03747e-07	sig	Conserved hypothetical protein
BCG_0056	BCG_0056	-2.2321	6.28644e-05	sig	Conserved hypothetical protein
BCG_3716c	BCG_3716c	-2.2278	0.00164217	sig	Probable conserved transmembrane protein
BCG_0964	BCG_0964	-2.2105	0.00566913	sig	Probable conserved transmembrane protein
EBG00001157372	EBG00001157372	-2.2096	1.80218e-05	sig	tRNA
BCG_1047c	BCG_1047c	-2.1914	5.98301e-05	sig	Conserved hypothetical protein
gluT	gluT	-2.1846	0.0012315	sig	tRNA-Glu
BCG_2376c	BCG_2376c	-2.1831	0.000649988	sig	Conserved hypothetical protein
BCG_0748	BCG_0748	-2.1788	0.0319401	sig	Conserved hypothetical protein
thiO	BCG_0454	-2.1782	7.29555e-06	sig	Possible thiamine biosynthesis oxidoreductase thiO
BCG_3694	BCG_3694	-2.1721	6.54316e-07	sig	Putative transposase
nrdZ	BCG_0615	-2.1705	9.06635e-09	sig	Probable ribonucleoside-diphosphate reductase (large subunit) nrdZ
BCG_1264c	BCG_1264c	-2.17	2.34237e-06	sig	Conserved hypothetical protein
accD6	BCG_2264	-2.1693	1.00766e-10	sig	Acetyl/propionyl-CoA carboxylase (beta subunit) accD6
BCG_1234	BCG_1234	-2.1674	0.00016091	sig	Conserved hypothetical protein
truB	BCG_2811c	-2.1637	2.01827e-05	sig	Probable trna pseudouridine synthase B truB
BCG_1019c	BCG_1019c	-2.1623	1.69309e-05	sig	Conserved hypothetical protein
glyV	glyV	-2.1621	0.0200836	sig	tRNA-Gly
BCG_0614	BCG_0614	-2.154	2.09206e-08	sig	Conserved hypothetical protein
BCG_2752c	BCG_2752c	-2.1514	0.0468019	sig	Conserved hypothetical protein
BCG_2335c	BCG_2335c	-2.1463	6.37892e-06	sig	Conserved hypothetical protein
BCG_2563	BCG_2563	-2.1397	0.0249486	sig	Hypothetical alanine rich protein
PPE45	BCG_2913c	-2.1337	3.38407e-05	sig	PPE family protein
nadA	BCG_1632	-2.1334	2.07004e-08	sig	Probable quinolinate synthetase nadA
BCG_0062	BCG_0062	-2.1253	0.00542553	sig	Putative remnant of a transposase
BCG_2789c	BCG_2789c	-2.1224	0.00109141	sig	Probable conserved transmembrane protein
whiB4	BCG_3740c	-2.1175	9.93596e-15	sig	Putative transcriptional regulatory protein whiB-like whiB4
BCG_2884c	BCG_2884c	-2.1124	0.000453757	sig	Conserved hypothetical protein
BCG_3811c	BCG_3811c	-2.1086	0.0117071	sig	Possible cytidine/deoxycytidylate deaminase
gshA	BCG_3763c	-2.1078	9.29297e-07	sig	Glutamate--cysteine ligase gshA (GAMMA-GLUTAMYLCYSTEINE SYNTHETASE) (GAMMA-ECS) (GCS) (GAMMA-GLUTAMYL-L-CYSTEINE SYNTHETASE)
BCG_0826c	BCG_0826c	-2.1055	0.000308151	sig	Probable conserved exported protein
BCG_2047c	BCG_2047c	-2.1029	1.2988e-06	sig	Conserved hypothetical protein
lipQ	BCG_2503c	-2.1014	2.84019e-05	sig	Probable carboxylesterase lipQ
BCG_1724c	BCG_1724c	-2.0984	3.68097e-05	sig	Probable conserved integral membrane protein ABC transporter
BCG_0438	BCG_0438	-2.0936	0.0188205	sig	Probable conserved transmembrane protein
BCG_2822c	BCG_2822c	-2.0837	0.000308244	sig	Hypothetical protein
BCG_0617c	BCG_0617c	-2.0834	2.43286e-07	sig	Hypothetical protein
BCG_3800c	BCG_3800c	-2.0799	0.00927801	sig	Possible oxidoreductase
PE_PGRS32a	BCG_1836c	-2.0785	0.0370562	sig	PE-PGRS family protein [first part]
BCG_1269	BCG_1269	-2.0765	7.05823e-05	sig	Conserved hypothetical protein
argV	argV	-2.0753	0.00933465	sig	tRNA-Arg
trpC	BCG_1649	-2.0659	1.60004e-10	sig	Probable indole-3-glycerol phosphate synthase trpC
lpqG	BCG_3681	-2.065	2.46232e-05	sig	Probable conserved lipoprotein lpqG
BCG_1726	BCG_1726	-2.0596	0.00804719	sig	Possible 3-methyladenine DNA glycosylase
BCG_2027	BCG_2027	-2.0514	1.044e-06	sig	Conserved hypothetical protein
BCG_0934	BCG_0934	-2.0459	0.00820234	sig	Probable transmembrane protein
BCG_0415	BCG_0415	-2.0419	0.00325233	sig	Probable transcriptional regulatory protein (probably lysR-family)
glnU	glnU	-2.0388	0.00337439	sig	tRNA-Gln
psd	BCG_0476c	-2.0366	0.00298323	sig	possible phosphatidylserine decarboxylase psd
qor	BCG_1515c	-2.0349	1.53418e-05	sig	Probable quinone reductase qor
PE_PGRS13	BCG_0885	-2.0274	1.13641e-08	sig	PE-PGRS family protein
acrA1	BCG_3460	-2.0262	1.02441e-06	sig	Possible multi-functional enzyme with acyl-CoA-reductase activity acrA1
ctpJ	BCG_3802c	-2.0221	0.00214714	sig	Putative cation transporter P-type atpase ctpJ
PE_PGRS29	BCG_1529c	-2.0167	1.29703e-05	sig	PE-PGRS family protein
BCG_0626	BCG_0626	-2.0117	0.000816108	sig	Conserved hypothetical protein
BCG_0541	BCG_0541	-2.0073	0.000195841	sig	Conserved hypothetical protein
argF	BCG_1695	-1.9983	0.000448386	sig	Probable Ornithine carbamoyltransferase, anabolic ArgF
BCG_1788c	BCG_1788c	-1.9809	8.29653e-08	sig	Possible integral membrane protein
BCG_1991	BCG_1991	-1.9759	0.0112464	sig	Conserved hypothetical protein
BCG_1200c	BCG_1200c	-1.9735	0.000501536	sig	Putative oxidoreductase
BCG_2281c	BCG_2281c	-1.9709	1.17477e-05	sig	conserved hypothetical proline rich protein
BCG_3149	BCG_3149	-1.9671	3.20851e-05	sig	Conserved hypothetical protein
EBG00001157378	EBG00001157378	-1.9629	0.0354584	sig	tRNA
BCG_2068c	BCG_2068c	-1.9623	0.00014881	sig	Hypothetical protein
PE_PGRS51	BCG_3439	-1.9559	9.31314e-06	sig	PE-PGRS family protein
fas	BCG_2545c	-1.9535	4.08394e-06	sig	Probable fatty acid synthase fas
BCG_3150c	BCG_3150c	-1.9518	1.73813e-07	sig	Conserved hypothetical protein
BCG_1990c	BCG_1990c	-1.9513	0.00111576	sig	Conserved hypothetical protein
sigD	BCG_3484c	-1.9507	6.30583e-06	sig	Probable alternative RNA polymerase sigma-D factor sigD
EBG00001157373	EBG00001157373	-1.9497	0.0172752	sig	tRNA
BCG_3152	BCG_3152	-1.9458	0.000188627	sig	Conserved hypothetical protein
BCG_2154c	BCG_2154c	-1.9456	2.38564e-05	sig	Conserved hypothetical protein
BCG_1263c	BCG_1263c	-1.9365	0.00417205	sig	Hypothetical protein
BCG_0116	BCG_0116	-1.9308	3.132e-06	sig	Probable oxidoreductase
BCG_3189c	BCG_3189c	-1.9292	0.0216666	sig	Hypothetical protein
menE	BCG_0586c	-1.9264	4.36581e-05	sig	Possible o-succinylbenzoic acid--CoA ligase menE
dacB2	BCG_2932	-1.9238	0.000167783	sig	probable D-alanyl-D-alanine carboxypeptidase dacB2
BCG_1959	BCG_1959	-1.9212	3.49157e-05	sig	Probable membrane protein
fgd2	BCG_0166c	-1.9194	0.000153399	sig	Putative f420-dependant glucose-6-phosphate dehydrogenase fgd2
BCG_2652c	BCG_2652c	-1.9173	1.96244e-07	sig	Probable conserved transmembrane alanine and leucine rich protein
BCG_0619c	BCG_0619c	-1.9148	0.000178656	sig	Conserved hypothetical protein
BCG_0527	BCG_0527	-1.9147	1.20074e-07	sig	Mannosyltransferase
BCG_3133	BCG_3133	-1.9132	0.00223936	sig	Hypothetical protein
BCG_0482	BCG_0482	-1.9089	4.39488e-05	sig	Conserved hypothetical protein
sigMb_2	BCG_0017	-1.9055	0.0254704	sig	Possible alternative rna polymerase sigma factor sigMb [SECOND PART]
cysU	cysU	-1.9003	4.13755e-05	sig	tRNA-Cys
PE17	BCG_1685	-1.8971	8.02656e-08	sig	PE family protein
argR	BCG_1696	-1.8943	0.0464872	sig	Probable Arginine repressor argR
BCG_2327c	BCG_2327c	-1.8919	0.0094114	sig	Hypothetical protein
EBG00001157340	EBG00001157340	-1.8875	0.0419536	sig	tRNA
BCG_1316c	BCG_1316c	-1.8865	8.07416e-06	sig	Probable conserved integral membrane transport protein
BCG_2817	BCG_2817	-1.8772	1.34796e-06	sig	Probable membrane protein
BCG_2052c	BCG_2052c	-1.8629	0.00028585	sig	Conserved hypothetical protein
BCG_0996	BCG_0996	-1.8616	0.000483223	sig	Hypothetical protein
sigMb_1	BCG_3969	-1.8597	0.0212929	sig	Possible alternative RNA polymerase sigma factor sigMb [second part]
gpm2_2	BCG_3334	-1.8571	5.02678e-06	sig	Possible phosphoglycerate mutase gpm2
pks16	BCG_1070	-1.8547	4.98264e-05	sig	Putative polyketide synthase pks16
BCG_3824c	BCG_3824c	-1.8515	2.62263e-06	sig	Putative two component transcriptional regulatory protein
BCG_0007	BCG_0007	-1.8501	1.17461e-06	sig	Possible conserved membrane protein
hisG	BCG_2138c	-1.8485	0.00172249	sig	Probable ATP phosphoribosyltransferase HisG
BCG_0667	BCG_0667	-1.8451	0.00363909	sig	Possible membrane protein
BCG_1433	BCG_1433	-1.8393	8.57637e-07	sig	Conserved hypothetical protein
hemC	BCG_0553	-1.8371	2.66924e-07	sig	Probable porphobilinogen deaminase hemC
BCG_0744	BCG_0744	-1.8292	0.00040657	sig	Conserved hypothetical protein
gpdA2	BCG_3003c	-1.8271	0.000430568	sig	Probable glycerol-3-phosphate dehydrogenase [NAD(P) ] gpdA2
glyT	glyT	-1.8247	0.037371	sig	tRNA-Gly
cobH	BCG_2084	-1.8232	0.0147745	sig	Probable precorrin-8X methylmutase CobH
blaC	BCG_2087c	-1.8195	8.12504e-11	sig	Class A Beta-lactamase blaC
BCG_2917c	BCG_2917c	-1.8145	4.4266e-06	sig	Conserved hypothetical protein
BCG_2172c	BCG_2172c	-1.8097	1.81089e-06	sig	UDP-N-acetylmuramoylalanine-D-glutamate ligase MurD
narL	BCG_0896c	-1.8092	0.000294657	sig	Possible nitrate/nitrite response transcriptional regulatory protein narL
EBG00001157353	EBG00001157353	-1.809	0.0342943	sig	tRNA
BCG_0568	BCG_0568	-1.8082	0.000311109	sig	Conserved hypothetical protein
mutT3	BCG_0452	-1.8053	0.000376331	sig	Possible mutator protein mutT3 (7,8-DIHYDRO-8-OXOGUANINE-TRIPHOSPHATASE) (8-OXO-DGTPASE) (DGTP PYROPHOSPHOHYDROLASE)
leuU	leuU	-1.804	0.016949	sig	tRNA-Leu
otsB2	BCG_3444	-1.7973	1.9803e-05	sig	Possible trehalose 6-phosphate phosphatase otsB2
BCG_1142	BCG_1142	-1.7971	1.86639e-05	sig	Conserved hypothetical protein
BCG_2893	BCG_2893	-1.7964	0.00144785	sig	Conserved hypothetical protein
BCG_1094c	BCG_1094c	-1.7932	4.60156e-05	sig	Probable IS1560 transposase (fragment)
BCG_2286c	BCG_2286c	-1.7871	0.0124915	sig	Hypothetical protein
proV	BCG_3817c	-1.7827	0.000120873	sig	Possible osmoprotectant (glycine Betaine/carnitine/choline/l-proline) transport ATP-binding protein ABC transporter proV
pheU	pheU	-1.7787	0.030899	sig	tRNA-Phe
BCG_3412	BCG_3412	-1.778	0.000115805	sig	Possible methyltransferase (methylase)
BCG_1052	BCG_1052	-1.7779	0.000861998	sig	Hypothetical protein
pfkB	BCG_2048c	-1.7768	5.39846e-07	sig	Probable phosphofructokinase pfkB
BCG_3656c	BCG_3656c	-1.7766	0.027639	sig	Putative hydrolase
BCG_3499c	BCG_3499c	-1.7737	0.00379811	sig	Conserved hypothetical protein
lipV	BCG_3229	-1.7716	0.00730145	sig	Possible lipase lipV
pncA	BCG_2062c	-1.7634	4.21128e-05	sig	Pyrazinamidase/nicotinamidas pncA
deoA	BCG_3380c	-1.7608	5.61775e-05	sig	Probable thymidine phosphorylase deoA
BCG_1456	BCG_1456	-1.7582	0.00400132	sig	Probable transcriptional regulatory protein
BCG_0800c	BCG_0800c	-1.7541	0.00854394	sig	Hypothetical protein
BCG_3953c	BCG_3953c	-1.7485	3.82939e-05	sig	Conserved hypothetical protein
PPE27	BCG_1822	-1.7474	2.72476e-06	sig	PPE family protein
bioF1	BCG_1622	-1.7411	0.000691068	sig	Probable 8-amino-7-oxononanoate synthase bioF1
BCG_0583	BCG_0583	-1.7385	0.000204379	sig	Probable dolichyl-phosphate sugar synthase
BCG_2654c	BCG_2654c	-1.738	4.64384e-05	sig	Conserved hypothetical protein
BCG_1201c	BCG_1201c	-1.7266	0.015285	sig	Conserved hypothetical membrane protein
BCG_3092	BCG_3092	-1.7255	0.000144928	sig	Conserved hypothetical protein
BCG_2820c	BCG_2820c	-1.7238	0.00104428	sig	Hypothetical arginine and alanine rich protein
BCG_1882c	BCG_1882c	-1.7183	8.50143e-06	sig	Possible transcriptional regulatory protein
BCG_3436c	BCG_3436c	-1.7183	0.00937838	sig	Conserved hypothetical protein
fucA	BCG_0777c	-1.717	4.26922e-05	sig	Possible L-fuculose phosphate aldolase fucA
BCG_0424	BCG_0424	-1.7147	3.58309e-07	sig	Probable transcriptional regulatory protein (probably luxR/uhpA-family)
BCG_1061c	BCG_1061c	-1.7133	0.00172818	sig	Probable membrane protein
PE_PGRS45b	BCG_2641c	-1.7103	0.00138021	sig	PE-PGRS family protein
cobLb	BCG_2091c	-1.708	0.0364496	sig	Probable precorrin-6y methyltransferase CobLb [second part]
BCG_3228	BCG_3228	-1.7074	0.0072324	sig	Conserved hypothetical protein
BCG_1913	BCG_1913	-1.6991	2.30367e-08	sig	Probable conserved integral membrane protein [first part]
groEL2	BCG_0479	-1.6979	0.00146956	sig	60 KDA chaperonin 2 groel2
BCG_2810c	BCG_2810c	-1.6976	7.34446e-07	sig	Possible resolvase
BCG_3217	BCG_3217	-1.6953	0.000562784	sig	Conserved hypothetical protein
BCG_0405c	BCG_0405c	-1.6946	0.0120898	sig	Hypothetical protein
EBG00001157346	EBG00001157346	-1.694	0.00155969	sig	tRNA
BCG_0137	BCG_0137	-1.6932	5.75574e-06	sig	Conserved hypothetical protein
BCG_1120	BCG_1120	-1.689	0.00270098	sig	Conserved hypothetical protein
BCG_2469c	BCG_2469c	-1.6884	3.19348e-05	sig	Conserved hypothetical protein
BCG_1252	BCG_1252	-1.6868	3.51186e-05	sig	Hypothetical protein
esxE	BCG_3961c	-1.6846	0.0115961	sig	Putative ESAT-6 like protein 12 esxE
BCG_0037	BCG_0037	-1.6808	9.25052e-06	sig	Possible conserved membrane protein
BCG_3963c	BCG_3963c	-1.6776	0.00402395	sig	Conserved hypothetical protein
BCG_1963c	BCG_1963c	-1.6768	0.00203423	sig	Hypothetical protein
BCG_3924	BCG_3924	-1.6739	2.76039e-06	sig	Hypothetical protein
PPE52	BCG_3167c	-1.6722	1.19442e-05	sig	PPE family protein
serA1	BCG_3017c	-1.6625	9.17613e-08	sig	Probable D-3-phosphoglycerate dehydrogenase serA1
BCG_2194c	BCG_2194c	-1.662	0.0145989	sig	Conserved hypothetical protein
priA	BCG_1463	-1.6593	0.00269771	sig	Putative primosomal protein N' priA
ctpF	BCG_2014	-1.6581	2.12722e-07	sig	Probable metal cation transporter P-type atpase A ctpF
BCG_1636c	BCG_1636c	-1.6557	0.000248041	sig	Conserved hypothetical protein
BCG_3669c	BCG_3669c	-1.6534	0.00312956	sig	Probable conserved secreted protein
gcp	BCG_3489c	-1.6483	0.0023837	sig	Probable O-sialoglycoprotein endopeptidase gcp
BCG_1100c	BCG_1100c	-1.6478	1.42612e-07	sig	Putative IS like-2 transposase
BCG_2655	BCG_2655	-1.6462	7.11533e-05	sig	Hypothetical protein
BCG_1317	BCG_1317	-1.6442	0.0302669	sig	Conserved hypothetical protein
BCG_3427c	BCG_3427c	-1.6432	0.0073385	sig	Conserved hypothetical protein
BCG_1881c	BCG_1881c	-1.6426	0.000821629	sig	Conserved hypothetical transmembrane protein
EBG00001157352	EBG00001157352	-1.6419	0.0437474	sig	tRNA
BCG_0521c	BCG_0521c	-1.6398	4.70976e-05	sig	Conserved hypothetical protein
BCG_0937	BCG_0937	-1.6392	1.02584e-05	sig	Conserved hypothetical protein
PE_PGRS14	BCG_0886c	-1.6367	8.91865e-05	sig	PE-PGRS family protein
BCG_2702c	BCG_2702c	-1.6365	0.000781242	sig	Conserved hypothetical alanine and valine and glycine rich protein
BCG_1030c	BCG_1030c	-1.6347	0.00073044	sig	Conserved hypothetical protein
BCG_3555	BCG_3555	-1.6338	3.57111e-05	sig	Hypothetical protein
BCG_1323	BCG_1323	-1.6336	1.23615e-05	sig	Adenylyl cyclase
EBG00001157377	EBG00001157377	-1.6294	0.00300367	sig	tRNA
BCG_0932	BCG_0932	-1.6266	0.0033806	sig	Possible transcriptional regulatory protein (possibly marR-family)
cysQ	BCG_2148c	-1.6264	0.000404961	sig	Conserved hypothetical protein
PE_PGRS36	BCG_2118c	-1.6217	0.000606954	sig	PE-PGRS family protein
BCG_1521	BCG_1521	-1.6195	3.63239e-07	sig	Probable transcriptional regulatory protein
hycQ	BCG_0119	-1.6176	6.46542e-05	sig	Possible hydrogenase hycQ
BCG_2881c	BCG_2881c	-1.6173	2.14371e-05	sig	Possible amidotransferase
BCG_3840c	BCG_3840c	-1.6172	1.60743e-06	sig	Possible aminotransferase
BCG_1123	BCG_1123	-1.6168	0.00067347	sig	Conserved hypothetical protein
groEL1	BCG_3487c	-1.6135	1.69084e-07	sig	60 kDa chaperonin 1 groEL1
fadD33	BCG_1407	-1.612	1.68844e-05	sig	Possible polyketide synthase fadD33
BCG_1210	BCG_1210	-1.6117	1.14195e-06	sig	Possible transposase
lipU	BCG_1134	-1.6087	0.00371801	sig	Putative lipase lipU
alr	BCG_3493c	-1.607	0.000191251	sig	Probable alanine racemase alr
BCG_3085c	BCG_3085c	-1.6045	9.90267e-05	sig	Probable transcriptional regulatory protein (probably gntR-family)
folD	BCG_3428c	-1.6044	0.00365812	sig	Probable bifunctional protein folD: methylenetetrahydrofolate dehydrogenase methenyltetrahydrofolate cyclohydrolase
mmuM	BCG_2478	-1.603	0.00630953	sig	Probable homocysteine S-methyltransferase mmuM
gpm2_1	BCG_3241	-1.599	7.40853e-05	sig	Possible phosphoglycerate mutase gpm2
fadE26	BCG_3568	-1.5976	0.00330276	sig	Probable acyl-CoA dehydrogenase fadE26
BCG_1631c	BCG_1631c	-1.5955	0.00134514	sig	Conserved hypothetical protein
BCG_0133	BCG_0133	-1.5939	0.000225799	sig	Conserved hypothetical protein
BCG_2901c	BCG_2901c	-1.5873	2.30181e-06	sig	Conserved hypothetical protein
BCG_3431	BCG_3431	-1.5854	0.000856098	sig	Possible oxidoreductase
ftsY	BCG_2942c	-1.5843	0.000157884	sig	Probable cell division protein ftsY
hflX	BCG_2738c	-1.5832	1.24e-07	sig	probable GTP-binding protein hflX
BCG_3208	BCG_3208	-1.5831	0.0116658	sig	Conserved hypothetical protein
BCG_2431c	BCG_2431c	-1.5817	0.00799097	sig	Conserved hypothetical protein
BCG_3503	BCG_3503	-1.5816	0.0466608	sig	Possible conserved transmembrane protein
BCG_2722	BCG_2722	-1.5793	4.32671e-05	sig	Probable conserved transmembrane protein
BCG_1648	BCG_1648	-1.5791	0.00124381	sig	Possible conserved membrane protein
BCG_3264	BCG_3264	-1.5752	0.000678821	sig	Hypothetical alanine arginine proline rich protein
BCG_2097	BCG_2097	-1.5747	0.0430438	sig	Hypothetical protein
pks3	BCG_1243	-1.5721	1.10543e-06	sig	Probable polyketide beta-ketoacyl synthase pks3
citA	BCG_0941c	-1.5715	0.000168881	sig	Probable citrate synthase II citA
murE	BCG_2175c	-1.5707	0.00141514	sig	Probable UDP-N-acetylmuramoylalanyl-D-glutamate-2,6-diaminopimelate ligase MurE
BCG_0574	BCG_0574	-1.5679	0.0140622	sig	Possible conserved membrane protein
rpfB	BCG_1066	-1.5669	1.40456e-07	sig	Probable resuscitation-promoting factor rpfB
BCG_3776c	BCG_3776c	-1.5657	8.11726e-05	sig	Conserved hypothetical protein
BCG_0414c	BCG_0414c	-1.5645	0.00449281	sig	Conserved hypothetical protein
BCG_1118	BCG_1118	-1.5636	0.000376072	sig	Hypothetical protein
BCG_2818	BCG_2818	-1.5604	0.000186117	sig	Possible hydrolase
BCG_2701c	BCG_2701c	-1.5581	0.00114447	sig	Probable antibiotic-transport ATP-binding protein ABC transporter
devR	BCG_3156c	-1.5531	1.93355e-05	sig	Two component transcriptional regulatory protein devR (probably luxR/uhpA-family)
BCG_2152c	BCG_2152c	-1.5444	0.00350901	sig	Conserved hypothetical protein
phoY1_1	BCG_3330c	-1.5419	0.000161964	sig	Probable phosphate-transport system transcriptional regulatory protein phoU homolog 1 phoY1
BCG_3214	BCG_3214	-1.54	0.0182359	sig	Conserved hypothetical alanine and proline-rich protein
BCG_1242c	BCG_1242c	-1.5392	1.20715e-06	sig	Hypothetical protein
BCG_2352	BCG_2352	-1.5383	0.000739593	sig	Hypothetical protein
nadR	BCG_0249c	-1.5371	1.22536e-05	sig	Possible transcriptional regulatory protein nadR (probably asnC-family)
adhA	BCG_1898	-1.5363	7.59578e-06	sig	Probable alcohol dehydrogenase adhA
BCG_2816c	BCG_2816c	-1.5353	0.00618597	sig	Conserved hypothetical protein
BCG_1213	BCG_1213	-1.5344	0.000314915	sig	Probable transcriptional regulatory protein
BCG_2620	BCG_2620	-1.534	0.00227439	sig	Probable membrane protein
ceoB	BCG_2704	-1.5315	9.26173e-05	sig	TRK system potassium uptake protein ceoB
BCG_3429	BCG_3429	-1.5277	0.0416188	sig	Conserved hypothetical protein
gatA	BCG_3033c	-1.5223	0.00069471	sig	Probable glutamyl-tRNA(gln) amidotransferase (subunit A) gatA
sseB	BCG_2308	-1.5167	1.90065e-05	sig	Probable thiosulfate sulfurtransferase SseB
pknL	BCG_2191	-1.5127	0.00133471	sig	Probable transmembrane serine/threonine-protein kinase L pknL
BCG_0313c	BCG_0313c	-1.5127	0.0113972	sig	Possible transcriptional regulatory protein (possibly tetr-family)
PE36	BCG_3949c	-1.512	0.000905148	sig	PE family protein
BCG_0801	BCG_0801	-1.5098	0.00169683	sig	Conserved hypothetical protein
BCG_0488c	BCG_0488c	-1.5089	0.00227897	sig	Conserved hypothetical protein
BCG_1280c	BCG_1280c	-1.5079	0.0195017	sig	Probable methyltransferase
BCG_2442c	BCG_2442c	-1.5063	0.000165835	sig	Conserved hypothetical protein
BCG_1464c	BCG_1464c	-1.5061	0.0015487	sig	Putative methyltransferase
mbtB	BCG_2397c	-1.5024	2.58779e-06	sig	Phenyloxazoline synthase mbtB
mshB	BCG_1233	-1.4992	0.000322802	sig	N-Acetyl-1-D-myo-Inosityl-2-Amino-2-Deoxy-alpha-D-Glucopyranoside deacetylase mshB
BCG_0364	BCG_0364	-1.497	0.0273055	sig	Possible transcriptional regulatory protein (possibly arsR-family)
BCG_1795c	BCG_1795c	-1.4952	4.48054e-05	sig	Conserved hypothetical protein
PE_PGRS34a	BCG_1876c	-1.495	0.0414407	sig	PE-PGRS family protein
BCG_0171c	BCG_0171c	-1.4943	0.000124974	sig	Possible transcriptional regulatory protein
BCG_3702c	BCG_3702c	-1.4909	0.000780091	sig	DNA polymerase
cobT	BCG_2223	-1.4907	0.0015994	sig	Probable nicotinate-nucleotide-dimethylbenzimidazol phosphoribosyltransferase CobT
PE_PGRS38	BCG_2179c	-1.49	4.94539e-05	sig	PE-PGRS family protein
BCG_2199c	BCG_2199c	-1.4893	1.17888e-05	sig	Conserved hypothetical protein
BCG_3064c	BCG_3064c	-1.486	0.0208548	sig	Conserved hypothetical protein
ureA	BCG_1884	-1.4856	0.00653422	sig	Urease gamma subunit ureA (Urea amidohydrolase)
menH	BCG_0603	-1.4839	6.11478e-05	sig	Probable ubiquinone/menaquinone biosynthesis methyltransferase menH
cydD	BCG_1659c	-1.4833	0.000914207	sig	Probable 'component linked with the assembly of cytochrome' transport transmembrane ATP-binding protein ABC transporter cydD
BCG_2634c	BCG_2634c	-1.4823	0.000398442	sig	Probable conserved membrane protein
groES	BCG_3488c	-1.4807	0.00132775	sig	10 kDa chaperonin groES
ruvA	BCG_2616c	-1.4804	0.0011215	sig	Probable holliday junction DNA helicase ruvA
BCG_1808	BCG_1808	-1.4792	9.82759e-05	sig	Conserved hypothetical protein
BCG_2823	BCG_2823	-1.4786	0.00265685	sig	Conserved hypothetical protein
modC	BCG_1895	-1.4764	0.000106638	sig	Probable molybdenum-transport ATP-binding protein ABC transporter modC
serT	serT	-1.4725	0.00509464	sig	tRNA-Ser
rsbW	BCG_3316c	-1.4722	0.0258622	sig	Anti-sigma factor rsbW
BCG_2103	BCG_2103	-1.4721	0.00704226	sig	Hypothetical protein
BCG_0661	BCG_0661	-1.4717	0.00313387	sig	Conserved hypothetical protein
BCG_0491	BCG_0491	-1.4654	0.00818663	sig	Possible transcriptional regulatory protein
PPE31	BCG_1840	-1.4648	0.00939147	sig	PPE family protein
hpt	BCG_3682c	-1.4617	0.000136876	sig	Hypoxanthine-guanine phosphoribosyltransferase hpt
BCG_0791	BCG_0791	-1.4616	0.00297014	sig	Putative transposase (fragment)
BCG_0155c	BCG_0155c	-1.4603	0.0441811	sig	Conserved hypothetical protein
xylB	BCG_0779	-1.4561	0.00287981	sig	Possible d-xylulose kinase xylB
BCG_2302c	BCG_2302c	-1.4554	0.0317233	sig	Conserved hypothetical protein
BCG_0469	BCG_0469	-1.4545	6.846e-06	sig	Conserved hypothetical protein
PE_PGRS39	BCG_2363c	-1.4541	0.00146872	sig	PE-PGRS family protein
BCG_3537	BCG_3537	-1.453	0.00350653	sig	Conserved hypothetical protein
BCG_3144	BCG_3144	-1.453	0.00462727	sig	Hypothetical protein
BCG_0423	BCG_0423	-1.4505	0.00561944	sig	Probable monooxygenase
BCG_1046c	BCG_1046c	-1.4499	0.000223024	sig	Conserved hypothetical serine rich protein
BCG_0618c	BCG_0618c	-1.4484	0.00281434	sig	Conserved hypothetical protein
BCG_3080	BCG_3080	-1.4482	0.0210497	sig	Possible transcriptional regulatory protein (probably tetR-family)
BCG_1261c	BCG_1261c	-1.4474	8.54363e-06	sig	Probable transferase
devS	BCG_3155c	-1.4465	5.78329e-06	sig	Two component sensor histidine kinase devS
cobQ2	BCG_3773	-1.4451	0.00398219	sig	Possible cobyric acid synthase cobQ2
rpe	BCG_1469	-1.4449	0.000631939	sig	Probable ribulose-phosphate 3-epimerase rpe
BCG_3667c	BCG_3667c	-1.4426	0.00106736	sig	Conserved hypothetical alanine and leucine rich protein
BCG_3745c	BCG_3745c	-1.4423	2.00781e-05	sig	Conserved hypothetical protein
tlyA	BCG_1732	-1.4421	0.000202974	sig	Cytotoxin|haemolysin homologue tlyA
BCG_1045c	BCG_1045c	-1.4409	0.00131319	sig	Hypothetical protein
BCG_1677c	BCG_1677c	-1.4403	0.00949724	sig	Conserved hypothetical protein
PE_PGRS41	BCG_2411	-1.4383	7.59089e-06	sig	PE-PGRS family protein
rocA	BCG_1249	-1.4353	0.00565803	sig	Probable pyrroline-5-carboxylate dehydrogenase rocA
BCG_3491c	BCG_3491c	-1.4323	0.032074	sig	Conserved hypothetical protein
BCG_3254	BCG_3254	-1.4314	0.0202994	sig	Conserved hypothetical protein
BCG_3244c	BCG_3244c	-1.4309	0.000161414	sig	Probable conserved integral membrane protein
cyp135B1	BCG_0613	-1.4307	1.52777e-05	sig	Possible cytochrome p450 135b1 cyp135B1
BCG_0962	BCG_0962	-1.4274	0.000453319	sig	Conserved hypothetical protein
aspS	BCG_2595c	-1.4272	1.52429e-05	sig	Putative aspartyl-trna synthetase aspS
purT	BCG_0426	-1.426	0.00138874	sig	Probable phosphoribosylglycinamide formyltransferase 2 purT
BCG_1160	BCG_1160	-1.4226	0.000875528	sig	Conserved hypothetical protein
BCG_3394	BCG_3394	-1.4214	0.00612147	sig	Hypothetical protein
BCG_1722	BCG_1722	-1.4204	0.00576798	sig	Conserved hypothetical protein
PE_PGRS33	BCG_1853c	-1.4194	0.00116854	sig	PE-PGRS family protein
BCG_1666c	BCG_1666c	-1.4193	0.000884033	sig	Conserved hypothetical protein
BCG_3566c	BCG_3566c	-1.419	0.00332579	sig	Probable short-chain type dehydrogenase/reductase
BCG_2105	BCG_2105	-1.4189	0.00678286	sig	Conserved hypothetical protein
BCG_2844c	BCG_2844c	-1.4138	0.00537775	sig	Conserved hypothetical protein
lipL	BCG_1560	-1.4137	0.000101894	sig	Probable esterase lipL
echA7	BCG_1025c	-1.4122	0.0143403	sig	Probable enoyl-CoA hydratase echA7
BCG_2580	BCG_2580	-1.4118	0.000779586	sig	Conserved hypothetical protein
BCG_0108c	BCG_0108c	-1.41	0.00478937	sig	Probable oxidoreductase
BCG_0369c	BCG_0369c	-1.4075	0.00992345	sig	Hypothetical protein
BCG_2386c	BCG_2386c	-1.407	0.000659354	sig	Conserved hypothetical protein
sigJ	BCG_3398c	-1.4034	0.0162466	sig	Probable alternative RNA polymerase sigma factor (fragment) sigJ
BCG_0672	BCG_0672	-1.4023	0.000834698	sig	Conserved hypothetical protein
BCG_3506c	BCG_3506c	-1.4018	0.0420175	sig	Hypothetical protein
lpqH	BCG_3822	-1.4007	0.000151931	sig	19 kDa lipoprotein antigen precursor lpqH
accD2	BCG_1028c	-1.4001	0.0115544	sig	Probable acetyl-/propionyl-coa carboxylase (beta subunit) accD2
PE_PGRS37	BCG_2143c	-1.399	0.0407791	sig	PE-PGRS family protein
lipO	BCG_1487c	-1.3983	0.0050715	sig	Probable esterase lipO
lpqR	BCG_0890	-1.398	0.0054319	sig	Probable conserved lipoprotein lpqR
fpg	BCG_2946c	-1.3974	0.0151499	sig	Probable formamidopyrimidine-dna glycosylase fpg
BCG_3116	BCG_3116	-1.3965	0.00159599	sig	Conserved hypothetical protein
hycE	BCG_0120	-1.3937	0.00068697	sig	Possible formate hydrogenase hycQ (FHL)
BCG_1462	BCG_1462	-1.3929	0.0138135	sig	Possible membrane protein
BCG_2631c	BCG_2631c	-1.3866	4.01214e-05	sig	Conserved hypothetical protein
BCG_3950c	BCG_3950c	-1.3808	9.68709e-05	sig	Possible conserved membrane protein [second part]
BCG_0587c	BCG_0587c	-1.3804	0.00207272	sig	Conserved hypothetical protein
BCG_2323	BCG_2323	-1.3775	0.0120899	sig	Possible conserved membrane protein
BCG_3675	BCG_3675	-1.3773	0.00181922	sig	Hypothetical arginine and proline rich protein
hemD	BCG_0554	-1.3756	3.42088e-06	sig	Probable uroporphyrin-III c-methyltransferase hemD
PE_PGRS18	BCG_1035c	-1.3742	7.97468e-05	sig	PE-PGRS family protein
cfp17	BCG_1862	-1.3732	1.46078e-06	sig	Conserved hypothetical protein cfp17
nadC	BCG_1634	-1.3709	0.00235052	sig	Probable nicotinate-nucleotide pyrophosphatase nadC
xerC	BCG_2915c	-1.3684	0.00425701	sig	Probable integrase/recombinase xerC
BCG_0164	BCG_0164	-1.3627	0.013772	sig	Conserved hypothetical protein
BCG_1056	BCG_1056	-1.3626	0.00678958	sig	Hypothetical protein
proB	BCG_2459c	-1.3607	0.0120477	sig	Probable glutamate 5-kinase protein proB
ddlA	BCG_3002c	-1.3566	0.000589517	sig	Probable D-alanine--D-alanine ligase ddlA
moeA1	BCG_1049	-1.3549	0.000693624	sig	Probable molybdopterin biosynthesis protein moeA1
BCG_1212c	BCG_1212c	-1.3523	0.00434316	sig	Probable transcriptional regulatory protein
ansA	BCG_1590c	-1.351	0.00586376	sig	Probable L-aparaginase ansA
pgsA1	BCG_2637c	-1.3484	0.00180264	sig	Probable phosphatidylinositol synthase pgsA1
aroF	BCG_2562c	-1.3482	0.000617987	sig	Probable chorismate synthase aroF
BCG_2022c	BCG_2022c	-1.3467	8.93653e-05	sig	Conserved hypothetical protein
BCG_2983c	BCG_2983c	-1.3449	0.000352752	sig	Possible glycosyl transferase
murF	BCG_2174c	-1.3403	0.00279169	sig	UDP-N-acetylmuramoylalanyl-D-glutamyl-2,6-diaminopimelate-D-alanyl-D-alanyl ligase MurF
BCG_0051c	BCG_0051c	-1.3398	0.00075982	sig	Conserved hypothetical protein
BCG_0273c	BCG_0273c	-1.3366	6.96878e-06	sig	Probable conserved transmembrane protein
BCG_0606c	BCG_0606c	-1.3359	0.00850851	sig	Possible oxidoreductase
tcrA	BCG_0648c	-1.3357	0.0436151	sig	Putative two component DNA binding Transcriptional regulatory protein tcrA
BCG_3419c	BCG_3419c	-1.3352	0.0290112	sig	Probable transposase
BCG_0212	BCG_0212	-1.3339	8.71435e-05	sig	Probable conserved mce associated membrane protein
BCG_0434	BCG_0434	-1.3339	0.0466838	sig	Conserved 13E12 repeat family protein
BCG_3347	BCG_3347	-1.3319	0.0330332	sig	Conserved hypothetical protein
mbtF	BCG_2393c	-1.3286	3.89874e-05	sig	Peptide synthetase mbtF
BCG_3055	BCG_3055	-1.3286	0.00897994	sig	Possible transferase
aroE	BCG_2575c	-1.3245	0.00383426	sig	Probable shikimate 5-dehydrogenase aroE
BCG_1610	BCG_1610	-1.3241	0.00711497	sig	Conserved hypothetical protein
pyrF	BCG_1446	-1.3224	0.0110175	sig	Probable orotidine 5'-phosphate decarboxylase pyrF
BCG_3801c	BCG_3801c	-1.3212	0.00860574	sig	Possible oxidoreductase
BCG_2256c	BCG_2256c	-1.3123	0.000136306	sig	Conserved hypothetical protein
BCG_1139c	BCG_1139c	-1.3114	0.0137381	sig	Probable conserved membrane protein
mapA	BCG_0784	-1.3105	0.000631229	sig	Probable methionine aminopeptidase mapA
BCG_3739	BCG_3739	-1.3101	7.20338e-05	sig	Probable anion transporter atpase
BCG_1563	BCG_1563	-1.3083	0.00978268	sig	Hypothetical protein
BCG_3408	BCG_3408	-1.3056	0.00424265	sig	Conserved hypothetical protein
mca	BCG_1140	-1.3049	0.000516072	sig	Mycothiol conjugate amidase Mca
BCG_0808c	BCG_0808c	-1.3043	0.00194855	sig	Hypothetical protein
BCG_0170	BCG_0170	-1.303	0.00980278	sig	Pseudogene
BCG_3705c	BCG_3705c	-1.302	0.0112396	sig	Conserved hypothetical protein
argC	BCG_1691	-1.3007	0.0169512	sig	Probable N-acetl-gamma-glutamyl-phoshate reductase argC
BCG_0398c	BCG_0398c	-1.2994	0.0454939	sig	Conserved hypothetical protein
BCG_3353c	BCG_3353c	-1.2983	0.000146015	sig	Hypothetical oxidoreductase
BCG_0966c	BCG_0966c	-1.2976	0.0021154	sig	possible lipid carrier protein or keto acyl-CoA thiolase
BCG_3210	BCG_3210	-1.2969	0.0450515	sig	Conserved hypothetical protein
pyrB	BCG_1441	-1.2959	0.0176035	sig	Probable aspartate carbamoyltransferase pyrB
PE_PGRS23	BCG_1303c	-1.2958	0.0393335	sig	PE-PGRS family protein
cut1	BCG_1798	-1.2955	0.030136	sig	Probable cutinase cut1
BCG_3617	BCG_3617	-1.2945	0.028937	sig	Possible oxidoreductase
fadE16	BCG_1717	-1.2941	0.00253283	sig	Possible acyl-CoA dehydrogenase fadE16
BCG_2135c	BCG_2135c	-1.2904	0.0177056	sig	Possible RNA methyltransferase
lpqD	BCG_3459	-1.2882	0.00119552	sig	Probable conserved lipoprotein lpqD
BCG_3793c	BCG_3793c	-1.2865	0.0112858	sig	Conserved hypothetical protein
ruvB	BCG_2615c	-1.2864	0.00218001	sig	Probable holliday junction DNA helicase ruvB
BCG_3955c	BCG_3955c	-1.286	0.0186546	sig	Conserved hypothetical protein
asd	BCG_3768c	-1.2838	0.000496033	sig	Aspartate-semialdehyde dehydrogenase asd
BCG_1500c	BCG_1500c	-1.2826	0.00701367	sig	Hypothetical protein
mmpL9b	BCG_2362	-1.2811	0.0357103	sig	Probable conserved transmembrane transport protein mmpL9b [second part]
leuB	BCG_3016c	-1.2809	0.000286627	sig	3-isopropylmalate dehydrogenase leuB
BCG_3696	BCG_3696	-1.2806	0.0368875	sig	Putative transposase
BCG_1716	BCG_1716	-1.2798	0.000902901	sig	Hypothetical integral membrane protein
fmu	BCG_1468	-1.2777	0.0133445	sig	Probable fmu protein
dapA	BCG_2769c	-1.2747	0.000207948	sig	Probable dihydrodipicolinate synthase dapA
BCG_2433c	BCG_2433c	-1.2739	0.00668129	sig	Conserved hypothetical protein
manC	BCG_3293c	-1.2732	0.0019648	sig	Probable mannose-1-phosphate guanyltransferase manC
BCG_0842c	BCG_0842c	-1.2725	0.00175068	sig	Hypothetical protein
BCG_0197	BCG_0197	-1.2714	0.0120982	sig	Putative oxidoreductase
BCG_2116c	BCG_2116c	-1.2707	0.000283562	sig	Conserved hypothetical protein
EBG00001157357	EBG00001157357	-1.2703	0.047263	sig	tRNA
BCG_1172	BCG_1172	-1.2686	0.00801039	sig	Probable GTP binding protein
trpD	BCG_2208c	-1.2655	0.00397797	sig	Probable anthranilate phosphoribosyltransferase TrpD
mesJ	BCG_3683c	-1.2654	0.0157925	sig	Possible cell cycle protein mesJ
purE	BCG_3304c	-1.2626	0.00984929	sig	Probable phosphoribosylaminoimidazole carboxylase catalytic subunit purE
BCG_2020c	BCG_2020c	-1.261	0.00873541	sig	Conserved hypothetical protein
BCG_0682	BCG_0682	-1.2604	0.000421028	sig	Hypothetical protein
BCG_3458c	BCG_3458c	-1.2582	0.000456994	sig	Possible dehydrogenase
BCG_3668c	BCG_3668c	-1.2554	0.000999071	sig	Probable conserved transmembrane protein rich in alanine and arginine and proline
mrsA	BCG_3507c	-1.254	0.000159684	sig	Probable phospho-sugar mutase / mrsA protein homolog
BCG_0246	BCG_0246	-1.2537	0.0312766	sig	Hypothetical protein
PE_PGRS2	BCG_0158	-1.2528	0.0148062	sig	PE-PGRS family protein
BCG_0604c	BCG_0604c	-1.2492	0.00143992	sig	Possible conserved secreted protein
accD1	BCG_2522c	-1.249	0.000838909	sig	Probable acetyl-/propionyl-coa carboxylase (beta subunit) accD1
BCG_2594c	BCG_2594c	-1.2487	0.00378555	sig	Probable transmembrane alanine and valine and leucine rich protein
BCG_2190c	BCG_2190c	-1.2484	0.00795245	sig	conserved hypothetical regulatory protein
fadD35	BCG_2525c	-1.2477	0.00265142	sig	Probable fatty-acid-CoA ligase fadD35
BCG_0227	BCG_0227	-1.2477	0.0341941	sig	Conserved hypothetical protein
BCG_0588c	BCG_0588c	-1.2472	0.0285659	sig	Possible conserved transmembrane protein
PE_PGRS5	BCG_0337	-1.2468	0.000438148	sig	PE-PGRS family protein
iniC	BCG_0382	-1.2464	0.000547755	sig	Isoniazid inductible gene protein iniC
PE_PGRS27	BCG_1511c	-1.2454	0.00388758	sig	PE-PGRS family protein
cobC	BCG_2249c	-1.2451	0.0098351	sig	Possible aminotransferase CobC
BCG_1931	BCG_1931	-1.2422	0.0215813	sig	Conserved hypothetical protein
BCG_1986	BCG_1986	-1.2419	0.013793	sig	Hypothetical protein
tsnR	BCG_1683	-1.2414	0.000663293	sig	Possible 23S rRNA methyltransferase tsnR
BCG_0356	BCG_0356	-1.2406	0.00458419	sig	Possible muconolactone isomerase
BCG_2322	BCG_2322	-1.2389	0.0227687	sig	Possible conserved membrane protein
BCG_1909	BCG_1909	-1.2386	0.00933433	sig	Conserved hypothetical protein
htpX	BCG_0608	-1.2385	0.00113287	sig	Probable protease transmembrane protein heat shock protein htpX
moaA2	BCG_0921c	-1.2379	0.00313515	sig	Putative molybdenum cofactor biosynthesis protein A2 moaA2
BCG_1949c	BCG_1949c	-1.2376	0.00820505	sig	Probable exported protein
BCG_1762	BCG_1762	-1.2363	0.000874443	sig	Probable hydrolase
glnA3	BCG_1915	-1.2362	0.00270093	sig	Probable glutamine synthetase glnA3
fadE31	BCG_3626	-1.2323	0.0218083	sig	Probable acyl-CoA dehydrogenase fadE31
BCG_3691	BCG_3691	-1.2311	0.000422771	sig	Conserved hypothetical protein
thiX	BCG_0868c	-1.2301	0.0100432	sig	Probable thioredoxin thiX
BCG_2744	BCG_2744	-1.2297	0.00585294	sig	Conserved hypothetical alanine and arginine rich protein
BCG_3015	BCG_3015	-1.2296	0.00062398	sig	Probable conserved integral membrane protein
PE_PGRS11	BCG_0805	-1.2284	0.00612094	sig	PE-PGRS family protein
dppB	BCG_3723c	-1.2274	0.0333337	sig	Probable dipeptide-transport integral membrane protein ABC transporter dppB
BCG_1332c	BCG_1332c	-1.2272	0.00276378	sig	probable drugs-transport transmembrane ATP-binding protein ABC transporter
pyrC	BCG_1442	-1.2258	0.0102682	sig	Probable dihydroorotase pyrC
BCG_1496c	BCG_1496c	-1.225	0.00497758	sig	Probable conserved Proline, Glycine, Valine-rich secreted protein
BCG_2934c	BCG_2934c	-1.2237	0.000851342	sig	Possible D-amino acid aminohydrolase
BCG_1678c	BCG_1678c	-1.2229	0.00124469	sig	Conserved hypothetical membrane protein
BCG_2025c	BCG_2025c	-1.2217	0.00230467	sig	Conserved hypothetical protein
valU	valU	-1.2209	0.00840437	sig	tRNA-Val
cspB	BCG_0923	-1.2191	0.00172515	sig	Probable cold shock-like protein B cspB
lppC	BCG_1950c	-1.2185	0.00128894	sig	Probable lipoprotein lppC
ureB	BCG_1885	-1.2185	0.0379781	sig	Urease beta subunit ureB
BCG_0671c	BCG_0671c	-1.2178	0.0197847	sig	Probable conserved transmembrane protein
BCG_0465c	BCG_0465c	-1.2175	0.000494412	sig	Possible transmembrane protein
embR	BCG_1326c	-1.217	0.00835177	sig	Probable transcriptional regulatory protein embR
glnA4	BCG_2882c	-1.2168	0.00121059	sig	Probable glutamine synthetase glnA4
mmpL6	BCG_1609	-1.2147	0.000143815	sig	Probable conserved transmembrane transport protein mmpL6
BCG_0514	BCG_0514	-1.2134	0.0025159	sig	Possible conserved transmembrane protein
lpqU	BCG_1079	-1.2112	0.015386	sig	Putative conserved lipoprotein lpqU
galK	BCG_0666	-1.2078	0.0483831	sig	Probable galactokinase galK
fbpD	BCG_3865c	-1.2063	0.000947701	sig	Secreted MPT51/MPB51 antigen protein fbpD
PE_PGRS54	BCG_3572	-1.2024	0.0010834	sig	PE-PGRS family protein
phoY1_2	BCG_3366c	-1.2015	0.00481441	sig	Probable phosphate-transport system transcriptional regulatory protein phoU homolog 1 phoY1
BCG_1901c	BCG_1901c	-1.2006	0.0373288	sig	Probable short-chain type dehydrogenase
murG	BCG_2170c	-1.1986	0.0235211	sig	UPD-N-acetylglucosamine-N-acetylmuramyl-(pentapeptide) pyrophosphoryl-undecaprenol-N-acetylglucosamine transferase MurG
BCG_3288	BCG_3288	-1.1974	0.00360771	sig	Conserved hypothetical protein
BCG_0247	BCG_0247	-1.1937	0.0156482	sig	Hypothetical protein
BCG_3000c	BCG_3000c	-1.1935	0.00631586	sig	Probable resolvase
BCG_2151c	BCG_2151c	-1.1926	0.00165309	sig	Conserved hypothetical protein
treZa	BCG_1615c	-1.1923	0.00367768	sig	Maltooligosyltrehalose trehalohydrolase TreZ
ctaB	BCG_1512	-1.1919	0.00114466	sig	Probable cytochrome C oxidase assembly factor ctaB
lldD1	BCG_0743	-1.1868	0.000628322	sig	Possible L-lactate dehydrogenase (cytochrome) lldD1
accD3	BCG_0956c	-1.1865	0.0105992	sig	putative acetyl-coenzyme A carboxylase carboxyl transferase (subunit beta) accD3
BCG_3733	BCG_3733	-1.1848	0.00277301	sig	Possible membrane protein
pntAa	BCG_0191	-1.184	0.00113365	sig	Probable nad(p) transhydrogenase (subunit alpha) pntAa [first part]
BCG_3616	BCG_3616	-1.184	0.0368016	sig	Possible CoA-transferase (beta subunit)
BCG_1459c	BCG_1459c	-1.1828	0.00237089	sig	Conserved hypothetical protein
BCG_0111c	BCG_0111c	-1.1828	0.00576247	sig	Hypothetical protein
BCG_2145	BCG_2145	-1.1823	0.00664219	sig	Probable conserved transmembrane protein
BCG_0253	BCG_0253	-1.1812	7.41738e-05	sig	Conserved hypothetical protein
PPE22	BCG_1743c	-1.1803	0.0157592	sig	PPE family protein
cysD	BCG_1344	-1.1768	0.00136633	sig	Probable sulfate adenylyltransferase subunit 2 cysD
mmsB	BCG_0802c	-1.1726	0.013099	sig	Probable 3-hydroxyisobutyrate dehydrogenase mmsB
BCG_1873c	BCG_1873c	-1.1699	0.00196409	sig	Conserved hypothetical protein
cobG	BCG_2083	-1.1675	0.0195718	sig	Possible cobalamin biosynthesis protein CobG
BCG_2115c	BCG_2115c	-1.1645	0.0283659	sig	Conserved hypothetical protein
BCG_0595c	BCG_0595c	-1.1627	0.00151292	sig	Hypothetical protein
BCG_1221c	BCG_1221c	-1.1626	0.00569323	sig	Hypothetical protein
ceoC	BCG_2705	-1.1619	0.00753793	sig	TRK system potassium uptake protein ceoC
BCG_2581	BCG_2581	-1.1614	0.00545941	sig	Conserved hypothetical protein
cyp139	BCG_1705c	-1.1609	0.000305371	sig	Probable cytochrome P450 139 CYP139
BCG_0408c	BCG_0408c	-1.1609	0.00627706	sig	Possible oxidoreductase
BCG_2677c	BCG_2677c	-1.1576	0.00119975	sig	Conserved hypothetical protein
lppM	BCG_2186	-1.1545	0.0018307	sig	Probable conserved lipoprotein lppM
BCG_1346	BCG_1346	-1.1533	0.00643867	sig	Conserved hypothetical protein
iniA	BCG_0381	-1.1507	9.53863e-05	sig	Isoniazid inductible gene protein iniA
BCG_3260c	BCG_3260c	-1.1507	0.00135096	sig	Hypothetical oxidoreductase
BCG_1585	BCG_1585	-1.1499	0.00981782	sig	Conserved hypothetical protein
BCG_3231c	BCG_3231c	-1.1487	0.000272272	sig	Conserved hypothetical protein
BCG_2254	BCG_2254	-1.1486	0.000999943	sig	Conserved hypothetical protein
BCG_1393	BCG_1393	-1.1449	0.00133228	sig	Conserved hypothetical protein
BCG_2582c	BCG_2582c	-1.1424	0.0105805	sig	Conserved hypothetical alanine leucine valine rich protein
BCG_2828c	BCG_2828c	-1.1415	0.0476738	sig	Probable transposase
BCG_0411c	BCG_0411c	-1.1412	0.0275725	sig	Probable carbon monoxyde dehydrogenase (large chain)
BCG_2421	BCG_2421	-1.1405	0.00568079	sig	Conserved hypothetical protein
cobK	BCG_2089c	-1.1395	0.0238132	sig	Probable precorrin-6X reductase CobK
BCG_0421c	BCG_0421c	-1.1387	0.000585906	sig	Possible conserved secreted protein
moaB2	BCG_1039	-1.1371	0.00149409	sig	Possible pterin-4-alpha-carbinolamine dehydratase moaB2
BCG_2329c	BCG_2329c	-1.1332	0.0205631	sig	Possible integrase (fragment)
tmk	BCG_3276c	-1.1318	0.0074614	sig	Probable thymidylate kinase tmk
ctpV	BCG_1023	-1.1296	0.00217349	sig	Probable metal cation transporter P-type atpase ctpV
BCG_1474	BCG_1474	-1.1289	0.0427494	sig	Conserved hypothetical protein
trmU	BCG_3047c	-1.1287	0.00092101	sig	Probable tRNA (5-methylaminomethyl-2-thiouridylate)-methyltransferase trmU
BCG_1613	BCG_1613	-1.1229	0.0208469	sig	Conserved hypothetical protein
BCG_0543	BCG_0543	-1.1221	0.00738278	sig	Conserved hypothetical protein
lipB	BCG_2233	-1.1218	0.0022537	sig	Probable lipoate biosynthesis protein B LipB
aroK	BCG_2561c	-1.1218	0.0167253	sig	Probable shikimate kinase aroK
modB	BCG_1894	-1.1212	0.00752096	sig	PRobable molbdenum-transport integral membrane protein ABC transporter modB
ksgA	BCG_1067	-1.121	0.00256813	sig	Probable dimethyladenosine transferase ksgA
BCG_2717	BCG_2717	-1.1188	0.00397208	sig	Conserved hypothetical protein
BCG_0674c	BCG_0674c	-1.1181	0.00366624	sig	Conserved hypothetical protein
sigC	BCG_2088	-1.1178	0.0180405	sig	Probable RNA polymerase sigma factor, ECF subfamily, SigC
whiB6	BCG_3925c	-1.1174	0.0034054	sig	Putative transcriptional regulatory protein whiB-like whiB6
BCG_2004	BCG_2004	-1.1172	0.0159979	sig	Probable methyltransferase
BCG_1897	BCG_1897	-1.116	0.0305255	sig	Probable conserved transmembrane protein
BCG_2660c	BCG_2660c	-1.1151	0.00503416	sig	Hypothetical protein
BCG_2529	BCG_2529	-1.1146	0.00493555	sig	Putative short-chain type dehydrogenase/reductase
BCG_2274c	BCG_2274c	-1.1132	0.00301193	sig	Conserved hypothetical protein
ribC	BCG_1473	-1.1132	0.0066199	sig	Probable riboflavin synthase alpha chain ribC
PPE63	BCG_3603	-1.1126	0.0166086	sig	PPE family protein
BCG_3285c	BCG_3285c	-1.1096	0.0258731	sig	Conserved hypothetical protein
BCG_3826c	BCG_3826c	-1.1091	0.00591358	sig	Conserved hypothetical protein
moeA2	BCG_0477c	-1.1087	0.010854	sig	Probable molybdopterin biosynthesis protein moeA2
ctaE	BCG_2209	-1.1083	0.000215274	sig	Probable cytochrome C oxidase (subunit III) ctaE
lppW	BCG_2926	-1.1083	0.0011422	sig	Probable conserved alanine rich lipoprotein lppW
BCG_3117c	BCG_3117c	-1.108	0.004296	sig	Probable conserved integral membrane protein
BCG_2731c	BCG_2731c	-1.108	0.00974447	sig	Conserved hypothetical protein
rrf	rrf	-1.1069	0.0105223	sig	5S rRNA
BCG_0236	BCG_0236	-1.1066	0.0124562	sig	Probable conserved membrane protein
pimB	BCG_0602	-1.1057	0.00114985	sig	Mannosyltransferase pimB
BCG_1504c	BCG_1504c	-1.1056	0.015951	sig	Hypothetical protein
BCG_1559	BCG_1559	-1.1055	0.0102415	sig	Possible transport system kinase
pks2	BCG_3888c	-1.1023	0.000142457	sig	Polyketide synthase pks2
EBG00001157315	EBG00001157315	-1.101	0.00664688	sig	5S_rRNA
EBG00001157367	EBG00001157367	-1.1009	0.00869536	sig	tRNA
BCG_2346c	BCG_2346c	-1.1008	0.00483659	sig	Conserved hypothetical protein
pknK	BCG_3105c	-1.1	0.00604258	sig	Probable serine/threonine-protein kinase transcriptional regulatory protein pknK
cyp138	BCG_0172	-1.0996	0.0175581	sig	Probable cytochrome p450 138 cyp138
BCG_0379	BCG_0379	-1.0991	0.0216113	sig	Conserved hypothetical protein
BCG_1435c	BCG_1435c	-1.0948	0.000531902	sig	Hypothetical protein
bioA	BCG_1621	-1.0942	0.0135654	sig	Probable adenosylmethionine-8-amino-7-oxononanoate aminotransferase bioA
BCG_1943	BCG_1943	-1.0939	0.000776403	sig	Conserved hypothetical protein
lpqN	BCG_0628c	-1.0932	0.00185895	sig	Probable conserved lipoprotein lpqN
BCG_2489c	BCG_2489c	-1.0922	0.0194363	sig	Conserved hypothetical protein
BCG_2295	BCG_2295	-1.091	0.00062949	sig	Probable dehydrogenase
BCG_2110	BCG_2110	-1.0905	0.00461476	sig	5'-3' exonuclease
BCG_0517	BCG_0517	-1.0883	0.0190588	sig	Possible conserved transmembrane protein
PE_PGRS10	BCG_0797	-1.0865	0.0222302	sig	PE-PGRS family protein
BCG_2835c	BCG_2835c	-1.085	0.00136741	sig	Conserved hypothetical protein
BCG_2813c	BCG_2813c	-1.085	0.00261002	sig	Conserved hypothetical protein
serB2	BCG_3066c	-1.0831	0.0014634	sig	Probable phosphoserine phosphatase serB2
ctpI	BCG_0140c	-1.0823	0.000446533	sig	Probable cation-transporter atpase I ctpI
cysS2	BCG_2147c	-1.0812	0.0010511	sig	Probable cysteinyl-tRNA synthetase CysS2
far	BCG_0907	-1.0807	0.0199322	sig	Probable fatty-acid-CoA racemase far
BCG_3430	BCG_3430	-1.0807	0.0275286	sig	Conserved hypothetical protein
BCG_1318	BCG_1318	-1.0801	0.00225489	sig	Probable oxidoreductase [first part]
BCG_1858	BCG_1858	-1.0799	0.00639227	sig	Conserved hypothetical protein
BCG_3754	BCG_3754	-1.0799	0.00761469	sig	Possible conserved membrane protein
lgt	BCG_1652	-1.079	0.000488448	sig	Possible prolipoprotein diacylglyceryl transferases lgt
BCG_1730	BCG_1730	-1.079	0.0226172	sig	Probable phosphatase
ligA	BCG_3036c	-1.0787	0.00384176	sig	Probable dna ligase [nad dependent] ligA
BCG_2599c	BCG_2599c	-1.0777	0.000340138	sig	Possible conserved membrane protein
BCG_3730c	BCG_3730c	-1.0776	0.00540947	sig	Conserved hypothetical protein
clpB	BCG_0422c	-1.0769	0.00141488	sig	Probable endopeptidase ATP binding protein (chain b) clpB
BCG_2871c	BCG_2871c	-1.0766	0.00602606	sig	Conserved hypothetical protein
BCG_0839	BCG_0839	-1.0764	0.00590355	sig	Hypothetical protein
BCG_2250	BCG_2250	-1.0762	0.00508722	sig	Conserved hypothetical protein
BCG_2321	BCG_2321	-1.0748	0.0404581	sig	Hypothetical protein
mbtI	BCG_2400c	-1.0745	0.00613147	sig	Putative isochorismate synthase mbtI
BCG_2297c	BCG_2297c	-1.0745	0.0237375	sig	Probable transcription regulator (lysR family)
pks11	BCG_1704	-1.0744	0.000755932	sig	Possible chalcone synthase pks11
BCG_2205c	BCG_2205c	-1.0741	0.0237972	sig	Conserved hypothetical protein
BCG_1482	BCG_1482	-1.0739	0.00240044	sig	Conserved hypothetical protein
BCG_0338	BCG_0338	-1.0716	0.00523918	sig	Hypothetical protein
BCG_0199	BCG_0199	-1.0704	0.0208858	sig	Conserved hypothetical protein
BCG_2347c	BCG_2347c	-1.0701	0.0010465	sig	Putative transmembrane ATP-binding protein ABC transporter
BCG_0950c	BCG_0950c	-1.0694	0.0135163	sig	Conserved hypothetical protein
BCG_3193	BCG_3193	-1.069	0.00793399	sig	Conserved hypothetical protein
BCG_1914	BCG_1914	-1.068	0.00071822	sig	Probable conserved integral membrane protein [second part]
BCG_2809c	BCG_2809c	-1.0669	0.0126642	sig	Probable transposase
BCG_1173	BCG_1173	-1.0661	0.0066178	sig	Conserved hypothetical protein
ribF	BCG_2804c	-1.0644	0.00949298	sig	Probable bifunctional FAD synthetase/riboflavin Biosynthesis protein ribF: riboflavin kinase FMN adenylyltransferase
BCG_3360	BCG_3360	-1.0639	0.00948566	sig	Probable transcriptional regulatory protein (probably tetR-family)
BCG_0894	BCG_0894	-1.063	0.0497549	sig	Probable conserved integral membrane protein
mrp	BCG_1289c	-1.0589	0.00101741	sig	Probable MRP-related protein mrp
secG	BCG_1501	-1.0579	0.0099741	sig	Probable protein-export membrane protein secG
pitA	BCG_0589c	-1.0558	0.00158987	sig	Probable low-affinity inorganic phosphate transporter integral membrane protein pitA
BCG_0397	BCG_0397	-1.0558	0.0179648	sig	Probable conserved integral membrane protein
hisC2	BCG_3833	-1.0554	0.00954782	sig	Probable histidinol-phosphate aminotransferase hisC2
cadI	BCG_2668	-1.0549	0.0364799	sig	Cadmium inducible protein cadI
BCG_0931c	BCG_0931c	-1.0541	0.0328395	sig	Possible conserved transmembrane protein
cdd	BCG_3381c	-1.054	0.0497107	sig	Probable cytidine deaminase cdd
pepC	BCG_0852	-1.0537	0.0202783	sig	Probable aminopeptidase pepC
purB	BCG_0829	-1.0535	0.00363278	sig	Probable adenylosuccinate lyase purB
EBG00001157334	EBG00001157334	-1.0533	0.0214541	sig	tRNA
BCG_1174	BCG_1174	-1.0502	0.0201987	sig	Conserved hypothetical protein
BCG_1347	BCG_1347	-1.0496	0.0287766	sig	Conserved hypothetical protein
BCG_3324	BCG_3324	-1.0479	0.0110814	sig	Probable transcriptional regulatory protein (probably tetR-family)
lppL	BCG_2155	-1.0446	0.00399795	sig	Probable conserved lipoprotein LppL
pth	BCG_1071c	-1.0438	0.0129704	sig	Probable peptidyl-trna hydrolase pth
BCG_3938c	BCG_3938c	-1.0437	0.0024508	sig	Possible secreted protease
BCG_3913	BCG_3913	-1.0424	0.032711	sig	Conserved hypothetical protein
BCG_2571	BCG_2571	-1.042	0.010266	sig	Conserved hypothetical protein
BCG_1301	BCG_1301	-1.0413	0.00729001	sig	Conserved hypothetical protein
aroD	BCG_2559c	-1.0412	0.0104563	sig	3-dehydroquinate dehydratase aroD
carA	BCG_1444	-1.0409	0.0348041	sig	Probable carbamoyl-phosphate synthase small chain carA
fadA5	BCG_3610	-1.0404	0.0465974	sig	Probable acetyl-CoA acetyltransferase fadA5
BCG_0730	BCG_0730	-1.0391	0.00500447	sig	Probable transcriptional regulatory protein (possibly tetR-family)
fadD8	BCG_0596c	-1.0377	0.0154274	sig	Probable fatty-acid-CoA ligase fadD8
moeX	BCG_1719	-1.0374	0.0143666	sig	Possible molybdopterin biosynthesis protein moeX
panC	BCG_3666c	-1.0374	0.0318565	sig	Probable pantoate--beta-alanine ligase panC
BCG_2898	BCG_2898	-1.0372	0.00503936	sig	Possible conserved transmembrane protein
BCG_2015c	BCG_2015c	-1.0367	0.00535315	sig	Conserved hypothetical protein
BCG_2142	BCG_2142	-1.0366	0.00611279	sig	Conserved hypothetical protein
BCG_0283	BCG_0283	-1.036	0.00785391	sig	Putative oxidoreductase
BCG_2745c	BCG_2745c	-1.036	0.0111517	sig	Probable conserved transmembrane protein
phyA	BCG_3467c	-1.0348	0.043916	sig	Probable phytoene synthase phyA
BCG_3689	BCG_3689	-1.0334	0.0111286	sig	Putative transferase (possibly glycosyltransferase)
BCG_3807	BCG_3807	-1.0299	0.0387	sig	Conserved hypothetical protein
BCG_0480c	BCG_0480c	-1.0293	0.0252361	sig	Hypothetical protein
mmpS6	BCG_1608	-1.0293	0.0323431	sig	Probable conserved membrane protein mmpS6
proU	proU	-1.0289	0.0424645	sig	tRNA-Pro
PPE44	BCG_2787c	-1.0284	0.00552296	sig	PPE family protein
BCG_0903c	BCG_0903c	-1.0276	0.021873	sig	Putative short-chain type dehydrogenase/reductase
BCG_2273c	BCG_2273c	-1.0265	0.0124987	sig	Hypothetical protein
nusB	BCG_2555c	-1.0263	0.00919232	sig	N utilization substance protein nusB
lysA	BCG_1353	-1.0244	0.00563551	sig	Probable diaminopimelate decarboxylase lysA
BCG_0262	BCG_0262	-1.0239	0.00778459	sig	Possible conserved protein
PE_PGRS15	BCG_0924c	-1.0225	0.00192678	sig	PE-PGRS family protein
BCG_0070c	BCG_0070c	-1.0214	0.0187295	sig	Possible conserved transmembrane protein
lppV	BCG_2814c	-1.021	0.033424	sig	Probable conserved lipoprotein lppV
whiA	BCG_1484	-1.0195	0.0105149	sig	Probable transcriptional regulatory protein whiA
PPE50	BCG_3158	-1.019	0.000547053	sig	PPE family protein
trcS	BCG_1090c	-1.0181	0.00871233	sig	Two component sensor histidine kinase trcS
BCG_2225	BCG_2225	-1.0175	0.00351323	sig	Probable conserved integral membrane protein
ilvB2	BCG_3535c	-1.0164	0.0356817	sig	Probable acetolactate synthase (large subunit) ilvB2
BCG_1434	BCG_1434	-1.0159	0.00696037	sig	Glycolipid sulfotransferase
BCG_2228	BCG_2228	-1.015	0.00922806	sig	Conserved hypothetical protein
BCG_3823c	BCG_3823c	-1.0143	0.00377547	sig	Putative two component sensor kinase
BCG_0435c	BCG_0435c	-1.013	0.0495405	sig	Possible secreted protein
BCG_3685c	BCG_3685c	-1.0127	0.00254213	sig	Conserved hypothetical protein
BCG_1952	BCG_1952	-1.012	0.0307106	sig	Conserved hypothetical protein
BCG_2374c	BCG_2374c	-1.0085	0.0430312	sig	Hypothetical protein
glnQ	BCG_2586	-1.0076	0.00385318	sig	Probable glutamine-transport ATP-binding protein ABC transporter glnQ
BCG_1750	BCG_1750	-1.0075	0.0108531	sig	Conserved hypothetical protein
aofH	BCG_3194	-1.0062	0.0243194	sig	Probable flavin-containing monoamine oxidase aofH
BCG_0835	BCG_0835	-1.0058	0.00141278	sig	Conserved hypothetical protein
BCG_3447	BCG_3447	-1.0056	0.0011916	sig	Conserved hypothetical protein
orn	BCG_2531	-1.0042	0.0373547	sig	Probable oligoribonuclease orn
PE_PGRS43a	BCG_2510c	-1.0036	0.03439	sig	PE-PGRS family protein [first part]
BCG_2502c	BCG_2502c	-1	0.00281989	sig	Conserved hypothetical protein
Genes considered to be differentially expressed when <1 log2FC and P-val < 0.05
