# Supplementary material for: Transcriptional portrait of M. bovis BCG during biofilm production shows genes differentially expressed during intercellular aggregation and substrate attachment
Source: Sci Rep. 2020 Jul 28;10:12578. doi: 10.1038/s41598-020-69152-2 (PMC7387457; doi:10.1038/s41598-020-69152-2)
Supplement: Supplementary file 4 — Supplementary Table 4. [file 41598_2020_69152_MOESM4_ESM.xlsx]

## Sheet: Genes upreg at substrate attach
Gene name	Gene ID	Log2 Fold change	Average p value	Result	Product
BCG_2624	BCG_2624	4.1276	0.00947259	sig	Probable conserved integral membrane protein
BCG_0112	BCG_0112	4.0751	3.50498e-24	sig	Hypothetical protein
BCG_2082	BCG_2082	3.5644	0.00679792	sig	Conserved hypothetical protein
BCG_2051	BCG_2051	3.4061	4.19297e-17	sig	Conserved hypothetical protein Acg
BCG_2653c	BCG_2653c	3.3755	2.15987e-12	sig	Conserved hypothetical protein
BCG_3157c	BCG_3157c	3.357	8.14511e-16	sig	Conserved hypothetical protein
BCG_1628	BCG_1628	3.324	9.2685e-06	sig	Conserved hypothetical protein
BCG_1777	BCG_1777	3.2859	6.01502e-21	sig	Conserved hypothetical protein
BCG_1772c	BCG_1772c	3.1827	1.12523e-12	sig	Probable conserved transmembrane protein
PE_PGRS42d	BCG_2505c	3.1391	0.000695518	sig	PE-PGRS family protein [second part]
TB31.7	BCG_2650	3.1235	2.72339e-10	sig	Conserved hypothetical protein TB31.7
BCG_0115	BCG_0115	3.1231	1.05265e-05	sig	Probable oxidoreductase
BCG_3454c	BCG_3454c	3.0372	0.000216715	sig	Conserved hypothetical protein
BCG_1838c	BCG_1838c	3.0323	1.19698e-09	sig	Hypothetical protein
BCG_2178c	BCG_2178c	3.032	0.00874949	sig	Conserved hypothetical protein
BCG_0614	BCG_0614	3.0014	4.54001e-15	sig	Conserved hypothetical protein
hspX	BCG_2050c	2.8196	1.60854e-09	sig	Heat shock protein hspX
thiE	BCG_0453c	2.8106	0.000357906	sig	Probable thiamine-phosphate pyrophosphorylase thiE
BCG_0113	BCG_0113	2.7983	1.12453e-06	sig	Conserved hypothetical protein
PE_PGRS13	BCG_0885	2.7947	3.02422e-14	sig	PE-PGRS family protein
BCG_0114	BCG_0114	2.7491	0.000116177	sig	Probable transcriptional regulatory protein
leuW	leuW	2.7036	0.0322282	sig	tRNA-Leu
BCG_0168	BCG_0168	2.6959	3.97378e-05	sig	Pseudogene
rocD2	BCG_2342c	2.6957	0.0272064	sig	Probable ornithine aminotransferase (C-terminus part) rocD2
BCG_2563	BCG_2563	2.6227	0.00955863	sig	Hypothetical alanine rich protein
BCG_3001	BCG_3001	2.6148	0.0098159	sig	Possible conserved secreted protein
BCG_3287c	BCG_3287c	2.6089	4.29241e-05	sig	Conserved hypothetical protein
BCG_0662	BCG_0662	2.592	1.92668e-08	sig	Probable integral membrane protein
BCG_3154	BCG_3154	2.5861	1.08874e-07	sig	Conserved hypothetical protein
BCG_2049c	BCG_2049c	2.5844	9.49037e-08	sig	Conserved hypothetical protein
leuT	leuT	2.5789	0.00515652	sig	tRNA-Leu
BCG_3716c	BCG_3716c	2.5574	0.00164617	sig	Probable conserved transmembrane protein
virS	BCG_3107c	2.5478	5.70874e-08	sig	Virulence-regulating transcriptional regulator virS (araC/xylS family)
EBG00001157359	EBG00001157359	2.5342	0.00281205	sig	tRNA
BCG_0964	BCG_0964	2.5219	0.00345159	sig	Probable conserved transmembrane protein
BCG_2682	BCG_2682	2.513	0.00146216	sig	Conserved hypothetical protein
PE_PGRS22	BCG_1151	2.4952	1.25569e-06	sig	PE-PGRS family protein
BCG_2753c	BCG_2753c	2.4949	0.0487063	sig	Possible alanine rich transferase
BCG_3153c	BCG_3153c	2.4821	3.616e-13	sig	Conserved hypothetical protein
BCG_2376c	BCG_2376c	2.4813	0.000655807	sig	Conserved hypothetical protein
EBG00001157378	EBG00001157378	2.4616	0.0125875	sig	tRNA
BCG_2013	BCG_2013	2.4154	1.96321e-08	sig	Conserved hypothetical protein
BCG_1929	BCG_1929	2.4115	4.92286e-05	sig	Conserved hypothetical protein
BCG_0415	BCG_0415	2.3961	0.00156556	sig	Probable transcriptional regulatory protein (probably lysR-family)
fdxA	BCG_2024c	2.3914	7.91273e-08	sig	Probable ferredoxin fdxA
fgd2	BCG_0166c	2.3891	1.6324e-05	sig	Putative f420-dependant glucose-6-phosphate dehydrogenase fgd2
yrbE3A	BCG_2003	2.3876	0.0171172	sig	Conserved hypothetical integral membrane protein yrbE3A
ugpBa	BCG_2853c	2.3839	0.0105979	sig	Probable Sn-glycerol-3-phosphate-binding lipoprotein ugpB [first part]
PE29	BCG_3045c	2.3817	0.00395175	sig	PE family protein
BCG_1201c	BCG_1201c	2.3748	0.00127931	sig	Conserved hypothetical membrane protein
acyP	BCG_2944c	2.3703	0.0121386	sig	Probable acylphosphatase acyP
BCG_1046c	BCG_1046c	2.361	3.48321e-08	sig	Conserved hypothetical serine rich protein
PE_PGRS9	BCG_0796	2.344	0.000603323	sig	PE-PGRS family protein
BCG_1280c	BCG_1280c	2.3119	0.0011866	sig	Probable methyltransferase
BCG_2330	BCG_2330	2.3109	0.0481358	sig	Hypothetical protein
argC	BCG_1691	2.3007	0.000227259	sig	Probable N-acetl-gamma-glutamyl-phoshate reductase argC
PE_PGRS57	BCG_3577	2.2664	0.00260833	sig	PE-PGRS family protein
BCG_1708	BCG_1708	2.2533	0.0212902	sig	Conserved hypothetical protein
BCG_2752c	BCG_2752c	2.2531	0.0347148	sig	Conserved hypothetical protein
PE6	BCG_0374c	2.2446	0.00305057	sig	PE family protein
BCG_3436c	BCG_3436c	2.2408	0.0018101	sig	Conserved hypothetical protein
PE_PGRS45b	BCG_2641c	2.2274	0.0002934	sig	PE-PGRS family protein
BCG_2194c	BCG_2194c	2.2118	0.00922759	sig	Conserved hypothetical protein
BCG_2652c	BCG_2652c	2.2087	3.52456e-12	sig	Probable conserved transmembrane alanine and leucine rich protein
nrdZ	BCG_0615	2.1938	1.46644e-07	sig	Probable ribonucleoside-diphosphate reductase (large subunit) nrdZ
asd	BCG_3768c	2.189	2.39414e-08	sig	Aspartate-semialdehyde dehydrogenase asd
BCG_1047c	BCG_1047c	2.1839	0.000588716	sig	Conserved hypothetical protein
argH	BCG_1698	2.1835	0.0025826	sig	Probable Argininosuccinate lyase argH
BCG_3812c	BCG_3812c	2.1806	2.21399e-05	sig	Conserved hypothetical protein
BCG_2741c	BCG_2741c	2.1749	0.0178634	sig	Conserved hypothetical alanine rich protein
psd	BCG_0476c	2.1693	0.00435415	sig	possible phosphatidylserine decarboxylase psd
BCG_0619c	BCG_0619c	2.1674	0.000151302	sig	Conserved hypothetical protein
BCG_0826c	BCG_0826c	2.1667	0.00092633	sig	Probable conserved exported protein
fadE26	BCG_3568	2.1577	0.00071394	sig	Probable acyl-CoA dehydrogenase fadE26
gcp	BCG_3489c	2.1561	8.49169e-05	sig	Probable O-sialoglycoprotein endopeptidase gcp
argF	BCG_1695	2.1427	0.000940049	sig	Probable Ornithine carbamoyltransferase, anabolic ArgF
BCG_0617c	BCG_0617c	2.1328	1.97303e-07	sig	Hypothetical protein
BCG_1631c	BCG_1631c	2.1319	0.00014216	sig	Conserved hypothetical protein
lipQ	BCG_2503c	2.1252	0.000809807	sig	Probable carboxylesterase lipQ
EBG00001157338	EBG00001157338	2.122	0.0300416	sig	tRNA
nadA	BCG_1632	2.1193	6.78785e-08	sig	Probable quinolinate synthetase nadA
BCG_2655	BCG_2655	2.1121	4.47785e-07	sig	Hypothetical protein
moeA1	BCG_1049	2.1095	7.01288e-07	sig	Probable molybdopterin biosynthesis protein moeA1
BCG_0527	BCG_0527	2.1076	4.13404e-08	sig	Mannosyltransferase
BCG_1264c	BCG_1264c	2.1072	8.16858e-05	sig	Conserved hypothetical protein
acpM	BCG_2261	2.0962	9.87036e-09	sig	Meromycolate extension acyl carrier protein acpM
BCG_0197	BCG_0197	2.0764	0.000117727	sig	Putative oxidoreductase
BCG_0482	BCG_0482	2.068	3.30368e-05	sig	Conserved hypothetical protein
PE_PGRS29	BCG_1529c	2.0661	0.000120719	sig	PE-PGRS family protein
ctpJ	BCG_3802c	2.0566	0.0026783	sig	Putative cation transporter P-type atpase ctpJ
pyrR	BCG_1440	2.0455	0.000786785	sig	Probable pyrimidine operon regulatory protein pyrR
BCG_0312	BCG_0312	2.0405	0.00112508	sig	Conserved hypothetical protein
mutT3	BCG_0452	2.0371	0.000966254	sig	Possible mutator protein mutT3 (7,8-DIHYDRO-8-OXOGUANINE-TRIPHOSPHATASE) (8-OXO-DGTPASE) (DGTP PYROPHOSPHOHYDROLASE)
hycP	BCG_0118	2.0309	0.00837468	sig	Possible hydrogenase hycP
BCG_2983c	BCG_2983c	2.0216	1.22371e-06	sig	Possible glycosyl transferase
BCG_0133	BCG_0133	2.0135	3.01734e-05	sig	Conserved hypothetical protein
PE_PGRS33	BCG_1853c	2.0121	7.64331e-05	sig	PE-PGRS family protein
hycD	BCG_0117	2.0106	0.00173533	sig	Possible formate hydrogenlyase hycD (FHL)
BCG_0646c	BCG_0646c	2.0061	0.01654	sig	Probable two component sensor kinase [second part]
embR	BCG_1326c	2.0041	0.000156972	sig	Probable transcriptional regulatory protein embR
esxE	BCG_3961c	2.0038	0.0163482	sig	Putative ESAT-6 like protein 12 esxE
BCG_2335c	BCG_2335c	1.9861	0.000267719	sig	Conserved hypothetical protein
groES	BCG_3488c	1.9818	3.28139e-05	sig	10 kDa chaperonin groES
BCG_2022c	BCG_2022c	1.9763	4.83633e-09	sig	Conserved hypothetical protein
BCG_1788c	BCG_1788c	1.9667	3.35677e-07	sig	Possible integral membrane protein
fmt	BCG_1467	1.9619	0.00319439	sig	Probable methionyl-tRNA formyltransferase fmt
PE_PGRS10	BCG_0797	1.959	0.000726572	sig	PE-PGRS family protein
BCG_0880c	BCG_0880c	1.954	0.0356136	sig	Probable transcriptional regulatory protein
BCG_2430c	BCG_2430c	1.9516	0.00100718	sig	Conserved hypothetical protein
BCG_0626	BCG_0626	1.9474	0.00829723	sig	Conserved hypothetical protein
BCG_0164	BCG_0164	1.9461	0.00242758	sig	Conserved hypothetical protein
BCG_3616	BCG_3616	1.9457	0.00199193	sig	Possible CoA-transferase (beta subunit)
BCG_3228	BCG_3228	1.9422	0.00455308	sig	Conserved hypothetical protein
alr	BCG_3493c	1.9368	3.50212e-05	sig	Probable alanine racemase alr
BCG_2052c	BCG_2052c	1.933	0.000622605	sig	Conserved hypothetical protein
BCG_2184c	BCG_2184c	1.9288	4.51566e-05	sig	Probable conserved transmembrane protein
argD	BCG_1694	1.9275	4.20221e-05	sig	Probable Acetylornithine aminotransferase argD
BCG_2651c	BCG_2651c	1.9202	2.89852e-09	sig	Conserved hypothetical protein
BCG_0568	BCG_0568	1.9166	0.000722427	sig	Conserved hypothetical protein
BCG_1959	BCG_1959	1.9058	0.000610826	sig	Probable membrane protein
BCG_2417c	BCG_2417c	1.8966	0.0149617	sig	Possible conserved membrane protein
BCG_2204c	BCG_2204c	1.8923	0.00018244	sig	Conserved hypothetical protein
BCG_2817	BCG_2817	1.8917	4.79663e-06	sig	Probable membrane protein
PE_PGRS43a	BCG_2510c	1.8858	0.000692368	sig	PE-PGRS family protein [first part]
pgsA1	BCG_2637c	1.885	0.000146773	sig	Probable phosphatidylinositol synthase pgsA1
EBG00001157380	EBG00001157380	1.8818	0.0190711	sig	Bacteria_small_SRP
PE_PGRS52	BCG_3457	1.8803	0.0121938	sig	PE-PGRS family protein
xylB	BCG_0779	1.8787	0.00051295	sig	Possible d-xylulose kinase xylB
BCG_2068c	BCG_2068c	1.8673	0.00240373	sig	Hypothetical protein
BCG_3458c	BCG_3458c	1.866	2.41108e-05	sig	Possible dehydrogenase
PE_PGRS21	BCG_1145	1.8625	0.000452772	sig	PE-PGRS family protein
BCG_1990c	BCG_1990c	1.8587	0.00901197	sig	Conserved hypothetical protein
dosR	BCG_3156c	1.8583	2.71387e-07	sig	Two component transcriptional regulatory protein devR (probably luxR/uhpA-family)
PE_PGRS37	BCG_2143c	1.8504	0.0177239	sig	PE-PGRS family protein
BCG_3210	BCG_3210	1.8499	0.0271636	sig	Conserved hypothetical protein
gatA	BCG_3033c	1.8419	0.00018144	sig	Probable glutamyl-tRNA(gln) amidotransferase (subunit A) gatA
murG	BCG_2170c	1.8324	0.00282025	sig	UPD-N-acetylglucosamine-N-acetylmuramyl-(pentapeptide) pyrophosphoryl-undecaprenol-N-acetylglucosamine transferase MurG
BCG_0313c	BCG_0313c	1.8277	0.00814277	sig	Possible transcriptional regulatory protein (possibly tetr-family)
thiO	BCG_0454	1.8231	0.00110735	sig	Possible thiamine biosynthesis oxidoreductase thiO
gpdA2	BCG_3003c	1.8209	0.00221562	sig	Probable glycerol-3-phosphate dehydrogenase [NAD(P) ] gpdA2
BCG_2631c	BCG_2631c	1.8205	9.53545e-08	sig	Conserved hypothetical protein
BCG_0996	BCG_0996	1.8204	0.00215898	sig	Hypothetical protein
BCG_2154c	BCG_2154c	1.8101	0.000259486	sig	Conserved hypothetical protein
BCG_3963c	BCG_3963c	1.8051	0.00657766	sig	Conserved hypothetical protein
BCG_3000c	BCG_3000c	1.8014	0.000602718	sig	Probable resolvase
PE_PGRS27	BCG_1511c	1.8009	0.00051698	sig	PE-PGRS family protein
BCG_0427	BCG_0427	1.798	0.0127076	sig	Conserved hypothetical protein
BCG_3285c	BCG_3285c	1.7964	0.0008169	sig	Conserved hypothetical protein
BCG_1213	BCG_1213	1.7926	0.000157665	sig	Probable transcriptional regulatory protein
BCG_1252	BCG_1252	1.7916	6.94922e-05	sig	Hypothetical protein
BCG_3970	BCG_3970	1.7843	0.033366	sig	Hypothetical alanine rich protein
BCG_1571	BCG_1571	1.7753	0.0426889	sig	Conserved hypothetical protein
BCG_1317	BCG_1317	1.773	0.0410071	sig	Conserved hypothetical protein
BCG_3640c	BCG_3640c	1.7696	0.00171741	sig	Transcriptional regulatory protein (probably lacI-family)
BCG_3840c	BCG_3840c	1.7692	2.43235e-07	sig	Possible aminotransferase
BCG_0424	BCG_0424	1.7626	1.69289e-06	sig	Probable transcriptional regulatory protein (probably luxR/uhpA-family)
trpC	BCG_1649	1.7598	4.37216e-09	sig	Probable indole-3-glycerol phosphate synthase trpC
BCG_3512c	BCG_3512c	1.759	0.0362412	sig	Hypothetical alanine and valine rich protein
ctpB	BCG_0136c	1.7553	2.40253e-07	sig	Probable cation-transporter P-type atpase B ctpB
deoD	BCG_3372	1.7545	0.0442864	sig	Probable purine nucleoside phosphorylase deoD
groEL2	BCG_0479	1.7498	0.000754828	sig	60 KDA chaperonin 2 groel2
BCG_3138	BCG_3138	1.7496	0.0358812	sig	Possible phosphatase
PE_PGRS43b	BCG_2509c	1.7467	0.000116949	sig	PE-PGRS family protein [second part]
BCG_1521	BCG_1521	1.7436	3.20369e-07	sig	Probable transcriptional regulatory protein
BCG_3824c	BCG_3824c	1.7392	5.20909e-05	sig	Putative two component transcriptional regulatory protein
PE_PGRS36	BCG_2118c	1.7312	0.00208889	sig	PE-PGRS family protein
PPE27	BCG_1822	1.7235	2.11914e-05	sig	PPE family protein
PE_PGRS14	BCG_0886c	1.7188	0.000720851	sig	PE-PGRS family protein
PE_PGRS34a	BCG_1876c	1.7161	0.046504	sig	PE-PGRS family protein
BCG_3055	BCG_3055	1.711	0.00194011	sig	Possible transferase
PE_PGRS51	BCG_3439	1.7105	0.000786184	sig	PE-PGRS family protein
BCG_0856	BCG_0856	1.7	0.0049601	sig	Conserved hypothetical protein
BCG_0491	BCG_0491	1.6983	0.0131783	sig	Possible transcriptional regulatory protein
ctpF	BCG_2014	1.6904	8.00789e-07	sig	Probable metal cation transporter P-type atpase A ctpF
mutY	BCG_3654	1.6894	0.00691042	sig	Putative adenine glycosylase
BCG_2810c	BCG_2810c	1.6815	6.71059e-06	sig	Possible resolvase
serA1	BCG_3017c	1.6792	1.46216e-07	sig	Probable D-3-phosphoglycerate dehydrogenase serA1
BCG_0116	BCG_0116	1.679	0.00105625	sig	Probable oxidoreductase
sigD	BCG_3484c	1.6741	0.000235805	sig	Probable alternative RNA polymerase sigma-D factor sigD
BCG_3566c	BCG_3566c	1.652	0.00206602	sig	Probable short-chain type dehydrogenase/reductase
pncA	BCG_2062c	1.6518	0.000589391	sig	Pyrazinamidase/nicotinamidas pncA
purT	BCG_0426	1.6518	0.000803611	sig	Probable phosphoribosylglycinamide formyltransferase 2 purT
rrf	rrf	1.6517	0.00174262	sig	5S rRNA
BCG_1953c	BCG_1953c	1.6514	0.0112	sig	Hypothetical protein
BCG_0606c	BCG_0606c	1.6446	0.00453655	sig	Possible oxidoreductase
BCG_0894	BCG_0894	1.6363	0.0090067	sig	Probable conserved integral membrane protein
pimB	BCG_0602	1.6355	2.10693e-06	sig	Mannosyltransferase pimB
BCG_3279c	BCG_3279c	1.6314	0.000288673	sig	Probable rubredoxin rubB
BCG_0667	BCG_0667	1.6273	0.0349401	sig	Possible membrane protein
BCG_3776c	BCG_3776c	1.6267	7.12493e-05	sig	Conserved hypothetical protein
BCG_2893	BCG_2893	1.6259	0.00820912	sig	Conserved hypothetical protein
proB	BCG_2459c	1.6241	0.00928558	sig	Probable glutamate 5-kinase protein proB
ftsY	BCG_2942c	1.6227	0.000317969	sig	Probable cell division protein ftsY
BCG_0246	BCG_0246	1.6204	0.0126633	sig	Hypothetical protein
nadB	BCG_1633	1.618	0.000920279	sig	Probable L-aspartate oxidase nadB
cobQ2	BCG_3773	1.6153	0.00372201	sig	Possible cobyric acid synthase cobQ2
manC	BCG_3293c	1.6104	0.000164033	sig	Probable mannose-1-phosphate guanyltransferase manC
BCG_2256c	BCG_2256c	1.6089	4.82621e-07	sig	Conserved hypothetical protein
bioF1	BCG_1622	1.6088	0.00796258	sig	Probable 8-amino-7-oxononanoate synthase bioF1
pyrE	BCG_0420c	1.608	0.0109044	sig	Probable orotate phosphoribosyltransferase pyrE
groEL1	BCG_3487c	1.6079	3.28832e-08	sig	60 kDa chaperonin 1 groEL1
BCG_0947	BCG_0947	1.6066	0.0176882	sig	Conserved hypothetical protein
pyrC	BCG_1442	1.6042	0.0022558	sig	Probable dihydroorotase pyrC
ansA	BCG_1590c	1.5981	0.00916407	sig	Probable L-aparaginase ansA
BCG_3807	BCG_3807	1.5971	0.00426066	sig	Conserved hypothetical protein
BCG_1117	BCG_1117	1.5943	0.00148705	sig	Conserved hypothetical protein
rsbW	BCG_3316c	1.5916	0.0228208	sig	Anti-sigma factor rsbW
BCG_2654c	BCG_2654c	1.5859	0.000372053	sig	Conserved hypothetical protein
PE_PGRS54	BCG_3572	1.5856	0.000343978	sig	PE-PGRS family protein
BCG_0369c	BCG_0369c	1.584	0.0113705	sig	Hypothetical protein
truB	BCG_2811c	1.5768	0.00976026	sig	Probable trna pseudouridine synthase B truB
sigJ	BCG_3398c	1.5736	0.0230322	sig	Probable alternative RNA polymerase sigma factor (fragment) sigJ
BCG_0950c	BCG_0950c	1.5734	0.000388125	sig	Conserved hypothetical protein
BCG_1019c	BCG_1019c	1.5716	0.00922962	sig	Conserved hypothetical protein
BCG_0488c	BCG_0488c	1.567	0.00737477	sig	Conserved hypothetical protein
BCG_2660c	BCG_2660c	1.5662	0.00015971	sig	Hypothetical protein
BCG_1648	BCG_1648	1.5617	0.00578506	sig	Possible conserved membrane protein
kasB	BCG_2263	1.5601	0.000263709	sig	3-oxoacyl-[acyl-carrier protein] synthase 2 kasB
argB	BCG_1693	1.557	0.00128522	sig	Probable Acetylglutamate kinase argB
BCG_0791	BCG_0791	1.5546	0.00340007	sig	Putative transposase (fragment)
pks16	BCG_1070	1.5538	1.7304e-06	sig	Putative polyketide synthase pks16
murE	BCG_2175c	1.5536	0.00675263	sig	Probable UDP-N-acetylmuramoylalanyl-D-glutamate-2,6-diaminopimelate ligase MurE
EBG00001157315	EBG00001157315	1.5515	0.00130584	sig	5S_rRNA
BCG_0669	BCG_0669	1.5501	0.0429356	sig	Conserved hypothetical protein
BCG_2812c	BCG_2812c	1.549	0.00997491	sig	Conserved hypothetical protein
EBG00001157360	EBG00001157360	1.5437	0.00197691	sig	5_8S_rRNA
hisG	BCG_2138c	1.5373	0.0463204	sig	Probable ATP phosphoribosyltransferase HisG
BCG_1056	BCG_1056	1.5341	0.00420336	sig	Hypothetical protein
fadA5	BCG_3610	1.5336	0.0111838	sig	Probable acetyl-CoA acetyltransferase fadA5
kasA	BCG_2262	1.5301	0.000540968	sig	3-oxoacyl-[acyl-carrier protein] synthase 1 kasA
otsB2	BCG_3444	1.5299	0.00184339	sig	Possible trehalose 6-phosphate phosphatase otsB2
BCG_2731c	BCG_2731c	1.527	0.00161484	sig	Conserved hypothetical protein
BCG_2152c	BCG_2152c	1.5268	0.0147536	sig	Conserved hypothetical protein
fbpD	BCG_3865c	1.5238	4.15298e-05	sig	Secreted MPT51/MPB51 antigen protein fbpD
BCG_0095A	BCG_0095A	1.5232	0.0175	sig	Conserved hypothetical protein, antitoxin
BCG_1142	BCG_1142	1.5217	0.00209315	sig	Conserved hypothetical protein
whiB4	BCG_3740c	1.5203	1.33316e-08	sig	Putative transcriptional regulatory protein whiB-like whiB4
BCG_2702c	BCG_2702c	1.5199	0.036294	sig	Conserved hypothetical alanine and valine and glycine rich protein
phoY1_1	BCG_3330c	1.517	0.000894964	sig	Probable phosphate-transport system transcriptional regulatory protein phoU homolog 1 phoY1
BCG_1630c	BCG_1630c	1.5156	0.000328243	sig	Conserved hypothetical protein
BCG_3149	BCG_3149	1.5155	0.000715136	sig	Conserved hypothetical protein
EBG00001157348	EBG00001157348	1.5123	0.00734304	sig	LSU_rRNA_bacteria
BCG_0541	BCG_0541	1.511	0.0247267	sig	Conserved hypothetical protein
pheA	BCG_3901c	1.5105	0.00446237	sig	Possible prephenate dehydratase pheA
BCG_0037	BCG_0037	1.5091	0.000207041	sig	Possible conserved membrane protein
narL	BCG_0896c	1.5091	0.0131713	sig	Possible nitrate/nitrite response transcriptional regulatory protein narL
BCG_2026	BCG_2026	1.506	6.75301e-05	sig	Conserved hypothetical protein
mapA	BCG_0784	1.5023	0.000210889	sig	Probable methionine aminopeptidase mapA
rrl	rrl	1.4975	0.00778585	sig	23S rRNA
BCG_0397	BCG_0397	1.4969	0.00447085	sig	Probable conserved integral membrane protein
accD6	BCG_2264	1.494	1.90255e-07	sig	Acetyl/propionyl-CoA carboxylase (beta subunit) accD6
PE_PGRS38	BCG_2179c	1.4926	0.000353509	sig	PE-PGRS family protein
BCG_2172c	BCG_2172c	1.4921	0.000401075	sig	UDP-N-acetylmuramoylalanine-D-glutamate ligase MurD
fdxD	BCG_3567c	1.4879	0.0110484	sig	Probable ferredoxin fdxD
BCG_3260c	BCG_3260c	1.4827	0.000114288	sig	Hypothetical oxidoreductase
dppB	BCG_3723c	1.4801	0.0301668	sig	Probable dipeptide-transport integral membrane protein ABC transporter dppB
BCG_1051	BCG_1051	1.4741	1.64861e-05	sig	Probable conserved transmembrane protein
BCG_0835	BCG_0835	1.474	1.07815e-06	sig	Conserved hypothetical protein
BCG_1790	BCG_1790	1.4694	6.84346e-06	sig	Probable oxidoreductase
rimJ	BCG_1050	1.4669	0.0228741	sig	Possible ribosomal-protein-alanine acetyltransferase rimJ
BCG_1269	BCG_1269	1.465	0.028263	sig	Conserved hypothetical protein
BCG_2502c	BCG_2502c	1.4632	1.82901e-05	sig	Conserved hypothetical protein
whiA	BCG_1484	1.4621	0.000184925	sig	Probable transcriptional regulatory protein whiA
BCG_3064c	BCG_3064c	1.4597	0.0421908	sig	Conserved hypothetical protein
deoA	BCG_3380c	1.4596	0.00423033	sig	Probable thymidine phosphorylase deoA
BCG_2907c	BCG_2907c	1.4502	6.79709e-06	sig	Probable resolvase
BCG_2281c	BCG_2281c	1.4495	0.00648315	sig	conserved hypothetical proline rich protein
aspS	BCG_2595c	1.4481	4.49873e-05	sig	Putative aspartyl-trna synthetase aspS
BCG_1913	BCG_1913	1.4429	2.48979e-06	sig	Probable conserved integral membrane protein [first part]
PE_PGRS6a	BCG_0575	1.4425	3.40435e-05	sig	PE-PGRS family protein [first part]
BCG_2027	BCG_2027	1.4357	0.000905092	sig	Conserved hypothetical protein
pyrB	BCG_1441	1.4346	0.0210348	sig	Probable aspartate carbamoyltransferase pyrB
BCG_0682	BCG_0682	1.4313	1.1486e-05	sig	Hypothetical protein
BCG_3150c	BCG_3150c	1.4307	0.000119279	sig	Conserved hypothetical protein
PE_PGRS11	BCG_0805	1.4257	0.0083634	sig	PE-PGRS family protein
BCG_2469c	BCG_2469c	1.4253	0.00158846	sig	Conserved hypothetical protein
qor	BCG_1515c	1.4218	0.0109327	sig	Probable quinone reductase qor
fabD	BCG_2260	1.4201	5.97895e-05	sig	Malonyl CoA-acyl carrier protein transacylase fabD
cobC	BCG_2249c	1.419	0.00839336	sig	Possible aminotransferase CobC
BCG_1778c	BCG_1778c	1.4183	1.47246e-07	sig	Probable sulphate-transport transmembrane protein ABC transporter
TB9.4	BCG_3235c	1.4173	0.00142578	sig	Conserved hypothetical protein TB9.4
BCG_1060	BCG_1060	1.4138	0.0350271	sig	Conserved hypothetical protein
BCG_3685c	BCG_3685c	1.4109	2.18686e-05	sig	Conserved hypothetical protein
tlyA	BCG_1732	1.4087	0.000411133	sig	Cytotoxin|haemolysin homologue tlyA
lipO	BCG_1487c	1.4077	0.0171501	sig	Probable esterase lipO
BCG_3955c	BCG_3955c	1.4063	0.0252259	sig	Conserved hypothetical protein
BCG_2433c	BCG_2433c	1.4057	0.0172175	sig	Conserved hypothetical protein
BCG_3388c	BCG_3388c	1.4044	0.045299	sig	Possible methyltransferase
folD	BCG_3428c	1.4042	0.035999	sig	Probable bifunctional protein folD: methylenetetrahydrofolate dehydrogenase methenyltetrahydrofolate cyclohydrolase
lppV	BCG_2814c	1.4037	0.00859085	sig	Probable conserved lipoprotein lppV
gpm2_2	BCG_3334	1.4023	0.00231417	sig	Possible phosphoglycerate mutase gpm2
BCG_2280	BCG_2280	1.402	0.0349555	sig	Possible oxidoreductase
BCG_1406	BCG_1406	1.3943	0.0322652	sig	Probable acyl carrier protein
PPE52	BCG_3167c	1.3935	0.00241729	sig	PPE family protein
BCG_3353c	BCG_3353c	1.3916	8.34955e-05	sig	Hypothetical oxidoreductase
BCG_0007	BCG_0007	1.3914	0.00196639	sig	Possible conserved membrane protein
BCG_1808	BCG_1808	1.3895	0.000103573	sig	Conserved hypothetical protein
BCG_2663	BCG_2663	1.3865	0.013382	sig	Conserved hypothetical protein
BCG_0236	BCG_0236	1.3861	0.00106428	sig	Probable conserved membrane protein
ilvX	BCG_3573c	1.3816	0.000402289	sig	Probable acetohydroxyacid synthase ilvX
BCG_0469	BCG_0469	1.3799	1.73187e-05	sig	Conserved hypothetical protein
gshA	BCG_3763c	1.3745	0.0167643	sig	Glutamate--cysteine ligase gshA (GAMMA-GLUTAMYLCYSTEINE SYNTHETASE) (GAMMA-ECS) (GCS) (GAMMA-GLUTAMYL-L-CYSTEINE SYNTHETASE)
BCG_0658c	BCG_0658c	1.3732	0.00780012	sig	Hypothetical protein
BCG_0414c	BCG_0414c	1.3718	0.0282365	sig	Conserved hypothetical protein
rpfB	BCG_1066	1.3691	3.66927e-06	sig	Probable resuscitation-promoting factor rpfB
BCG_1730	BCG_1730	1.369	0.0131383	sig	Probable phosphatase
PE_PGRS46	BCG_2661c	1.3681	5.06551e-06	sig	PE-PGRS family protein
BCG_0962	BCG_0962	1.3679	0.00199344	sig	Conserved hypothetical protein
fadE16	BCG_1717	1.3665	0.00149387	sig	Possible acyl-CoA dehydrogenase fadE16
fadD10	BCG_0132	1.3646	2.82669e-05	sig	Possible fatty-acid-CoA ligase fadD10
BCG_2265	BCG_2265	1.3646	0.00593364	sig	Conserved hypothetical protein
BCG_0348	BCG_0348	1.3621	2.87292e-06	sig	Probable conserved integral membrane protein
lppD	BCG_1938c	1.3563	0.0017781	sig	Possible lipoprotein lppD
prrA	BCG_0955c	1.3562	0.000709307	sig	Two component response transcriptional regulatory protein prrA
BCG_1275c	BCG_1275c	1.3543	0.000548685	sig	Conserved hypothetical protein
BCG_1881c	BCG_1881c	1.3537	0.0218479	sig	Conserved hypothetical transmembrane protein
PE_PGRS50	BCG_3414c	1.3465	0.0131498	sig
BCG_0051c	BCG_0051c	1.3378	0.00338853	sig	Conserved hypothetical protein
BCG_2703c	BCG_2703c	1.3357	0.000480137	sig	Probable conserved integral membrane alanine and valine and leucine rich protein
BCG_3694	BCG_3694	1.3352	0.0115308	sig	Putative transposase
BCG_2295	BCG_2295	1.3317	3.3431e-05	sig	Probable dehydrogenase
BCG_3730c	BCG_3730c	1.3305	0.00211047	sig	Conserved hypothetical protein
BCG_3100c	BCG_3100c	1.3266	3.25157e-05	sig	Conserved hypothetical protein
BCG_0587c	BCG_0587c	1.3242	0.0114441	sig	Conserved hypothetical protein
BCG_2199c	BCG_2199c	1.3228	0.00020124	sig	Conserved hypothetical protein
lpqH	BCG_3822	1.3203	0.000656267	sig	19 kDa lipoprotein antigen precursor lpqH
murF	BCG_2174c	1.3202	0.0102669	sig	UDP-N-acetylmuramoylalanyl-D-glutamyl-2,6-diaminopimelate-D-alanyl-D-alanyl ligase MurF
PE_PGRS42ab	BCG_2506c	1.3148	0.019274	sig	PE-PGRS family protein [first part]
pks8	BCG_1701	1.3107	2.8639e-05	sig	Probable polyketide synthase pks8
fadD33	BCG_1407	1.3064	0.00270339	sig	Possible polyketide synthase fadD33
BCG_3537	BCG_3537	1.3042	0.0209747	sig	Conserved hypothetical protein
oxcA	BCG_0152c	1.3041	0.0177737	sig	Probable oxalyl-CoA decarboxylase oxcA
BCG_2634c	BCG_2634c	1.3029	0.00946643	sig	Probable conserved membrane protein
BCG_1173	BCG_1173	1.3016	0.000185177	sig	Conserved hypothetical protein
BCG_3696	BCG_3696	1.3004	0.0476443	sig	Putative transposase
BCG_0595c	BCG_0595c	1.299	0.000197436	sig	Hypothetical protein
BCG_0331	BCG_0331	1.2964	0.0026363	sig	Probable protease precursor
menH	BCG_0603	1.2914	0.00105411	sig	Probable ubiquinone/menaquinone biosynthesis methyltransferase menH
phoY1_2	BCG_3366c	1.2839	0.00558659	sig	Probable phosphate-transport system transcriptional regulatory protein phoU homolog 1 phoY1
BCG_2745c	BCG_2745c	1.2826	0.00337927	sig	Probable conserved transmembrane protein
BCG_3037c	BCG_3037c	1.2806	0.0107445	sig	Conserved hypothetical protein
hemL	BCG_0567	1.2802	0.000581279	sig	Probable glutamate-1-semialdehyde 2,1-aminomutase hemL
leuB	BCG_3016c	1.28	0.000646087	sig	3-isopropylmalate dehydrogenase leuB
BCG_2442c	BCG_2442c	1.2789	0.00467689	sig	Conserved hypothetical protein
BCG_0212	BCG_0212	1.2742	7.38423e-05	sig	Probable conserved mce associated membrane protein
BCG_0303c	BCG_0303c	1.2729	0.0035576	sig	Probable periplasmic iron-transport lipoprotein
BCG_3853	BCG_3853	1.2656	0.00675348	sig	Putative short-chain type dehydrogenase/reductase
purB	BCG_0829	1.2642	0.000745123	sig	Probable adenylosuccinate lyase purB
BCG_1118	BCG_1118	1.2636	0.00613366	sig	Hypothetical protein
BCG_2582c	BCG_2582c	1.2605	0.0111698	sig	Conserved hypothetical alanine leucine valine rich protein
pknK	BCG_3105c	1.2593	0.00717098	sig	Probable serine/threonine-protein kinase transcriptional regulatory protein pknK
BCG_2581	BCG_2581	1.2572	0.00506444	sig	Conserved hypothetical protein
ceoB	BCG_2704	1.2521	0.00718682	sig	TRK system potassium uptake protein ceoB
fmu	BCG_1468	1.2446	0.0496539	sig	Probable fmu protein
PE36	BCG_3949c	1.2441	0.0149736	sig	PE family protein
BCG_2949c	BCG_2949c	1.2415	1.89806e-05	sig	Conserved hypothetical protein
BCG_1903	BCG_1903	1.2359	0.0459052	sig	Conserved hypothetical protein
BCG_3825	BCG_3825	1.2347	3.86829e-05	sig	Hypothetical protein
proV	BCG_3817c	1.2339	0.0161982	sig	Possible osmoprotectant (glycine Betaine/carnitine/choline/l-proline) transport ATP-binding protein ABC transporter proV
ligA	BCG_3036c	1.2327	0.00271704	sig	Probable dna ligase [nad dependent] ligA
BCG_1212c	BCG_1212c	1.2297	0.0257384	sig	Probable transcriptional regulatory protein
PE_PGRS28	BCG_1513c	1.2284	0.0239619	sig	PE-PGRS family protein
PE5	BCG_0325	1.2247	0.0215982	sig	PE family protein
BCG_2844c	BCG_2844c	1.2241	0.0488351	sig	Conserved hypothetical protein
fadE36	BCG_3820c	1.2223	0.00162079	sig	Possible acyl-CoA dehydrogenase fadE36
BCG_0526	BCG_0526	1.2218	3.334e-05	sig	Possible transcriptional regulatory protein
BCG_3412	BCG_3412	1.2214	0.0191741	sig	Possible methyltransferase (methylase)
adhA	BCG_1898	1.2186	0.000325975	sig	Probable alcohol dehydrogenase adhA
PE_PGRS5	BCG_0337	1.2169	0.00217285	sig	PE-PGRS family protein
ksgA	BCG_1067	1.2165	0.00203423	sig	Probable dimethyladenosine transferase ksgA
aroF	BCG_2562c	1.2157	0.00574816	sig	Probable chorismate synthase aroF
PPE56a	BCG_3422c	1.2143	0.00186745	sig	PPE Family protein [first part]
BCG_2421	BCG_2421	1.2108	0.00610169	sig	Conserved hypothetical protein
BCG_0672	BCG_0672	1.2082	0.00381118	sig	Conserved hypothetical protein
BCG_0937	BCG_0937	1.2066	0.00243793	sig	Conserved hypothetical protein
aroE	BCG_2575c	1.2042	0.0214317	sig	Probable shikimate 5-dehydrogenase aroE
dnaQ	BCG_3771c	1.2039	0.000948835	sig	Putative dna polymerase III (epsilon subunit) dnaQ
cydD	BCG_1659c	1.2009	0.0221887	sig	Probable 'component linked with the assembly of cytochrome' transport transmembrane ATP-binding protein ABC transporter cydD
fas	BCG_2545c	1.1993	6.71312e-05	sig	Probable fatty acid synthase fas
PE_PGRS1	BCG_0142	1.1991	0.010304	sig	PE-PGRS family protein
BCG_2823	BCG_2823	1.1972	0.032174	sig	Conserved hypothetical protein
BCG_3913	BCG_3913	1.1952	0.0283751	sig	Conserved hypothetical protein
EBG00001157343	EBG00001157343	1.1926	0.0284464	sig	PK-G12rRNA
BCG_1397	BCG_1397	1.1877	0.0497027	sig	9.5 kDa culture filtrate antigen cfp10A
hflX	BCG_2738c	1.1851	8.29875e-05	sig	probable GTP-binding protein hflX
purL	BCG_0855	1.1746	0.000481659	sig	Phosphoribosylformylglycinamidine synthase II purL
citA	BCG_0941c	1.1737	0.0235027	sig	Probable citrate synthase II citA
lpqU	BCG_1079	1.1718	0.0483414	sig	Putative conserved lipoprotein lpqU
recC	BCG_0678c	1.1695	0.0445217	sig	PRobable exonuclease V (gamma chain) recC
cysQ	BCG_2148c	1.1668	0.0217914	sig	Conserved hypothetical protein
PE17	BCG_1685	1.1663	0.00319129	sig	PE family protein
lprE	BCG_1312c	1.1632	0.0081978	sig	Probable lipoprotein lprE
BCG_2248c	BCG_2248c	1.1632	0.0178799	sig	Conserved hypothetical protein
pntAa	BCG_0191	1.1579	0.00145334	sig	Probable nad(p) transhydrogenase (subunit alpha) pntAa [first part]
PE_PGRS18	BCG_1035c	1.1556	0.000707461	sig	PE-PGRS family protein
BCG_3054	BCG_3054	1.1554	0.00666442	sig	Conserved hypothetical protein
rpe	BCG_1469	1.1554	0.0444072	sig	Probable ribulose-phosphate 3-epimerase rpe
cfp2	BCG_2390c	1.1526	0.00935507	sig	Low molecular weight antigen cfp2
BCG_2599c	BCG_2599c	1.152	4.4682e-05	sig	Possible conserved membrane protein
moaB2	BCG_1039	1.1503	0.000152501	sig	Possible pterin-4-alpha-carbinolamine dehydratase moaB2
arcA	BCG_1058	1.1499	0.00546516	sig	Probable arginine deiminase arcA
ctaB	BCG_1512	1.149	0.00609581	sig	Probable cytochrome C oxidase assembly factor ctaB
BCG_2488c	BCG_2488c	1.1481	0.00612159	sig	Conserved hypothetical protein
serB2	BCG_3066c	1.1479	0.00131398	sig	Probable phosphoserine phosphatase serB2
BCG_3942c	BCG_3942c	1.1456	0.00216515	sig	Probable conserved transmembrane protein
clpB	BCG_0422c	1.1448	0.00173325	sig	Probable endopeptidase ATP binding protein (chain b) clpB
BCG_1902	BCG_1902	1.143	0.0119896	sig	Conserved hypothetical protein
BCG_3288	BCG_3288	1.1397	0.0123694	sig	Conserved hypothetical protein
hemC	BCG_0553	1.1385	0.000159358	sig	Probable porphobilinogen deaminase hemC
BCG_2886c	BCG_2886c	1.1362	0.00820451	sig	Possible penicillin-binding lipoprotein
ahpE	BCG_2255c	1.1358	0.0112501	sig	peroxiredoxin AhpE
accD3	BCG_0956c	1.1336	0.0330312	sig	putative acetyl-coenzyme A carboxylase carboxyl transferase (subunit beta) accD3
BCG_2073	BCG_2073	1.1263	0.0289913	sig	Conserved hypothetical protein
BCG_3950c	BCG_3950c	1.126	0.00362266	sig	Possible conserved membrane protein [second part]
PPE1	BCG_0129	1.1249	0.000542892	sig	PPE family protein
eno	BCG_1080	1.1241	0.00239429	sig	Probable enolase eno
pcnA	BCG_3964c	1.124	0.00857803	sig	Poly(A) polymerase pcnA
BCG_1795c	BCG_1795c	1.1221	0.00880876	sig	Conserved hypothetical protein
BCG_2002c	BCG_2002c	1.1206	0.0309746	sig	Probable transcriptional regulatory protein
BCG_0224	BCG_0224	1.1156	0.0111396	sig	Probable o-methyltransferase
BCG_2881c	BCG_2881c	1.1125	0.0149391	sig	Possible amidotransferase
efpA	BCG_2866c	1.1063	0.0049831	sig	Possible integral membrane efflux protein efpA
BCG_2250	BCG_2250	1.1032	0.0079693	sig	Conserved hypothetical protein
BCG_1261c	BCG_1261c	1.1014	0.000650679	sig	Probable transferase
BCG_2529	BCG_2529	1.1011	0.0104293	sig	Putative short-chain type dehydrogenase/reductase
pks3	BCG_1243	1.0989	0.000272205	sig	Probable polyketide beta-ketoacyl synthase pks3
BCG_1013	BCG_1013	1.0958	0.00543019	sig	Conserved hypothetical protein
cut4	BCG_3518	1.0946	0.0297793	sig	Probable cutinase precursor cut4
xthA	BCG_0466c	1.0924	0.0294019	sig	Probable exodeoxyribonuclease III protein xthA
recR	BCG_3775c	1.0912	9.51354e-05	sig	Recombination protein recR
BCG_3231c	BCG_3231c	1.09	0.000336515	sig	Conserved hypothetical protein
amiA2	BCG_2377	1.0897	0.00778278	sig	Probable amidase amiA2
moeA2	BCG_0477c	1.089	0.0405948	sig	Probable molybdopterin biosynthesis protein moeA2
BCG_0713	BCG_0713	1.0879	0.0195917	sig	Hypothetical protein
BCG_1526	BCG_1526	1.0878	0.00551908	sig	Possible nitrogen fixation related protein
BCG_0697	BCG_0697	1.0872	0.0214502	sig	Alpha-mannosidase
BCG_0465c	BCG_0465c	1.0842	0.00192538	sig	Possible transmembrane protein
BCG_0273c	BCG_0273c	1.0831	0.000543985	sig	Probable conserved transmembrane protein
BCG_3726c	BCG_3726c	1.0825	0.00367528	sig	Putative protease
fadD8	BCG_0596c	1.0797	0.00758172	sig	Probable fatty-acid-CoA ligase fadD8
echA6	BCG_0957	1.0786	0.00512543	sig	possible enoyl-CoA hydratase echA6
BCG_2266	BCG_2266	1.0735	0.0480648	sig	Conserved hypothetical protein
BCG_0012	BCG_0012	1.0716	0.0370877	sig	Probable conserved membrane protein
BCG_0253	BCG_0253	1.0693	0.000281195	sig	Conserved hypothetical protein
fucA	BCG_0777c	1.0691	0.032699	sig	Possible L-fuculose phosphate aldolase fucA
ptbB	BCG_0189c	1.0583	0.0187614	sig	Phosphotyrosine protein phosphatase ptpB
BCG_2110	BCG_2110	1.0558	0.0376211	sig	5'-3' exonuclease
BCG_2297c	BCG_2297c	1.0558	0.049488	sig	Probable transcription regulator (lysR family)
fadB5	BCG_1951c	1.0556	0.00222873	sig	Possible oxidoreductase fadB5
fadE3	BCG_0252c	1.0555	0.00848553	sig	Probable acyl-CoA dehydrogenase fadE3
PE_PGRS15	BCG_0924c	1.0537	0.00146956	sig	PE-PGRS family protein
mbtF	BCG_2393c	1.0522	0.00327706	sig	Peptide synthetase mbtF
glnQ	BCG_2586	1.0512	0.00273046	sig	Probable glutamine-transport ATP-binding protein ABC transporter glnQ
echA10	BCG_1204c	1.0482	0.00632695	sig	Probable enoyl-CoA hydratase echA10
ruvC	BCG_2617c	1.0466	0.00404876	sig	Probable crossover junction endodeoxyribonuclease ruvC
BCG_1636c	BCG_1636c	1.0402	0.0446696	sig	Conserved hypothetical protein
ribH	BCG_1477	1.0394	0.0465466	sig	Probable riboflavin synthase beta chain ribH
lspA	BCG_1591	1.038	0.0200584	sig	Probable lipoprotein signal peptidase lspA
BCG_0356	BCG_0356	1.034	0.0309049	sig	Possible muconolactone isomerase
BCG_0171c	BCG_0171c	1.0284	0.0103736	sig	Possible transcriptional regulatory protein
BCG_0870	BCG_0870	1.0266	0.00341764	sig	Transcriptional regulatory protein
BCG_0543	BCG_0543	1.0263	0.0297013	sig	Conserved hypothetical protein
BCG_2439	BCG_2439	1.0211	0.0195644	sig	Hypothetical protein
BCG_0928c	BCG_0928c	1.019	0.0232119	sig	Possible conserved transmembrane protein
trpD	BCG_2208c	1.0156	0.0394286	sig	Probable anthranilate phosphoribosyltransferase TrpD
secG	BCG_1501	1.0141	0.0246429	sig	Probable protein-export membrane protein secG
BCG_1882c	BCG_1882c	1.0111	0.00928565	sig	Possible transcriptional regulatory protein
fadE6	BCG_0309c	1.011	0.00499817	sig	Probable acyl-CoA dehydrogenase fadE6
BCG_3115	BCG_3115	1.0103	0.0287645	sig	Hypothetical alanine and valine rich protein
BCG_3745c	BCG_3745c	1.0097	0.00428191	sig	Conserved hypothetical protein
sseB	BCG_2308	1.0084	0.00635333	sig	Probable thiosulfate sulfurtransferase SseB
BCG_2232	BCG_2232	1.0054	0.0012874	sig	Conserved hypothetical protein
PE_PGRS58	BCG_3655c	1.0038	0.0432279	sig	PE-PGRS family protein
pitB	BCG_2296	1.0019	0.0014077	sig	Putative phosphate-transport permease PitB
Genes considered to be differentially expressed when >1 log2FC and P-val < 0.05
