# Supplementary material for: Transcriptional portrait of M. bovis BCG during biofilm production shows genes differentially expressed during intercellular aggregation and substrate attachment
Source: Sci Rep. 2020 Jul 28;10:12578. doi: 10.1038/s41598-020-69152-2 (PMC7387457; doi:10.1038/s41598-020-69152-2)
Supplement: Supplementary file 5 — Supplementary Table 5. [file 41598_2020_69152_MOESM5_ESM.xlsx]

## Sheet: Genes downreg at subs attach
Gene name	Gene ID	Log2 Fold change	Average p value	Result	Product
BCG_0010c	BCG_0010c	-4.5012	4.4962e-31	sig	Probable conserved membrane protein
BCG_0040c	BCG_0040c	-4.435	4.4336e-17	sig	Probable conserved membrane protein
BCG_3494c	BCG_3494c	-4.2797	3.95443e-16	sig	Hypothetical protein
lppU	BCG_2802c	-3.4282	1.19498e-22	sig	Probable lipoprotein lppU
BCG_2159c	BCG_2159c	-3.4146	1.34882e-24	sig	Hypothetical protein
Ms_AS-5	EBG00001157344	-3.373	0.0247853	sig
BCG_2673c	BCG_2673c	-3.3701	2.33818e-07	sig	Hypothetical protein
BCG_3307c	BCG_3307c	-3.312	1.65788e-11	sig	Probable conserved transmembrane protein
BCG_0088	BCG_0088	-3.2898	6.0342e-20	sig	Hypothetical protein
rho	BCG_1357	-3.2069	1.45297e-12	sig	Probable transcription termination factor rho homolog
BCG_1104c	BCG_1104c	-3.1715	3.72268e-28	sig	Hypothetical protein
rpsM	BCG_3525c	-3.1288	2.36486e-19	sig	Probable 30S ribosomal protein S13 rpsM
BCG_3139	BCG_3139	-3.09	7.74324e-06	sig	Conserved hypothetical protein
BCG_1926c	BCG_1926c	-3.0538	0.000420994	sig	Conserved hypothetical protein
BCG_1350	BCG_1350	-3.0417	2.97742e-05	sig	Hypothetical protein
BCG_1001c	BCG_1001c	-3.039	0.000254116	sig	Probable mycolyl transferase
BCG_2748c	BCG_2748c	-3.0182	6.69648e-24	sig	Conserved hypothetical protein
BCG_1115	BCG_1115	-2.9826	5.71052e-10	sig	Conserved hypothetical protein
dnaA_2	BCG_0031	-2.9643	2.99739e-24	sig	Chromosomal replication initiator protein dnaA
PPE70	BCG_3183c	-2.9502	6.01551e-20	sig	PPE family protein
BCG_3911	BCG_3911	-2.9473	1.83483e-08	sig	Probable conserved transmembrane protein
BCG_3929	BCG_3929	-2.9222	4.01304e-22	sig	Conserved hypothetical protein
BCG_2192c	BCG_2192c	-2.9092	9.8619e-14	sig	Possible transposase
lpqK	BCG_0436c	-2.9037	3.46208e-08	sig	Possible conserved lipoprotein lpqK
rpsK	BCG_3524c	-2.8992	1.14294e-17	sig	Probable 30S ribosomal protein S11 rpsK
dnaA_1	BCG_0001	-2.8632	5.63322e-22	sig	chromosomal replication initiation protein dnaA
BCG_1987c	BCG_1987c	-2.8213	1.09714e-10	sig	Hypothetical protein
BCG_0078c	BCG_0078c	-2.8174	1.00311e-14	sig	Conserved hypothetical protein
rpoA	BCG_3522c	-2.7989	2.70043e-08	sig	Probable DNA-directed RNA polymerase (alpha chain) rpoA
BCG_3899	BCG_3899	-2.7944	8.14373e-08	sig	Conserved hypothetical protein
lprR	BCG_2566	-2.7685	1.31924e-05	sig	Probable conserved lipoprotein lprR
PPE53	BCG_3182c	-2.7524	1.13408e-17	sig	PPE family protein
BCG_3927	BCG_3927	-2.752	2.06941e-21	sig	Conserved hypothetical protein
fadD23	BCG_3889	-2.746	4.79184e-20	sig	Probable fatty-acid-CoA ligase fadD23
rpmI	BCG_1681	-2.7215	2.07983e-07	sig	50S ribosomal protein L35 rpmI
infC	BCG_1680	-2.707	3.61321e-16	sig	PROBABLE INITIATION FACTOR IF-3 INFC
BCG_1458c	BCG_1458c	-2.7007	1.83261e-09	sig	Conserved hypothetical protein
gpsI	BCG_2801c	-2.6908	1.48015e-16	sig	Bifunctional protein polyribonucleotide nucleotidyltransferase gpsI: guanosine pentaphosphate synthetase polyribonucleotide nucleotidyltransferase
BCG_0518	BCG_0518	-2.6875	2.12386e-11	sig	Possible conserved secreted protein
mmpL7	BCG_2964	-2.6787	1.20095e-19	sig	Conserved transmembrane transport protein mmpL7
lppB	BCG_2567	-2.6723	3.99871e-08	sig	Probable conserved lipoprotein lppB
PE15	BCG_1447	-2.6702	9.77032e-05	sig	PE family protein
BCG_2826	BCG_2826	-2.6427	0.000291205	sig	Hypothetical protein
BCG_3029c	BCG_3029c	-2.6118	2.78995e-11	sig	Possible oxidoreductase
lppT	BCG_1831	-2.6113	0.0126188	sig	Probable lipoprotein lppT
BCG_1206	BCG_1206	-2.5979	2.86561e-07	sig	Probable short-chain type dehydrogenase/reductase
BCG_1043	BCG_1043	-2.5847	6.64301e-17	sig	Possible conserved exported protein
BCG_2672c	BCG_2672c	-2.5806	0.000483138	sig	Hypothetical protein
BCG_0260c	BCG_0260c	-2.5797	0.000294032	sig	Probable aldehyde dehydrogenase
infA	BCG_3527c	-2.5786	9.52512e-16	sig	Probable translation initiation factor IF-1 infA
BCG_1942	BCG_1942	-2.5747	1.6116e-06	sig	Probable conserved membrane protein
BCG_1994	BCG_1994	-2.5683	1.07486e-13	sig	Hypothetical protein
PE22	BCG_2124	-2.5566	1.74015e-08	sig	PE family protein
parA_1	BCG_3976c	-2.5371	9.66886e-13	sig	Probable chromosome partitioning protein parA
BCG_1996	BCG_1996	-2.5262	2.23107e-06	sig	Hypothetical protein
BCG_0278	BCG_0278	-2.513	2.26195e-09	sig	Conserved hypothetical protein
ppiA_1	BCG_0009	-2.4987	2.39208e-10	sig	Probable iron-regulated peptidyl-prolyl cis-trans isomerase A ppiA
BCG_3923	BCG_3923	-2.4986	6.59019e-07	sig	Conserved hypothetical protein
BCG_0041c	BCG_0041c	-2.4931	1.31979e-10	sig	Probable conserved transmembrane protein
BCG_0011c	BCG_0011c	-2.4857	5.0997e-09	sig	Probable conserved transmembrane protein
BCG_2471	BCG_2471	-2.4839	7.64797e-09	sig	Hypothetical proline and serine rich protein
BCG_2445c	BCG_2445c	-2.4798	0.022527	sig
BCG_3465	BCG_3465	-2.4781	3.11815e-06	sig	Probable membrane protein
BCG_1988c	BCG_1988c	-2.4775	2.69828e-12	sig	Conserved hypothetical protein
BCG_3979c	BCG_3979c	-2.4747	1.2476e-11	sig	Probable conserved transmembrane protein
BCG_2072c	BCG_2072c	-2.4714	1.32724e-11	sig	Probable transmembrane protein
BCG_0664	BCG_0664	-2.4643	1.99377e-10	sig	Conserved hypothetical protein
BCG_2440c	BCG_2440c	-2.456	1.76846e-10	sig	Probable transposase [second part]
whiB7	BCG_3221c	-2.4376	1.3594e-08	sig	Probable transcriptional regulatory protein whiB-like whiB7
rpmJ	BCG_3526c	-2.4357	2.75712e-18	sig	Probable 50S ribosomal protein L36 rpmJ
BCG_0663A	BCG_0663A	-2.4314	1.90825e-10	sig	Conserved hypothetical protein, antitoxin
fusA1	BCG_0733	-2.4291	9.2089e-15	sig	Probable elongation factor g fusA1 (EF-G)
BCG_3011c	BCG_3011c	-2.4139	4.7522e-06	sig	Hypothetical protein
rpsL	BCG_0731	-2.4017	6.3176e-08	sig	Probable 30S ribosomal protein S12 rpsL
BCG_0242	BCG_0242	-2.3987	1.66868e-11	sig	Probable conserved transmembrane protein
mscL	BCG_1040c	-2.3983	2.00534e-12	sig	Possible large-conductance ion mechanosensitive channel mscL
rplN	BCG_0764	-2.3894	3.52236e-15	sig	Probable 50S ribosomal protein L14 rplN
moaD2	BCG_0920c	-2.3826	0.00105871	sig	Putative molybdenum cofactor biosynthesis protein D 2 moaD2
galE2	BCG_0544	-2.3818	3.58258e-14	sig	Possible udp-glucose 4-epimerase galE2
gyrB_2	BCG_0035	-2.378	2.66052e-17	sig	Dna gyrase subunit B gyrB (DNA topoisomerase)
BCG_1553	BCG_1553	-2.3736	2.15936e-06	sig	Probable membrane protein
BCG_2472c	BCG_2472c	-2.3696	0.000110235	sig	Hypothetical protein
BCG_0343	BCG_0343	-2.3538	9.46686e-09	sig	Probable dehydrogenase/reductase
gyrB_1	BCG_0005	-2.3329	6.10206e-18	sig	DNA gyrase subunit B gyrB
mpb53	BCG_2900c	-2.3326	4.08312e-07	sig	Soluble secreted antigen mpb53
BCG_3184c	BCG_3184c	-2.3171	4.58748e-05	sig	Possible transcriptional regulatory protein (probably tetR-family)
BCG_2535c	BCG_2535c	-2.3163	0.0015986	sig	Conserved hypothetical protein
BCG_1586	BCG_1586	-2.3094	2.9408e-07	sig	Probable transcriptional regulator
ogt	BCG_1377c	-2.295	4.71962e-07	sig	Probable methylated-DNA--protein-cysteine Methyltransferase ogt
BCG_0235c	BCG_0235c	-2.2923	1.78424e-12	sig	Probable zinc metalloprotease
fadD29	BCG_2971c	-2.2875	2.92287e-16	sig	Probable fatty-acid-CoA ligase fadD29
BCG_3073c	BCG_3073c	-2.2806	2.30634e-12	sig	Probable monooxygenase
BCG_1670c	BCG_1670c	-2.265	1.70546e-07	sig	Hypothetical protein
BCG_2622	BCG_2622	-2.2569	0.00183122	sig	Probable conserved membrane protein
BCG_1763c	BCG_1763c	-2.2498	5.92781e-07	sig	Hypothetical protein
BCG_1774c	BCG_1774c	-2.2475	0.00123097	sig	Hypothetical membrane protein
BCG_0823	BCG_0823	-2.2425	2.81709e-07	sig	Possible 4-carboxymuconolactone decarboxylase
BCG_3079c	BCG_3079c	-2.2333	0.00579025	sig	Conserved hypothetical protein
BCG_3453c	BCG_3453c	-2.23	0.00101487	sig	Conserved hypothetical protein
BCG_3528	BCG_3528	-2.2241	0.000195089	sig	Conserved hypothetical protein
BCG_0218c	BCG_0218c	-2.2236	0.000345811	sig	Conserved hypothetical protein
ppiA_2	BCG_0039	-2.2144	4.11502e-11	sig	Probable iron-regulated peptidyl-prolyL cis-trans isomerase a ppiA
recX	BCG_2749c	-2.2115	1.62117e-10	sig	Regulatory protein recX
BCG_1826	BCG_1826	-2.1957	3.08852e-11	sig	Conserved hypothetical protein
rplJ	BCG_0700	-2.191	9.37217e-11	sig	Probable 50S ribosomal protein L10 rplJ
lppN	BCG_2287	-2.1893	0.00478486	sig	Probable lipoprotein lppN
ppsA	BCG_2953	-2.1853	4.70201e-14	sig	Phenolpthiocerol synthesis type-I polyketide synthase ppsA
parA_2	BCG_0024c	-2.1839	4.36549e-10	sig	Probable chromosome partitioning protein parA
nusG	BCG_0688	-2.1823	7.03081e-15	sig	Probable transcription antitermination protein nusG
valU	valU	-2.1822	0.0179419	sig	tRNA-Val
rpsG	BCG_0732	-2.1711	1.73616e-11	sig	Probable 30S ribosomal protein S7 rpsG
frr	BCG_2903c	-2.1634	2.69532e-14	sig	Ribosome recycling factor frr
BCG_2763	BCG_2763	-2.1554	5.80197e-06	sig	Possible transferase
glbN	BCG_1594c	-2.1539	0.000147576	sig	Probable hemoglobin glbN
PPE49b	BCG_3146c	-2.1489	4.54922e-05	sig	PPE family protein
BCG_3885	BCG_3885	-2.148	5.41759e-06	sig	Conserved hypothetical protein
fic	BCG_3699c	-2.1473	8.25581e-05	sig	Possible cell filamentation protein fic
BCG_3980c	BCG_3980c	-2.14	4.40807e-09	sig	Possible hemolysin
BCG_1382	BCG_1382	-2.1284	8.14821e-08	sig	Conserved hypothetical protein
BCG_0891	BCG_0891	-2.1256	0.000306273	sig	Conserved hypothetical protein
BCG_0564	BCG_0564	-2.1098	0.0299228	sig	Possible methyltransferase/methylase (fragment)
rpsN2	BCG_2075c	-2.1087	0.0041776	sig	Probable ribosomal protein S14 RpsN2
rpsO	BCG_2803c	-2.1075	2.14928e-12	sig	Probable 30S ribosomal protein S15 rpsO
BCG_1906c	BCG_1906c	-2.1055	7.64665e-08	sig	Conserved hypothetical protein
alaT_1	alaT_1	-2.1022	0.00357526	sig	tRNA-Ala
rplT	BCG_1682	-2.0997	6.15478e-10	sig	50S ribosomal protein L20 rplT
BCG_1565	BCG_1565	-2.0981	1.13273e-12	sig	Conserved hypothetical protein
BCG_2951	BCG_2951	-2.0946	3.61851e-07	sig	Hypothetical protein
BCG_2888	BCG_2888	-2.0928	0.0161288	sig	Conserved hypothetical protein
fadD30	BCG_0442	-2.0876	1.94556e-05	sig	Probable fatty-acid-CoA ligase fadD30
BCG_2292	BCG_2292	-2.0854	2.11895e-10	sig	Conserved hypothetical protein
BCG_3931	BCG_3931	-2.0849	2.10601e-14	sig	Conserved hypothetical protein
moaE2	BCG_0918	-2.0811	1.97111e-09	sig	Putative molybdenum cofactor biosynthesis protein e2 moaE2
TB18.5	BCG_0200	-2.0793	1.79727e-13	sig	Conserved hypothetical protein TB18.5
BCG_2736	BCG_2736	-2.0701	8.92022e-10	sig	Probable conserved integral membrane protein
BCG_1989c	BCG_1989c	-2.0631	7.36285e-06	sig	Conserved hypothetical protein
BCG_2784c	BCG_2784c	-2.0628	0.0182722	sig	Possible membrane protein
BCG_1748	BCG_1748	-2.0618	7.49987e-07	sig	Conserved hypothetical protein
BCG_1757	BCG_1757	-2.0544	0.00203565	sig	Conserved hypothetical protein
sigE	BCG_1281	-2.0542	3.61909e-11	sig	Alternative RNA polymerase sigma factor sigE
BCG_3396c	BCG_3396c	-2.051	5.63852e-06	sig	Hypothetical protein
BCG_3926	BCG_3926	-2.0509	2.05488e-12	sig	Hypothetical alanine rich protein
rpoB	BCG_0716	-2.0501	9.64117e-11	sig	DNA-directed RNA polymerase (beta chain) rpoB
rplX	BCG_0765	-2.0452	1.55061e-11	sig	Probable 50S ribosomal protein L24 rplX
BCG_3858	BCG_3858	-2.043	3.48712e-11	sig	Conserved hypothetical protein
BCG_2160	BCG_2160	-2.0427	2.05143e-06	sig	Conserved hypothetical protein
nanT	BCG_1941c	-2.0358	3.67582e-11	sig	Probable sialic acid-transport integral membrane protein nanT
rpmG1	BCG_2076c	-2.0351	0.00154679	sig	Probable ribosomal protein L33
PPE21	BCG_1601c	-2.0346	7.73028e-10	sig	PPE family protein
dctA	BCG_2463	-2.03	2.4678e-10	sig	Probable C4-dicarboxylate-transport transmembrane protein dctA
BCG_0090	BCG_0090	-2.0255	1.22272e-09	sig	Hypothetical protein
BCG_0973	BCG_0973	-2.0238	8.72265e-10	sig	Possible resolvase
BCG_2674	BCG_2674	-2.0231	0.000252814	sig	Hypothetical protein
trxB1	BCG_1532	-2.0215	0.00443905	sig	Probable thioredoxin trxB1
BCG_2729	BCG_2729	-2.0204	6.33243e-08	sig	Conserved hypothetical protein
arsB2	BCG_3643	-2.0193	0.000108032	sig	Possible arsenical pump integral membrane protein arsB2
ssb	BCG_0085	-2.0177	4.47607e-13	sig	Probable single-strand binding protein ssb
BCG_0259c	BCG_0259c	-2.0109	2.37213e-12	sig	Probable aldehyde dehydrogenase
EBG00001157367	EBG00001157367	-2.0109	0.00575018	sig	tRNA
ppsC	BCG_2955	-2.0107	1.65503e-13	sig	Phenolpthiocerol synthesis type-I polyketide synthase ppsC
BCG_1587	BCG_1587	-2.009	2.7096e-06	sig	Hypothetical protein
BCG_0027c	BCG_0027c	-2.0026	1.91426e-10	sig	Probable conserved transmembrane protein
BCG_0972c	BCG_0972c	-2.0008	3.91834e-08	sig	Putative transposase
BCG_3120	BCG_3120	-2.0002	3.03289e-05	sig	Hypothetical transcriptional regulatory protein
BCG_3864c	BCG_3864c	-1.999	5.77081e-09	sig	Conserved hypothetical protein
BCG_1319	BCG_1319	-1.9908	0.0220986	sig	Probable oxidoreductase [second part]
BCG_0180	BCG_0180	-1.9881	4.80556e-09	sig	Probable transcriptional regulatory protein (possibly tetR-family)
rplK	BCG_0689	-1.982	1.22952e-11	sig	Probable 50S ribosomal protein l11 rplK
ppm1	BCG_2070c	-1.9773	5.87072e-10	sig	Polyprenol-monophosphomannose synthase Ppm1
BCG_2774c	BCG_2774c	-1.9729	0.00139208	sig	Conserved hypothetical protein
BCG_0952	BCG_0952	-1.9668	0.00141504	sig	Possible membrane protein
BCG_1246c	BCG_1246c	-1.9604	3.40833e-08	sig	Possible exported protein
BCG_1684c	BCG_1684c	-1.9538	6.00774e-07	sig	Conserved hypothetical protein
malQ	BCG_1814c	-1.951	1.99887e-07	sig	Probable 4-alpha-glucanotransferase malQ
rplD	BCG_0752	-1.9508	4.34251e-12	sig	Probable 50S ribosomal protein L4 rplD
mmpL1a	BCG_0440c	-1.9464	1.89156e-12	sig	Probable conserved transmembrane transport protein mmpL1a [first part]
rpsD	BCG_3523c	-1.9463	3.017e-12	sig	Probable 30S ribosomal protein S4 rpsD
BCG_2325c	BCG_2325c	-1.9435	0.016469	sig	Hypothetical glycine rich protein
PPE49a	BCG_3147c	-1.9411	7.56872e-07	sig	PPE family protein
BCG_1741c	BCG_1741c	-1.9384	1.35975e-10	sig	Probable catechol-o-methyltransferase
PPE33b	BCG_1843	-1.9325	4.13844e-05	sig	PPE family protein [second part]
BCG_3930	BCG_3930	-1.9318	4.84984e-10	sig	Conserved hypothetical protein
BCG_0838c	BCG_0838c	-1.9314	0.0135422	sig	Conserved hypothetical protein
BCG_3519	BCG_3519	-1.9313	1.55045e-07	sig	Probable conserved transmembrane protein
BCG_0028c	BCG_0028c	-1.931	1.26746e-07	sig	Possible hemolysin
BCG_3311	BCG_3311	-1.9292	2.06931e-06	sig	Conserved hypothetical protein
glyA2	BCG_0101c	-1.9289	7.66402e-06	sig	Probable serine hydroxymethyltransferase glyA2
lppE	BCG_1918c	-1.9245	0.000818848	sig	Possible conserved lipoprotein lppE
atsA	BCG_0761	-1.9191	1.53395e-09	sig	Possible arylsulfatase atsA
BCG_0505c	BCG_0505c	-1.9162	1.61047e-09	sig	Probable transcriptional regulatory protein
PE26	BCG_2540	-1.9159	1.24068e-10	sig	PE family protein
BCG_2676	BCG_2676	-1.9113	0.0103076	sig	Hypothetical protein
lpqT	BCG_1073c	-1.9045	4.55436e-09	sig	Putative conserved lipoprotein lpqT
PPE35a	BCG_1957c	-1.9012	7.17149e-08	sig	PPE family protein
metB	BCG_1137	-1.8976	1.09079e-09	sig	Probable cystathionine gamma-synthase metB
lepA	BCG_2420c	-1.8905	9.31916e-10	sig	Probable GTP-binding protein lepA
BCG_2837c	BCG_2837c	-1.889	9.96042e-05	sig	Hypothetical protein
lpqS	BCG_0899	-1.8887	0.0164913	sig	Probable lipoprotein lpqS
BCG_3185c	BCG_3185c	-1.8849	4.03659e-08	sig	Possible dioxygenase
BCG_0264c	BCG_0264c	-1.8815	1.49247e-10	sig	Probable conserved membrane protein
BCG_2236c	BCG_2236c	-1.8801	9.31166e-06	sig	Probable membrane protein
BCG_0201c	BCG_0201c	-1.8798	1.26885e-07	sig	Possible transcriptional regulatory protein (probably gntR-family)
BCG_2992	BCG_2992	-1.8787	2.51845e-08	sig	Conserved hypothetical protein
narU	BCG_0305	-1.8707	9.63391e-06	sig	Putative integral membrane nitrite extrusion protein narU
BCG_0883	BCG_0883	-1.8701	8.79121e-10	sig	Conserved hypothetical protein
leuD	BCG_3008c	-1.8693	2.29905e-07	sig	Probable 3-isopropylmalate dehydratase (small subunit) leuD
drrC	BCG_2960	-1.868	7.19084e-10	sig	Probable daunorubicin-DIM-transport integral membrane protein ABC transporter drrC
BCG_1306c	BCG_1306c	-1.868	0.000142261	sig	Conserved hypothetical protein
cpsY	BCG_0858c	-1.8666	6.11121e-10	sig	Possible udp-glucose-4-epimerase cpsY
rpsB	BCG_2911c	-1.8634	1.09746e-09	sig	Probable 30S ribosomal protein S2 rpsB
BCG_3448c	BCG_3448c	-1.8574	2.37001e-10	sig	Possible cyclase
topA	BCG_3704c	-1.8548	4.20958e-10	sig	DNA topoisomerase I topA
BCG_3104c	BCG_3104c	-1.8509	0.000160929	sig	Conserved hypothetical protein
BCG_2289	BCG_2289	-1.845	0.0047188	sig	Probable conserved membrane protein
BCG_0221	BCG_0221	-1.8312	1.55119e-06	sig	Conserved hypothetical protein
deoC	BCG_0519	-1.8289	6.16579e-06	sig	Probable deoxyribose-phosphate aldolase deoC
tuf	BCG_0734	-1.827	5.51816e-10	sig	Probable elongation factor TU tuf (EF-TU)
nrdE	BCG_3075c	-1.8268	3.87164e-12	sig	Probable ribonucleoside-diphosphate reductase (alpha chain) nrdE
BCG_2796c	BCG_2796c	-1.8248	0.000229219	sig	Possible transcriptional regulatory protein (probably lrp/asnC-family)
rplC	BCG_0751	-1.8198	2.91229e-10	sig	Probable 50S ribosomal protein L3 rplC
BCG_3355c	BCG_3355c	-1.8182	0.000288533	sig	Conserved hypothetical protein
BCG_0653	BCG_0653	-1.8179	0.00265832	sig	Hypothetical protein
BCG_1925c	BCG_1925c	-1.8059	3.31402e-07	sig	Possible transmembrane protein
BCG_0515	BCG_0515	-1.8046	1.67558e-06	sig	Probable transcriptional regulatory protein
BCG_2611c	BCG_2611c	-1.8034	2.99795e-07	sig	Probable conserved membrane protein secretion factor yajC
BCG_0279c	BCG_0279c	-1.8017	6.10499e-07	sig	Conserved hypothetical protein
modA	BCG_1893	-1.7961	4.70534e-05	sig	Probable molybdate-binding lipoprotein modA
mmpL3	BCG_0243c	-1.795	1.74504e-11	sig	Conserved transmembrane transport protein mmpL3
mmpS4	BCG_0490c	-1.7897	6.17164e-07	sig	Probable conserved membrane protein mmpS4
BCG_2093c	BCG_2093c	-1.7894	0.0176755	sig	Possible hypothetical exported or envelope protein
PPE36	BCG_2125	-1.784	8.3111e-07	sig	PPE family protein
BCG_0472	BCG_0472	-1.7779	1.83121e-07	sig	Conserved hypothetical protein
rpsN1	BCG_0767	-1.7758	5.28139e-09	sig	Probable 30S ribosomal protein S14 rpsN1
BCG_1211	BCG_1211	-1.7746	0.00025707	sig	Possible transposase (fragment)
fadB2	BCG_0508	-1.7738	5.05025e-09	sig	Probable 3-hydroxybutyryl-CoA dehydrogenase fadB2
BCG_1131	BCG_1131	-1.7703	3.40903e-08	sig	Conserved hypothetical protein
cyp144	BCG_1810	-1.767	0.00053026	sig	Probable cytochrome p450 144 CYP144
BCG_2086c	BCG_2086c	-1.7634	5.184e-05	sig	Conserved hypothetical protein
BCG_2311	BCG_2311	-1.7582	2.4343e-06	sig	Conserved hypothetical protein
BCG_0284	BCG_0284	-1.7557	9.64727e-09	sig	Probable conserved integral membrane protein
BCG_0735	BCG_0735	-1.7502	4.92039e-07	sig	Probable membrane protein
BCG_2288	BCG_2288	-1.7476	7.12737e-10	sig	Conserved hypothetical protein
BCG_3399	BCG_3399	-1.7471	8.10181e-07	sig	Probable aminotransferase
PPE13	BCG_0930c	-1.7425	4.04967e-06	sig	PPE family protein
nuoK	BCG_3178	-1.7423	5.85332e-08	sig	Probable NADH dehydrogenase I (chain K) nuoK
BCG_0857	BCG_0857	-1.7418	1.3198e-08	sig	Conserved hypothetical protein
rpsJ	BCG_0750	-1.7417	3.39984e-11	sig	30S ribosomal protein S10 rpsJ (transcription antitermination factor nusE)
leuC	BCG_3009c	-1.7298	5.16709e-08	sig	Probable 3-isopropylmalate dehydratase (large subunit) leuC
rpmD	BCG_0772	-1.7295	2.49023e-06	sig	Probable 50S ribosomal protein L30 rpmD
proU	proU	-1.7294	0.0442155	sig	tRNA-Pro
fadE23	BCG_3163	-1.7285	3.2781e-09	sig	Probable acyl-CoA dehydrogenase fadE23
mmpL1b	BCG_0439c	-1.7172	5.31585e-09	sig	Probable conserved transmembrane transport protein mmpL1b [second part]
BCG_2134	BCG_2134	-1.716	0.0462913	sig	Conserved hypothetical protein
BCG_2492	BCG_2492	-1.7132	0.000204672	sig	Conserved hypothetical protein
BCG_0875c	BCG_0875c	-1.7063	1.17214e-07	sig	Conserved hypothetical protein
BCG_2773c	BCG_2773c	-1.7029	0.00239361	sig	Conserved hypothetical protein
papA2	BCG_3882c	-1.7022	5.32087e-08	sig	Possible conserved polyketide synthase associated protein papA2
ansP2	BCG_0385c	-1.7006	2.76733e-08	sig	Possible l-asparagine permease ansP2
fadD26	BCG_2952	-1.6988	8.81171e-09	sig	Fatty-acid-CoA ligase fadD26
BCG_1927c	BCG_1927c	-1.6962	0.0212199	sig	Conserved hypothetical protein
fecB	BCG_3068	-1.696	2.74622e-07	sig	Probable FeIII-dicitrate-binding periplasmic lipoprotein fecB
ftsX	BCG_3126c	-1.6954	7.30413e-09	sig	Putative cell division protein ftsX
kdtB	BCG_2986c	-1.6852	7.318e-05	sig	Probable phosphopantetheine adenylyltransferase kdtB
cmaA1	BCG_3461c	-1.6848	1.95577e-06	sig	Cyclopropane-fatty-acyl-phospholipid synthase 1 cmaA1
entC_2	BCG_3335	-1.676	2.077e-07	sig	Probable isochorismate synthase entC
fbpA	BCG_3866c	-1.6749	2.87677e-09	sig	Secreted antigen 85-A fbpA
BCG_0520c	BCG_0520c	-1.6744	2.22165e-08	sig	Probable conserved membrane protein
BCG_0884c	BCG_0884c	-1.67	4.34086e-10	sig	Conserved hypothetical protein
rpmB2	BCG_2077c	-1.6697	0.0472036	sig	ribosomal protein L28
entC_1	BCG_3242	-1.6687	5.39132e-07	sig	Probable isochorismate synthase entC
BCG_1159c	BCG_1159c	-1.6678	1.23677e-08	sig	Conserved hypothetical protein
nicT	BCG_2876	-1.6659	1.42749e-07	sig	Possible nickel-transport integral membrane protein nicT
BCG_3774c	BCG_3774c	-1.6644	0.00231953	sig	Conserved hypothetical protein
PPE55a	BCG_3417c	-1.6639	2.54778e-10	sig	PPE Family protein [first part]
PPE54	BCG_3413c	-1.6628	2.76806e-07	sig	PPE family protein
rplW	BCG_0753	-1.6583	7.42888e-08	sig	Probable 50S ribosomal protein L23 rplW
oppC	BCG_1341c	-1.6551	1.84387e-06	sig	Probable oligopeptide-transport integral membrane protein ABC transporter oppC
BCG_1193	BCG_1193	-1.6523	6.92524e-07	sig	Conserved membrane protein
BCG_2842c	BCG_2842c	-1.651	0.000916452	sig	Conserved hypothetical protein
PPE12	BCG_0806c	-1.6466	5.37156e-09	sig	PPE family protein
hupB	BCG_3007c	-1.6466	1.29132e-08	sig	Probable DNA-binding protein HU homolog hupB
BCG_1181c	BCG_1181c	-1.6429	0.0497404	sig	Conserved hypothetical protein
BCG_1466c	BCG_1466c	-1.6425	0.00225689	sig	Putative methyltransferase
BCG_2977	BCG_2977	-1.6415	2.01329e-06	sig	Conserved hypothetical protein
BCG_2513	BCG_2513	-1.6408	0.00319312	sig	Conserved hypothetical protein
BCG_1723c	BCG_1723c	-1.6407	0.0140915	sig	Conserved hypothetical protein
BCG_3591	BCG_3591	-1.6355	3.6377e-05	sig	Hypothetical protein
BCG_1900c	BCG_1900c	-1.6349	2.74947e-05	sig	Conserved hypothetical protein
BCG_2069	BCG_2069	-1.6328	4.39438e-06	sig	Conserved hypothetical protein
BCG_3313	BCG_3313	-1.6318	1.03623e-05	sig	Conserved hypothetical protein
BCG_2993	BCG_2993	-1.6297	7.50583e-09	sig	Probable oxidoreductase
BCG_1561c	BCG_1561c	-1.6296	0.00018565	sig	Probable methyltransferase
BCG_0473	BCG_0473	-1.6292	0.000356695	sig	Conserved hypothetical protein
BCG_0288c	BCG_0288c	-1.6266	0.000384123	sig	Conserved hypothetical protein
nadD	BCG_2437c	-1.6247	1.44187e-06	sig	Probable nicotinate-nucleotide adenylyltransferase nadD
mbtG	BCG_2392c	-1.6223	0.000112351	sig	Lysine-N-oxygenase mbtG
secE1	BCG_0687	-1.6186	6.37557e-08	sig	Probable preprotein translocase secE1
nrdI	BCG_3076c	-1.617	5.48908e-09	sig	Probable nrdI protein
BCG_0837	BCG_0837	-1.6169	7.24079e-06	sig	Conserved hypothetical protein
sigG	BCG_0219c	-1.6159	7.40865e-07	sig	Probable alternative rna polymerase sigma factor sigG
BCG_2165c	BCG_2165c	-1.609	1.61118e-06	sig	Conserved hypothetical protein
mog	BCG_0917	-1.609	0.000131852	sig	Putative molybdopterin biosynthesis mog protein
papA5	BCG_2961	-1.6077	2.2691e-09	sig	Possible conserved polyketide synthase associated protein papA5
esxJ	BCG_1096c	-1.6076	3.7469e-09	sig	Putative ESAT-6 like protein 2
fadD5	BCG_0203	-1.6031	6.65762e-06	sig	Probable fatty-acid-CoA ligase fadD5
BCG_3943c	BCG_3943c	-1.603	1.30471e-05	sig	Conserved membrane protein
BCG_1768c	BCG_1768c	-1.6017	0.000193858	sig	Conserved hypothetical protein
BCG_1330c	BCG_1330c	-1.6011	0.00487144	sig	Conserved hypothetical secreted protein
BCG_1103	BCG_1103	-1.6008	7.10828e-05	sig	Hypothetical protein
BCG_0342	BCG_0342	-1.5988	0.0018404	sig	Probable transcriptional regulatory protein (probably tetR/acrR-family)
fadD21	BCG_1247c	-1.5971	1.2104e-08	sig	Probable fatty-acid--CoA ligase fadD21
BCG_0547c	BCG_0547c	-1.5949	4.14132e-06	sig	Conserved hypothetical protein
BCG_1054	BCG_1054	-1.5918	9.77669e-05	sig	Hypothetical protein
BCG_2922c	BCG_2922c	-1.591	1.44643e-06	sig	Conserved hypothetical protein
rnpA_2	BCG_0029c	-1.5828	2.64642e-05	sig	Ribonuclease p protein component rnpA (RNaseP)
secY	BCG_0782	-1.5756	1.60097e-08	sig	Probable preprotein translocase secY
BCG_1767c	BCG_1767c	-1.5718	0.00217963	sig	Conserved hypothetical protein
BCG_3677c	BCG_3677c	-1.5646	9.96987e-06	sig	Hypothetical protein
PPE57	BCG_3495	-1.5633	4.81787e-07	sig	PPE family protein
BCG_0176	BCG_0176	-1.5609	0.00873064	sig	Conserved hypothetical protein
BCG_0971	BCG_0971	-1.5575	5.2249e-05	sig	Conserved hypothetical protein
BCG_3932	BCG_3932	-1.556	9.31297e-09	sig	Possible conserved membrane protein
thyA	BCG_2781c	-1.5555	3.08387e-07	sig	Probable thymidylate synthase thyA
gcvB	BCG_1867	-1.5554	1.39607e-07	sig	Probable glycine dehydrogenase gcvB
rplU	BCG_2462c	-1.5466	1.53919e-07	sig	Probable 50S ribosomal protein L21 rplU
plsC	BCG_2501c	-1.5456	5.07559e-07	sig	Possible transmembrane phospholipid biosynthesis bifunctionnal enzyme plsC: putative l-3-phosphoserine phosphatase 1-ACYL-SN-GLYCEROL-3-PHOSPHATE ACYLTRANSFERASE
rpsR1	BCG_0086	-1.5433	1.58914e-05	sig	Probable 30s ribosomal protein s18-1 rpsR1
metC	BCG_3410	-1.538	1.52714e-06	sig	Probable O-acetylhomoserine sulfhydrylase metC
BCG_2860c	BCG_2860c	-1.5375	4.31242e-08	sig	Conserved hypothetical protein
sahH	BCG_3277c	-1.5361	3.42918e-08	sig	Probable adenosylhomocysteinase sahH
BCG_0266c	BCG_0266c	-1.5347	0.000307842	sig	Possible conserved membrane protein
BCG_1383	BCG_1383	-1.5344	3.20423e-05	sig	Conserved hypothetical protein
BCG_3449c	BCG_3449c	-1.5242	2.00001e-08	sig	Hypothetical protein
mprB	BCG_1037	-1.5235	3.90356e-06	sig	Probable two component sensor kinase mprB
BCG_0953	BCG_0953	-1.523	0.0169461	sig	possible conserved exported or membrane protein
clpX	BCG_2477c	-1.5214	7.0258e-09	sig	Probable ATP-dependent clp protease ATP-binding subunit clpX
rplM	BCG_3509c	-1.521	9.91033e-06	sig	Probable 50S ribosomal protein L13 rplM
BCG_2841c	BCG_2841c	-1.5199	0.000411703	sig	Hypothetical protein
BCG_0073c	BCG_0073c	-1.5176	3.43822e-06	sig	Possible transcriptional regulatory protein (marR-FAMILY)
rpsF	BCG_0084	-1.5175	2.0432e-06	sig	Probable 30s ribosomal protein s6 rpsF
oppA	BCG_1339c	-1.5136	3.64924e-07	sig	Probable periplasmic oligopeptide-binding lipoprotein oppA
ethR	BCG_3918	-1.5119	0.00401763	sig	Transcriptional regulatory repressor protein (tetR-family) ethR
BCG_2291c	BCG_2291c	-1.5113	0.000984905	sig	Hypothetical protein
ilvN	BCG_3024c	-1.5082	2.84408e-05	sig	Probable acetolactate synthase (small subunit) ilvN
BCG_1161c	BCG_1161c	-1.508	0.000448828	sig	Conserved membrane protein
rplB	BCG_0754	-1.5063	7.69892e-09	sig	Probable 50S ribosomal protein L2 rplB
gca	BCG_0145	-1.5051	1.20255e-06	sig	Possible gdp-mannose 4,6-dehydratase gca
BCG_2905	BCG_2905	-1.5035	0.000593895	sig	Probable transcriptional regulatory protein
BCG_3959c	BCG_3959c	-1.5011	0.00140366	sig	Hypothetical protein
BCG_2153c	BCG_2153c	-1.4995	0.000957078	sig	Possible conserved transmembrane protein
BCG_1995	BCG_1995	-1.4988	0.00111987	sig	Possible transcriptional regulatory protein
BCG_3014c	BCG_3014c	-1.4987	6.99895e-07	sig	Possible 2-hydroxyhepta-2,4-diene-1,7-dioate isomerase
BCG_2220c	BCG_2220c	-1.4961	5.87501e-07	sig	Conserved hypothetical protein
efp	BCG_2556c	-1.4907	1.20808e-06	sig	Probable elongation factor P efp
mce1A	BCG_0206	-1.4867	1.14075e-08	sig	MCE-family protein mce1A
alaT_2	alaT_2	-1.4853	0.0283492	sig	tRNA-Ala
gabP	BCG_0565	-1.4796	3.06733e-06	sig	Probable gaba permease gabP (4-amino butyrate transport carrier)
BCG_1112	BCG_1112	-1.4783	0.00743655	sig	Putative integrase (fragment)
BCG_1764c	BCG_1764c	-1.478	0.00840447	sig	Conserved hypothetical protein
BCG_0741	BCG_0741	-1.4768	5.84098e-05	sig	Conserved hypothetical protein
tesA	BCG_2950	-1.4746	7.3975e-08	sig	Probable thioesterase tesA
EBG00001157324	EBG00001157324	-1.4744	0.0274345	sig	tRNA
arsA	BCG_2697	-1.4737	0.000507418	sig	Probable arsenic-transport integral membrane protein arsA
wag31	BCG_2162c	-1.4735	6.13189e-07	sig	Conserved hypothetical protein wag31
BCG_3074c	BCG_3074c	-1.4732	6.44547e-07	sig	Probable transcriptional regulatory protein (probably asnC-family)
BCG_3898	BCG_3898	-1.4686	2.16703e-06	sig	Probable conserved membrane protein
BCG_3594c	BCG_3594c	-1.4677	0.000525794	sig	Possible oxidoreductase
BCG_0095	BCG_0095	-1.4664	1.21469e-07	sig	Probable conserved transmembrane protein
BCG_1156	BCG_1156	-1.4661	4.64532e-06	sig	Possible glycosyl hydrolase
cspA	BCG_3706c	-1.4648	9.83669e-09	sig	Probable cold shock protein A cspA
ponA2	BCG_3741	-1.4646	6.90495e-08	sig	Probable bifunctional membrane-associated penicillin-binding protein 1A/1B ponA2
BCG_0306c	BCG_0306c	-1.4612	1.35054e-05	sig	Hypothetical protein
BCG_2163c	BCG_2163c	-1.4597	0.00280635	sig	Possible conserved transmembrane protein
trxB2_2	BCG_0019	-1.4572	8.88888e-06	sig	Probable thioredoxin reductase trxB2 (TRXR)
BCG_0074c	BCG_0074c	-1.4566	2.69404e-05	sig	Probable transcriptional regulatory protein (probably gntR-FAMILY)
BCG_0707c	BCG_0707c	-1.4553	0.00476387	sig	Probable conserved integral membrane protein
BCG_0467c	BCG_0467c	-1.4535	0.0157894	sig	Hypothetical protein
BCG_3908	BCG_3908	-1.4528	0.00983258	sig	Hypothetical protein
BCG_1740c	BCG_1740c	-1.4503	2.09271e-06	sig	Conserved hypothetical protein
lppI	BCG_2065	-1.4488	0.0122228	sig	Probable lipoprotein lppI
BCG_1813	BCG_1813	-1.443	1.8322e-05	sig	Conserved hypothetical protein
BCG_1801	BCG_1801	-1.4428	5.5471e-05	sig	Conserved hypothetical protein
trpT	trpT	-1.4409	0.00486884	sig	tRNA-Trp
BCG_3078c	BCG_3078c	-1.4405	1.69667e-07	sig	Conserved hypothetical protein
BCG_2747	BCG_2747	-1.4398	2.22648e-07	sig	Conserved hypothetical protein
BCG_0315c	BCG_0315c	-1.4395	9.10376e-06	sig	Conserved hypothetical protein
BCG_0946	BCG_0946	-1.436	0.000606304	sig	Possible transcriptional regulatory protein (possibly luxR-family)
betP	BCG_0969	-1.4356	0.000144129	sig	possible glycine betaine transport integral membrane protein betP
esxM	BCG_1824	-1.4352	2.71114e-06	sig	Conserved hypothetical protein
BCG_1314	BCG_1314	-1.4292	4.84974e-06	sig	Probable acyltransferase
BCG_2426c	BCG_2426c	-1.4285	0.00336541	sig	Conserved hypothetical protein
bpoC	BCG_0599	-1.427	1.0245e-05	sig	Possible peroxidase bpoC (non-haem peroxidase)
BCG_1570	BCG_1570	-1.4246	0.0234258	sig	Conserved hypothetical protein
BCG_2131	BCG_2131	-1.4243	3.96521e-05	sig	Hypothetical protein
BCG_3592c	BCG_3592c	-1.4239	6.81539e-08	sig	Hypothetical protein
nrdH	BCG_3077c	-1.4235	1.81347e-06	sig	Probable glutaredoxin electron transport component of nrdEF (glutaredoxin-like protein) nrdH
ltp1	BCG_2808c	-1.4232	9.52441e-07	sig	Probable lipid-transfer protein ltp1
sigA	BCG_2716	-1.423	1.77841e-07	sig	RNA polymerase sigma factor sigA
BCG_3742	BCG_3742	-1.4199	3.51697e-06	sig	Conserved hypothetical protein
fadD28	BCG_2963	-1.4179	5.2323e-07	sig	fatty-acid-CoA ligase fadD28
BCG_3873	BCG_3873	-1.4168	1.20477e-06	sig	Conserved hypothetical protein
ppsB	BCG_2954	-1.4155	2.61677e-08	sig	Phenolpthiocerol synthesis type-I polyketide synthase ppsB
rhlE	BCG_3238	-1.4103	1.04909e-06	sig	Probable ATP-dependent RNA helicase rhlE
cysW	BCG_2413c	-1.4093	0.000350733	sig	Probable sulfate-transport integral membrane protein ABC transporter cysW
lprL	BCG_0639	-1.4033	0.00108356	sig	Possible mce-family lipoprotein lprL
BCG_3151c	BCG_3151c	-1.4003	0.000132626	sig	Conserved hypothetical protein
parB_1	BCG_3975c	-1.3958	4.1285e-05	sig	Probable chromosome partitioning protein parB
lysX	BCG_1679c	-1.3945	3.96427e-06	sig	Possible lysyl-tRNA synthetase 2 lysX
hsdS'	BCG_2771c	-1.3924	0.00646014	sig	Possible type I restriction/modification system specificity determinant (fragment) hsdS'
BCG_1053	BCG_1053	-1.3914	0.000264063	sig	Hypothetical protein
glnA1	BCG_2237	-1.3912	5.15501e-07	sig	Glutamine synthetase glnA1
BCG_2479	BCG_2479	-1.391	4.09709e-05	sig	Probable conserved integral membrane transport protein
BCG_2970c	BCG_2970c	-1.3871	3.6832e-08	sig	Conserved hypothetical protein
clpC	BCG_3661c	-1.3864	4.27606e-08	sig	Probable ATP-dependent clp proteasE ATP-binding subunit clpC
BCG_2706c	BCG_2706c	-1.3852	0.000450708	sig	Probable conserved integral membrane alanine and leucine rich protein
BCG_3894	BCG_3894	-1.3838	0.0073888	sig	Hypothetical protein
EBG00001157374	EBG00001157374	-1.3806	0.0386597	sig	tRNA
BCG_1922c	BCG_1922c	-1.3784	1.50251e-05	sig	Conserved hypothetical protein
BCG_0354c	BCG_0354c	-1.3766	0.000112293	sig	Possible conserved membrane protein
rplI	BCG_0087	-1.3754	9.36332e-06	sig	Probable 50s ribosomal protein l9 rplI
BCG_2978	BCG_2978	-1.3745	0.000311705	sig	Possible glycosyl transferase
BCG_3676c	BCG_3676c	-1.3734	0.00047089	sig	Conserved hypothetical protein
PPE30	BCG_1834	-1.3716	0.00269504	sig	PPE family protein
arsB1	BCG_2698	-1.3707	0.00274936	sig	Probable arsenic-transport integral membrane protein arsB1
BCG_1564	BCG_1564	-1.3679	7.773e-06	sig	Probable glycosyltransferase
alkA	BCG_1378c	-1.3661	0.000224861	sig	Putative ada regulatory protein alkA
BCG_1324	BCG_1324	-1.3643	0.000727763	sig	Hypothetical protein
BCG_2686	BCG_2686	-1.364	0.000161777	sig	Probable conserved transmembrane protein
BCG_2132c	BCG_2132c	-1.3634	2.47689e-07	sig	Probable ATPase
BCG_0194	BCG_0194	-1.3628	0.00186398	sig	Probable transcriptional regulatory protein (possibly tetR-family)
BCG_1431	BCG_1431	-1.3624	0.00086181	sig	Probable conserved membrane protein
BCG_2240c	BCG_2240c	-1.3608	0.000244243	sig	Probable exported protease
mce2C	BCG_0636	-1.3591	1.43726e-05	sig	mce-family protein mce2C
BCG_3165c	BCG_3165c	-1.3578	4.79959e-05	sig	Hypothetical protein
BCG_1209c	BCG_1209c	-1.3554	1.87753e-06	sig	Conserved hypothetical protein
acn	BCG_1537c	-1.3548	5.37755e-07	sig	Probable aconitate hydratase acn
ASpks	EBG00001157354	-1.3522	0.00103048	sig
ansP1	BCG_2144	-1.3521	3.82159e-06	sig	Probable L-asparagine permease ansP1
cyp121	BCG_2293	-1.3507	2.2597e-05	sig	Cytochrome P450 121 CYP121
BCG_1189c	BCG_1189c	-1.3496	0.00245294	sig	Conserved hypothetical protein
BCG_2530c	BCG_2530c	-1.3468	2.27956e-05	sig	Conserved hypothetical protein
BCG_3012	BCG_3012	-1.3464	0.00714169	sig	Conserved hypothetical protein
BCG_3782c	BCG_3782c	-1.3447	3.62977e-06	sig	Conserved hypothetical protein
PPE37	BCG_2140	-1.3443	0.0217273	sig	PPE family protein
rplF	BCG_0769	-1.3428	3.18292e-06	sig	Probable 50S ribosomal protein L6 rplF
sodA	BCG_3909	-1.3421	7.84731e-07	sig	Superoxide dismutase [fe] sodA
mutT1	BCG_3006	-1.3394	3.0537e-05	sig	Possible hydrolase mutT1
BCG_1162c	BCG_1162c	-1.3386	0.000856785	sig	Conserved hypothetical protein
umaA1	BCG_0509	-1.3341	2.00322e-06	sig	Possible mycolic acid synthase umaA1
BCG_3243	BCG_3243	-1.3328	0.00958561	sig	Possible acetyltransferase
BCG_3602	BCG_3602	-1.3285	0.00539822	sig	Probable dehydrogenase
BCG_1984	BCG_1984	-1.328	1.68304e-05	sig	Conserved hypothetical protein
BCG_2429c	BCG_2429c	-1.326	0.000717551	sig	Conserved hypothetical protein
mmpL9a	BCG_2361	-1.3232	6.94878e-05	sig	Probable conserved transmembrane transport protein mmpL9a [first part]
BCG_2973	BCG_2973	-1.322	1.64219e-05	sig	Possible methyltransferase
BCG_0103	BCG_0103	-1.3191	0.000342443	sig	Probable glutamine-transport transmembrane protein ABC transporter
BCG_1422	BCG_1422	-1.3164	0.00125778	sig	Probable oxidoreductase
BCG_3933	BCG_3933	-1.3154	2.77454e-07	sig	Possible conserved membrane protein
esxK	BCG_1257	-1.315	9.58526e-06	sig	Putative ESAT-6 like protein 3
BCG_0387	BCG_0387	-1.3147	0.000192493	sig	Possible transcriptional regulatory protein
BCG_0460c	BCG_0460c	-1.3132	0.022169	sig	Conserved hypothetical protein
ftsH	BCG_3674c	-1.3126	2.27354e-06	sig	Membrane-bound protease ftsH
rplV	BCG_0756	-1.3096	1.94707e-05	sig	Probable 50S ribosomal protein L22 rplV
rfbD	BCG_3845	-1.307	5.56088e-05	sig	Probable O-antigen/lipopolysaccharide transport integral membrane protein ABC transporter rfbD
BCG_1038	BCG_1038	-1.3048	4.54573e-05	sig	Probable serine protease
BCG_3829c	BCG_3829c	-1.3016	0.0240985	sig	Hypothetical leucine rich protein
phoR	BCG_0810	-1.3007	7.50218e-06	sig	Possible two component system response sensor kinase membrane associated phoR
idsB	BCG_3452c	-1.2996	5.47528e-05	sig	Possible polyprenyl synthetase idsB
rpfA	BCG_0919c	-1.298	4.05149e-06	sig	Possible resuscitation-promoting factor rpfA
BCG_0092	BCG_0092	-1.2971	2.53188e-05	sig	Hypothetical protein
sigH_2	BCG_3344c	-1.296	2.58829e-06	sig	Alternative RNA polymerase sigma-E factor (sigma-24) sigH
hab	BCG_3103	-1.2944	0.00798997	sig	Probable hydroxylaminobenzene mutase hab
BCG_3145	BCG_3145	-1.291	0.000310707	sig	Probable transcriptional regulatory protein
BCG_0058	BCG_0058	-1.291	0.00881054	sig	Hypothetical protein
trxB2_1	BCG_3971	-1.2902	4.25051e-05	sig	Probable thioredoxin reductase trxB2
BCG_1618c	BCG_1618c	-1.2893	3.59674e-06	sig	Conserved hypothetical membrane protein
BCG_1576	BCG_1576	-1.2889	0.0101166	sig	Probable glycosyltransferase
mmaA3	BCG_0692c	-1.2873	8.19394e-06	sig	MEthoxy mycolic acid synthase 3 mmaA3
BCG_0324	BCG_0324	-1.2858	3.01807e-06	sig	Possible conserved membrane protein
atpB	BCG_1364	-1.2851	5.74293e-06	sig	Probable ATP synthase a chain atpB (protein 6)
BCG_1421	BCG_1421	-1.2813	0.000673821	sig	Probable transcriptional regulatory protein
BCG_3978c	BCG_3978c	-1.2802	0.00118843	sig	Hypothetical protein similar to jag protein
rpsP	BCG_2930c	-1.2799	2.47247e-05	sig	Probable 30S ribosomal protein S16 rpsP
mce2Da	BCG_0637	-1.278	1.83536e-05	sig	mce-family protein mce2Da [first part]
menD	BCG_0600	-1.2741	1.89493e-05	sig	Probable bifunctional menaquinone biosynthesis protein menD
BCG_3532	BCG_3532	-1.2733	0.000101279	sig	Conserved hypothetical protein
BCG_3780	BCG_3780	-1.2727	7.11639e-06	sig	Possible fatty acid synthase
BCG_2257c	BCG_2257c	-1.2672	6.43274e-05	sig	Hypothetical protein
lppOa	BCG_2306	-1.2654	0.0209398	sig	Probable conserved lipoprotein lppOa
lat'	BCG_3354c	-1.2634	4.76273e-05	sig	Probable L-lysine-epsilon aminotransferase lat'
BCG_1566	BCG_1566	-1.2616	9.9773e-05	sig	Hypothetical protein
lpqX	BCG_1288	-1.2616	0.00087838	sig	Putative lipoprotein lpqX
ppsE	BCG_2957	-1.2613	6.92122e-07	sig	Phenolpthiocerol synthesis type-I polyketide synthase ppsE
BCG_0728c	BCG_0728c	-1.2609	0.0165851	sig	Conserved hypothetical threonine rich protein
BCG_1099c	BCG_1099c	-1.2608	0.00180644	sig	Putative IS like-2 transposase
35kd_ag	BCG_2760c	-1.2566	3.50963e-05	sig	Conserved 35 kda alanine rich protein
fadE24	BCG_3162	-1.254	0.000163267	sig	Probable acyl-CoA dehydrogenase fadE24
BCG_2576c	BCG_2576c	-1.2535	5.04787e-05	sig	Probable conserved membrane protein
cysT	BCG_2414c	-1.2487	4.93389e-05	sig	Probable sulfate-transport integral membrane protein ABC transporter cysT
BCG_2384c	BCG_2384c	-1.2474	3.55721e-05	sig	Conserved hypothetical protein
PPE18	BCG_1256	-1.2474	0.00703777	sig	PPE family protein
BCG_0644c	BCG_0644c	-1.2471	0.00200433	sig	Conserved hypothetical protein
BCG_0341	BCG_0341	-1.2448	0.000582289	sig	Conserved hypothetical protein
PPE24	BCG_1792c	-1.2419	1.19214e-05	sig	PPE family protein
BCG_1919c	BCG_1919c	-1.2415	0.000651711	sig	Probable short-chain type dehydrogenase/reductase
aspC	BCG_0376c	-1.2413	8.11247e-05	sig	Probable aspartate aminotransferase aspC
BCG_0459c	BCG_0459c	-1.2413	0.00030473	sig	Possible transmembrane protein
dnaZX	BCG_3781c	-1.2395	7.28794e-05	sig	DNA polymerase III (subunit gamma/tau) dnaZ/X
BCG_3851	BCG_3851	-1.2394	0.000389847	sig	Conserved hypothetical protein
sigMa_2	BCG_0016	-1.2394	0.0489172	sig	Possible alternative rna polymerase sigma factor sigMa [FIRST PART]
cpsA	BCG_3548	-1.2391	1.32267e-05	sig	Possible conserved protein cpsA
moaC2	BCG_0916	-1.2379	0.00343658	sig	Putative molybdenum cofactor biosynthesis protein C 2 moaC2
PPE55b	BCG_3416c	-1.2364	3.72129e-06	sig	PPE family protein [second part]
ino1	BCG_0077c	-1.2364	1.28139e-05	sig	Myo-inositol-1-phosphate synthase INO1
BCG_2279c	BCG_2279c	-1.2333	0.00149486	sig	Conserved hypothetical protein
BCG_3974c	BCG_3974c	-1.231	0.00560783	sig	Conserved hypothetical protein
lytB1	BCG_3451c	-1.2304	0.001189	sig	Probable lytB-related protein lytB1
metT	metT	-1.2264	0.0464575	sig	tRNA-Met
rpmE	BCG_1358	-1.2261	3.99857e-05	sig	Probable 50S ribosomal protein l31 rpmE
greA	BCG_1138c	-1.2233	7.42487e-05	sig	Probable transcription elongation factor greA
moxR2	BCG_3751	-1.223	0.00480315	sig	Putative methanol dehydrogenase transcriptional regulatory protein moxR2
BCG_0663c	BCG_0663c	-1.2224	0.0190302	sig	Hypothetical protein
argS	BCG_1352	-1.2216	1.21819e-05	sig	Probable arginyl-tRNA synthetase argS
fadD1	BCG_1789c	-1.2207	0.000343806	sig	Possible fatty-acid-CoA ligase fadD1
PE25	BCG_2450c	-1.2198	3.61607e-05	sig	PE family protein
PE_PGRS47	BCG_2756	-1.2182	0.0123772	sig	PE-PGRS family protein
lppX	BCG_2967c	-1.2179	3.91155e-06	sig	Probable conserved lipoprotein lppX
pknB	BCG_0044c	-1.2141	1.4112e-05	sig	Transmembrane serine/threonine-protein kinase B pknB
BCG_3808c	BCG_3808c	-1.2061	0.000437456	sig	Conserved hypothetical protein
BCG_1254c	BCG_1254c	-1.206	0.00105481	sig	Conserved hypothetical protein
BCG_3550	BCG_3550	-1.2047	0.00283136	sig	Conserved hypothetical protein
pknDb	BCG_0983c	-1.2009	7.66034e-05	sig	transmembrane serine/threonine-protein kinase D pknDb [second part]
BCG_0128c	BCG_0128c	-1.2007	0.00215814	sig	Conserved hypothetical protein
ilvB1	BCG_3025c	-1.1996	0.000142845	sig	Probable acetolactate synthase (large subunit) ilvB1
BCG_0504c	BCG_0504c	-1.1993	4.89958e-05	sig	Conserved hypothetical protein
recA	BCG_2750c	-1.1978	7.20743e-06	sig	RecA protein [contains: endonuclease pi-mtui
BCG_1429c	BCG_1429c	-1.1951	0.000556659	sig	Conserved hypothetical protein
BCG_0225	BCG_0225	-1.1947	0.046202	sig	Probable conserved transmembrane protein
BCG_0463c	BCG_0463c	-1.1915	0.007441	sig	Hypothetical protein
BCG_0336c	BCG_0336c	-1.1886	0.000192492	sig	Probable sulfatase
mpb83	BCG_2895	-1.1878	0.00922711	sig	Cell surface lipoprotein mpb83
wbbL1	BCG_3294c	-1.1876	0.000359651	sig	Probable dTDP-RHA:A-D-GlcNAc-diphosphoryl polyprenol, A-3-L-rhamnosyl transferase wbbL1
PPE43	BCG_2785c	-1.1866	0.00955525	sig	PPE family protein
gmhA	BCG_0146	-1.1862	0.000673165	sig	Probable phosphoheptose isomerase gmhA
BCG_1101c	BCG_1101c	-1.1834	0.00062589	sig	Conserved hypothetical protein
BCG_3727	BCG_3727	-1.1818	0.000125741	sig	Probable conserved transmembrane protein
mce2B	BCG_0635	-1.1813	8.65499e-05	sig	mce-family protein mce2B
rpoC	BCG_0717	-1.1806	3.26523e-06	sig	DNA-directed RNA polymerase (beta' chain) rpoC
rpmA	BCG_2461c	-1.1805	0.00411527	sig	Probable 50S ribosomal protein L27 rpmA
phoH2	BCG_1155	-1.1779	5.11158e-05	sig	Probable phoH-like protein phoH2
BCG_0386	BCG_0386	-1.1779	0.000140264	sig	Probable conserved membrane protein
BCG_0363c	BCG_0363c	-1.1761	0.0261163	sig	Conserved hypothetical protein
BCG_0322	BCG_0322	-1.1747	2.50519e-05	sig	Conserved hypothetical protein
BCG_2078	BCG_2078	-1.1706	0.00240644	sig	Conserved hypothetical protein
BCG_1804c	BCG_1804c	-1.1706	0.00726377	sig	Conserved hypothetical protein
mce2A	BCG_0634	-1.1695	0.000136795	sig	mce-family protein mce2A
BCG_2980c	BCG_2980c	-1.1688	3.00856e-06	sig	Possible methyltransferase
BCG_3779	BCG_3779	-1.1657	5.30392e-05	sig	Conserved hypothetical protein
BCG_2512	BCG_2512	-1.1645	0.00663347	sig	Hypothetical protein
BCG_2309c	BCG_2309c	-1.1641	0.00745744	sig	Conserved hypothetical protein
glpQ1	BCG_3905c	-1.1635	5.90445e-05	sig	Probable glycerophosphoryl diester phosphodiesterase glpQ1
BCG_2454c	BCG_2454c	-1.1632	0.000661901	sig	Putative cyclase
BCG_1997c	BCG_1997c	-1.1617	0.00398935	sig	Hypothetical protein
BCG_3611	BCG_3611	-1.1584	0.00762008	sig	Conserved hypothetical protein
sigH_1	BCG_3251c	-1.158	2.03361e-05	sig	Alternative rna polymerase sigma-E factor (sigma-24) sigH
BCG_3580	BCG_3580	-1.1538	0.0389387	sig	Conserved hypothetical protein
PPE4	BCG_0326	-1.1534	4.20105e-05	sig	PPE family protein
PE4	BCG_0196c	-1.1534	0.0115079	sig	PE family protein
BCG_3091	BCG_3091	-1.153	0.00833347	sig	Probable transcriptional regulatory protein (probably deoR-family)
BCG_3192	BCG_3192	-1.1523	0.0114706	sig	Conserved hypothetical protein
dnaN_2	BCG_0032	-1.1517	0.000554925	sig	DNA polymerase III subunit beta dnaN
BCG_1416c	BCG_1416c	-1.1504	0.00104309	sig	Conserved hypothetical protein
BCG_2146c	BCG_2146c	-1.1497	0.00130049	sig	Probable oxidoreductase
BCG_2792	BCG_2792	-1.1481	0.00155467	sig	Hypothetical protein
BCG_1707	BCG_1707	-1.1473	0.00550908	sig	Hypothetical protein
BCG_2699c	BCG_2699c	-1.1471	0.0314461	sig	Probable antibiotic-transport integral membrane leucine and alanine and valine rich protein ABC transporter
panB	BCG_2242	-1.1468	0.000122409	sig	Probable 3-methyl-2-oxobutanoate hydroxymethyltransferase PanB
BCG_2071c	BCG_2071c	-1.1457	0.00747382	sig	Conserved hypothetical protein
BCG_0162	BCG_0162	-1.1456	0.000897687	sig	Probable conserved transmembrane protein
pqqE	BCG_0742	-1.144	0.000746492	sig	Probable coenzyme pqq synthesis protein E pqqE
BCG_0329	BCG_0329	-1.1418	0.00101736	sig	Conserved hypothetical protein
BCG_2718c	BCG_2718c	-1.141	0.006595	sig	Conserved hypothetical protein
treS	BCG_0160	-1.1401	5.91135e-05	sig	Trehalose synthase treS
BCG_1042	BCG_1042	-1.1395	0.000155528	sig	Probable adhesion component transport transmembrane protein ABC transporter
BCG_2966	BCG_2966	-1.1362	0.00347518	sig	Possible transposase
BCG_3205	BCG_3205	-1.133	0.0179155	sig	Conserved hypothetical protein
BCG_2675	BCG_2675	-1.1307	0.00197778	sig	Hypothetical protein
BCG_3471	BCG_3471	-1.1306	0.000544341	sig	Conserved hypothetical protein
subI	BCG_2415c	-1.1298	0.000174102	sig	Probable sulfate-binding lipoprotein subI
BCG_3474c	BCG_3474c	-1.129	0.000468503	sig	Conserved hypothetical protein
drrA	BCG_2958	-1.1286	8.32556e-05	sig	Probable daunorubicin-DIM-transport ATP-binding protein ABC transporter drrA
adhC	BCG_3069	-1.1285	1.18932e-05	sig	Probable NADP-dependent alcohol dehydrogenase adhC
BCG_0945c	BCG_0945c	-1.1285	0.00463732	sig	Conserved hypothetical protein
hisB	BCG_1639	-1.1276	0.0001696	sig	Probable imidazole glycerol-phosphate dehydratase hisB
BCG_1911	BCG_1911	-1.1276	0.033888	sig	Conserved hypothetical protein
rfbB	BCG_3846	-1.1271	0.00697561	sig	Possible dTDP-glucose 4,6-dehydratase rfbB
ppsD	BCG_2956	-1.1264	4.58673e-06	sig	Phenolpthiocerol synthesis type-I polyketide synthase ppsD
BCG_0876c	BCG_0876c	-1.1259	0.000157903	sig	Possible transcriptional regulatory protein
BCG_1401	BCG_1401	-1.1255	0.000509911	sig	Conserved hypothetical protein
PE19	BCG_1823	-1.1234	6.4664e-05	sig	PE family protein
mmaA4	BCG_0691c	-1.1208	1.48791e-05	sig	Methoxy mycolic acid synthase 4 mmaA4
BCG_3881	BCG_3881	-1.1201	0.00507509	sig	Hypothetical protein
BCG_0559c	BCG_0559c	-1.1187	0.00193571	sig	Conserved hypothetical protein
BCG_1549	BCG_1549	-1.1171	0.000441422	sig	Conserved membrane protein
hisC1	BCG_1638	-1.116	0.000146682	sig	Probable histidinol-phosphate aminotransferase hisC1
BCG_1171c	BCG_1171c	-1.1133	0.000273494	sig	Conserved hypothetical protein
BCG_3247c	BCG_3247c	-1.1125	0.000190562	sig	Probable two component sensor kinase
BCG_3267c	BCG_3267c	-1.1116	0.00221694	sig	Probable conserved integral membrane protein
coaE	BCG_1669	-1.1107	0.000318517	sig	Probable dephospho-CoA kinase coaE
BCG_2692	BCG_2692	-1.1089	0.0086592	sig	Probable enoyl-CoA hydratase echA15
bfrA	BCG_1912	-1.1046	0.000266858	sig	Probable bacterioferritin bfrA
apa	BCG_1896	-1.1022	0.000759591	sig	alanine and proline rich secreted protein apa
rnpA_1	BCG_3981c	-1.1022	0.000898261	sig	Ribonuclease P protein component rnpA
BCG_0215	BCG_0215	-1.1013	0.000120033	sig	Probable conserved MCE associated membrane protein
rnhB	BCG_2923c	-1.0985	0.00112628	sig	Probable ribonuclease HII protein rnhB
BCG_2678	BCG_2678	-1.0958	0.0483251	sig	Hypothetical arginine rich protein
BCG_2079	BCG_2079	-1.0955	0.0338213	sig	Probable conserved transmembrane protein
fadE20	BCG_2737c	-1.0943	0.00158134	sig	Probable acyl-CoA dehydrogenase fadE20
moxR1	BCG_1541	-1.0911	5.82008e-05	sig	Probable transcriptional regulatory protein moxR1
ftsE	BCG_3127c	-1.09	0.000315361	sig	Putative cell division ATP-binding protein ftsE
thrC	BCG_1355	-1.0898	0.000741846	sig	Probable threonine synthase thrC
glgE	BCG_1389c	-1.0888	4.16045e-05	sig	Probable glucanase glgE
BCG_3936c	BCG_3936c	-1.0879	3.3005e-05	sig	Conserved hypothetical alanine and glycine rich protein
BCG_3896	BCG_3896	-1.086	0.0259741	sig	Transcriptional regulatory protein (probably araC-family)
tig	BCG_2482c	-1.0856	0.000103106	sig	Probable trigger factor (tf) protein tig
BCG_3743	BCG_3743	-1.0846	0.00019236	sig	Probable lyase
rpoZ	BCG_1451	-1.0837	0.000207293	sig	Probable dna-directed RNA polymerase (omega chain) rpoZ
BCG_0314	BCG_0314	-1.0827	0.0302843	sig	Conserved hypothetical protein
BCG_3746c	BCG_3746c	-1.08	0.0411939	sig	Conserved hypothetical protein
BCG_0641c	BCG_0641c	-1.0798	0.0253742	sig	Conserved hypothetical protein
pip	BCG_0892c	-1.076	0.017381	sig	Probable proline iminopeptidase pip
rpmC	BCG_0759	-1.0759	0.000296206	sig	Probable 50S ribosomal protein L29 rpmC
BCG_2840c	BCG_2840c	-1.074	0.0055691	sig	Conserved hypothetical protein
gcpE	BCG_2890c	-1.0721	3.2854e-05	sig	Probable gcpE protein
BCG_3766c	BCG_3766c	-1.0686	0.0270942	sig	Conserved hypothetical proline rich protein
BCG_3906c	BCG_3906c	-1.0669	0.000172437	sig	Probable conserved transmembrane protein
BCG_1946c	BCG_1946c	-1.0665	0.00960458	sig	Hypothetical protein
dxs2	BCG_3450c	-1.0653	9.70201e-05	sig	Probable 1-deoxy-D-xylulose 5-phosphate synthase dxs2
rplP	BCG_0758	-1.0651	0.000388031	sig	Probable 50S ribosomal protein L16 rplP
BCG_2975c	BCG_2975c	-1.0648	0.000153209	sig	Hypothetical protein
BCG_3600c	BCG_3600c	-1.0618	0.00785733	sig	Probable hydratase
rmlB1	BCG_3529	-1.061	0.000173977	sig	Probable dTDP-glucose 4,6-dehydratase rmlB1
BCG_2136	BCG_2136	-1.0606	0.0134982	sig	Conserved hypothetical protein
BCG_1114	BCG_1114	-1.0594	0.00488219	sig	Conserved hypothetical protein
BCG_1041	BCG_1041	-1.0581	0.00294327	sig	Probable adhesion component transport atp-binding protein ABC transporter
pflA	BCG_3161	-1.0548	0.000667505	sig	Probable pyruvate formate lyase activating protein pflA
dfp	BCG_1452	-1.0548	0.000836125	sig	Probable DNA/pantothenate metabolism flavoprotein homolog dfp
BCG_0228	BCG_0228	-1.0487	0.00236608	sig	Probable conserved integral membrane protein
BCG_1524	BCG_1524	-1.0471	7.28746e-05	sig	Probable conserved ATP-binding protein ABC transporter
BCG_1597	BCG_1597	-1.0428	0.00121921	sig	Possible ketoacyl reductase
BCG_1595	BCG_1595	-1.0422	0.000161426	sig	Possible fatty acyl-CoA reductase
fbiC	BCG_1236	-1.0395	0.0002007	sig	Probable F420 biosynthesis protein fbiC
sigI	BCG_1251	-1.0372	0.0227443	sig	Possible alternative RNA polymerase sigma factor sigI'
BCG_0049c	BCG_0049c	-1.036	0.00311811	sig	Conserved hypothetical protein
accD5	BCG_3309	-1.0353	8.32348e-05	sig	PRobable propionyl-CoA carboxylase beta chain 5 accD5
lat	BCG_3319c	-1.0353	0.000405995	sig	probable L-lysine-epsilon aminotransferase lat
BCG_1002c	BCG_1002c	-1.0339	0.00279169	sig	Conserved hypothetical protein
BCG_2451c	BCG_2451c	-1.0337	0.0332484	sig	Hypothetical protein
pbpA	BCG_0046c	-1.0318	0.00070189	sig	Probable penicillin-binding protein pbpA
mmpL12	BCG_1574c	-1.0313	0.000270703	sig	Probable conserved transmembrane transport protein mmpL12
BCG_0558	BCG_0558	-1.0302	0.000385478	sig	Conserved 13E12 repeat family protein
msrA	BCG_0173c	-1.0292	0.000104471	sig	Probable peptide methionine sulfoxide reductase msrA
BCG_0992	BCG_0992	-1.0275	0.000554783	sig	Possible ATP dependant DNA ligase
fadD11	BCG_1602	-1.0275	0.00854033	sig	Possible fatty-acid-CoA ligase fadD11
BCG_2042c	BCG_2042c	-1.024	0.00713135	sig	Hypothetical protein
BCG_1410	BCG_1410	-1.0235	0.00113427	sig	Probable drugs-transport transmembrane ATP-binding protein ABC transporter
BCG_0485c	BCG_0485c	-1.0206	0.0113195	sig	Possible conserved transmembrane protein
parB_2	BCG_0023c	-1.02	0.00103537	sig	Probable chromosome partitioning protein parB
BCG_1554c	BCG_1554c	-1.0199	0.00296668	sig	Conserved membrane protein
BCG_2528c	BCG_2528c	-1.0199	0.0133156	sig	Probable conserved integral membrane leucine and alanine rich protein
esxD	BCG_3947c	-1.0196	0.000211144	sig	Conserved hypothetical protein
def	BCG_0468c	-1.0185	0.00322292	sig	Probable polypeptide deformylase def
BCG_0612	BCG_0612	-1.0133	0.000188604	sig	Probable methyltransferase/methylase
esxN	BCG_1825	-1.0131	9.74983e-05	sig	Putative ESAT-6 like protein 5
EBG00001157316	EBG00001157316	-1.0125	0.0349929	sig	tRNA
clpP1	BCG_2481c	-1.0101	0.00019061	sig	Probable atp-dependent clp protease proteolytic subunit 1 clpP1
pepQ	BCG_2557c	-1.0084	0.00140183	sig	Putative cytoplasmic peptidase pepQ
BCG_3215c	BCG_3215c	-1.0071	5.83361e-05	sig	Probable conserved transmembrane protein
proS	BCG_2865c	-1.0066	0.0022927	sig	Putative prolyl-tRNA synthetase proS
rplE	BCG_0766	-1.0065	0.000184497	sig	Probable 50S ribosomal protein L5 rplE
mapB	BCG_2883c	-1.0043	0.000361769	sig	Probable methionine aminopeptidase mapB
BCG_3470	BCG_3470	-1.0035	0.00581046	sig	Probable hydrolase
fixA	BCG_3052c	-1.0002	0.000141096	sig	Probable electron transfer flavoprotein (beta-subunit) fixA
Genes considered to be differentially expressed when <-1 log2FC and P-val < 0.05
														Pang et al.		1
															1
															1
